# Supplementary material for: Structural, Hirshfeld surface and three-dimensional inter­action-energy studies of 1,3,5-triethyl 2-amino-3,5-di­cyano-4,6-bis­(4-fluoro­phen­yl)cyclo­hex-1-ene-1,3,5-tri­carboxyl­ate
Source: Acta Crystallogr E Crystallogr Commun. 2023 Apr 14;79(Pt 5):446–50. doi: 10.1107/S2056989023003134 (PMC10162083; doi:10.1107/S2056989023003134)
Supplement: Supplementary file 1 [file e-79-00446-sup1.cif]

##############################################################################
#                                                                            #
# This CIF contains the data in a paper accepted for publication in          #
# Acta Crystallographica Section E. It conforms to the requirements of       #
# Notes for Authors for Acta Crystallographica Section E, and has been       #
# peer reviewed under the auspices of the IUCr Commission on Journals.       #
#                                                                            #
# Full details of the Crystallographic Information File format               #
# are given in the paper "The Crystallographic Information File (CIF):       #
# a New Standard Archive File for Crystallography" by S. R. Hall, F. H.      #
# Allen and I. D. Brown [Acta Cryst. (1991), A47, 655-685].                  #
#                                                                            #
# The current version of the core CIF dictionary is obtainable from          #
# ftp://ftp.iucr.org/pub/cif_core.dic.                                       #
#                                                                            #
# Software is freely available for graphical display of the structure(s)     #
# in this CIF. For information consult the CIF software page                 #
# http://www.iucr.org/resources/cif/software.                                #
#                                                                            #
# This file may be used for bona fide research purposes within the           #
# scientific community so long as proper attribution is given to the journal # 
# article from which it was obtained.                                        #
#                                                                            #
##############################################################################
data_global
_audit_creation_method     'form.cif (version 2.0)'
_journal_data_validation_number     ?
_journal_date_recd_electronic     2022-12-12
_journal_date_accepted     2023-04-04
_journal_name_full     'Acta Crystallographica, Section E'
_journal_year     2023
_journal_volume     79
_journal_issue      5
_journal_page_first     0
_journal_page_last     0
_journal_paper_category     GO
_journal_paper_doi     10.1107/S2056989023003134
_journal_coeditor_code     EX2065
_publ_contact_author_name     'Dr. B N Lakshminarayana'
_publ_contact_author_address
;
Associate Professor
Department of Physics
Adichunchanagiri Institute of Technology
Jyothinagara
Chikamagaluru 577102
Karnataka
India
Mob No:+91-9844336422
Tel.: +91-8262-220444
Fax: +91-8262-220063
;
_publ_contact_author_email     'bnlphysics@gmail.com'
_publ_contact_author_fax     '+91-8262-220063'
_publ_contact_author_phone     '+91-9844336422'
_publ_section_title
;\
Structural, Hirshfeld surface and three-dimensional interaction energy studies
of 1,3,5-triethyl
2-amino-3,5-dicyano-4,6-bis(4-fluorophenyl)cyclohex-1-ene-1,3,5-\
tricarboxylate
;
_publ_section_title_footnote     .
loop_
    _publ_author_name
    _publ_author_footnote
    _publ_author_address
    'S. N. Chandana' .
;
Department of Physics,
Adichunchanagiri Institute of Technology,
Chikkamagaluru 577102,
Karnataka,
India
Department of Physics,
Rajeev Institute of Technology,
Hassan 573201,
Karnataka,
India
;
    'D. P. Ganesha' .
;
Department of Physics,
Adichunchanagiri Institute of Technology,
Chikkamagaluru 577102,
Karnataka,
India
Department of Physics,
Rajeev Institute of Technology,
Hassan 573201,
Karnataka,
India
;
    'N. R. Sreenatha' .
;
Department of Physics,
Government Engineering College,
Bedarapura,
Chamarajanagara 571313,
Karnataka,
India
;
    'A. S. Harisha' .
;
Alkem Laboratories Ltd, R&D Centre,
Industrial Estate, 4th Phase, Bangalore, Karnataka, India
;
    'B. N. Lakshminarayana' .
;
Department of Physics,
Adichunchanagiri Institute of Technology,
Chikkamagaluru 577102,
Karnataka,
India
;
_publ_section_synopsis
;
The various intermolecular interactions, such as N---H...O, C---H...N and
C---H...O, were investigated using Hirshfeld surface analysis and the
three-dimensional interaction energies were calculated.
;
_database_code_depnum_ccdc_archive     'CCDC-2202315'
data_I
_chemical_name_systematic
;
1,3,5-Triethyl
2-amino-3,5-dicyano-4,6-bis(4-fluorophenyl)cyclohex-1-ene-1,3,5-tricarboxylate
;
_chemical_name_common
;\
Triethyl 5'-amino-2',4'-dicyano-4,4''-difluoro-1',2',3',4'-\
tetrahydro-[1,1':3',1''-terphenyl]-2',4',6'-tricarboxylate
;
_chemical_formula_moiety     'C29 H27 F2 N3 O6'
_chemical_formula_sum     'C29 H27 F2 N3 O6'
_chemical_formula_iupac     'C29 H27 F2 N3 O6'
_chemical_formula_weight     551.53
_chemical_melting_point     ?
_space_group_crystal_system     monoclinic
_space_group_name_H-M_alt     'P 21/c'
_space_group_name_Hall     '-P 2ybc'
loop_
    _space_group_symop_operation_xyz
    'x, y, z'
    '-x, y+1/2, -z+1/2'
    '-x, -y, -z'
    'x, -y-1/2, z-1/2'
_cell_length_a     12.0884(11)
_cell_length_b     17.0492(16)
_cell_length_c     13.5966(11)
_cell_angle_alpha     90
_cell_angle_beta     100.008(3)
_cell_angle_gamma     90
_cell_volume     2759.6(4)
_cell_formula_units_Z     4
_cell_measurement_reflns_used     3477
_cell_measurement_theta_min     2.9
_cell_measurement_theta_max     25.07
_cell_measurement_temperature     297(2)
_exptl_crystal_description     block
_exptl_crystal_colour     colorless
_exptl_crystal_size_max     0.144
_exptl_crystal_size_mid     0.085
_exptl_crystal_size_min     0.042
_exptl_crystal_density_diffrn     1.328
_exptl_crystal_density_meas     ?
_exptl_crystal_density_method     ?
_exptl_crystal_F_000     1152
_exptl_absorpt_coefficient_mu     0.103
_exptl_absorpt_correction_type     none
_exptl_absorpt_process_details
;
(SADABS; Krause <i>et al.</i>,  2015)
;
_exptl_absorpt_correction_T_min     0.990
_exptl_absorpt_correction_T_max     0.996
_diffrn_ambient_temperature     297(2)
_diffrn_source     'fine focus sealed tube'
_diffrn_radiation_type     MoK\a
_diffrn_radiation_wavelength     0.71073
_diffrn_measurement_device_type     'Bruker Kappa APEXIII PHOTON II'
_diffrn_measurement_method     '\f and \w scans'
_diffrn_detector_area_resol_mean     ?
_diffrn_reflns_number     52965
_diffrn_reflns_av_R_equivalents     0.1409
_diffrn_reflns_av_unetI/netI     0.0575
_diffrn_reflns_theta_min     2.939
_diffrn_reflns_theta_max     25.027
_diffrn_reflns_theta_full     25.027
_diffrn_measured_fraction_theta_max     0.998
_diffrn_measured_fraction_theta_full     0.998
_diffrn_reflns_limit_h_min     -14
_diffrn_reflns_limit_h_max     14
_diffrn_reflns_limit_k_min     -20
_diffrn_reflns_limit_k_max     20
_diffrn_reflns_limit_l_min     -16
_diffrn_reflns_limit_l_max     15
_diffrn_standards_number     0
_diffrn_standards_interval_count     0
_diffrn_standards_interval_time     0
_diffrn_standards_decay_%     0
_refine_special_details     ?
_reflns_number_total     4869
_reflns_number_gt     3477
_reflns_threshold_expression     'I > 2\s(I)'
_refine_ls_structure_factor_coef     Fsqd
_refine_ls_matrix_type     full
_refine_ls_R_factor_all     0.1239
_refine_ls_R_factor_gt     0.0874
_refine_ls_wR_factor_gt     0.1934
_refine_ls_wR_factor_ref     0.2142
_refine_ls_goodness_of_fit_ref     1.138
_refine_ls_restrained_S_all     1.140
_refine_ls_number_reflns     4869
_refine_ls_number_parameters     386
_refine_ls_number_restraints     47
_refine_ls_hydrogen_treatment     mixed
_refine_ls_weighting_scheme     calc
_refine_ls_weighting_details
              'w=1/[\s^2^(Fo^2^)+(0.0950P)^2^+2.1236P] where P=(Fo^2^+2Fc^2^)/3'
_atom_sites_solution_hydrogens     mixed
_atom_sites_solution_primary     ?
_atom_sites_solution_secondary     ?
_refine_ls_shift/su_max     0.000
_refine_ls_shift/su_mean     0.000
_refine_diff_density_max     0.316
_refine_diff_density_min     -0.305
_refine_ls_extinction_method     none
_refine_ls_extinction_coef     .
loop_
    _atom_type_symbol
    _atom_type_description
    _atom_type_scat_dispersion_real
    _atom_type_scat_dispersion_imag
    _atom_type_scat_source
    'C' 'C' 0.0033 0.0016
                         'International Tables Vol C Tables 4.2.6.8 and 6.1.1.4'
    'H' 'H' 0.0000 0.0000
                         'International Tables Vol C Tables 4.2.6.8 and 6.1.1.4'
    'F' 'F' 0.0171 0.0103
                         'International Tables Vol C Tables 4.2.6.8 and 6.1.1.4'
    'N' 'N' 0.0061 0.0033
                         'International Tables Vol C Tables 4.2.6.8 and 6.1.1.4'
    'O' 'O' 0.0106 0.0060
                         'International Tables Vol C Tables 4.2.6.8 and 6.1.1.4'
_computing_data_collection
;
APEX3 (Bruker, 2014)
;
_computing_cell_refinement
;
SAINT (Bruker, 2014)
;
_computing_data_reduction
;
SAINT (Bruker, 2014)
;
_computing_structure_solution
;
<i>SHELXT2018/2</i> (Sheldrick, 2015a)
;
_computing_structure_refinement
;
<i>SHELXL2018/3</i> (Sheldrick, 2015b)
;
_computing_molecular_graphics
;
<i>SHELXL2018/3</i> (Sheldrick, 2015b)
;
_computing_publication_material
;
PLATON (Spek, 2020)
;
loop_
    _atom_site_type_symbol
    _atom_site_label
    _atom_site_fract_x
    _atom_site_fract_y
    _atom_site_fract_z
    _atom_site_U_iso_or_equiv
    _atom_site_adp_type
    _atom_site_calc_flag
    _atom_site_occupancy
    _atom_site_disorder_assembly
    _atom_site_disorder_group
    C C1 0.7198(3) 0.2207(2) 0.2001(3) 0.0240(8) Uani d 1 . .
    H H1 0.727769 0.231041 0.130783 0.029 Uiso calc 1 . .
    C C2 0.6104(3) 0.2626(2) 0.2181(2) 0.0235(8) Uani d 1 . .
    C C3 0.5101(3) 0.2230(2) 0.1488(2) 0.0234(8) Uani d 1 . .
    H H3 0.532115 0.221020 0.082740 0.028 Uiso calc 1 . .
    C C4 0.4967(3) 0.1361(2) 0.1785(3) 0.0253(8) Uani d 1 . .
    C C5 0.6106(3) 0.0939(2) 0.2085(3) 0.0285(8) Uani d 1 . .
    C C6 0.7102(3) 0.1323(2) 0.2112(3) 0.0264(8) Uani d 1 . .
    C C7 0.8219(3) 0.2567(2) 0.2671(3) 0.0286(8) Uani d 1 . .
    C C8 0.8565(3) 0.2338(2) 0.3650(3) 0.0403(10) Uani d 1 . .
    H H8 0.817146 0.194409 0.391282 0.048 Uiso calc 1 . .
    C C9 0.9480(4) 0.2679(3) 0.4252(4) 0.0531(12) Uani d 1 . .
    H H9 0.970380 0.252113 0.491150 0.064 Uiso calc 1 . .
    C C10 1.0048(4) 0.3258(3) 0.3841(4) 0.0601(14) Uani d 1 . .
    C C11 0.9741(4) 0.3508(3) 0.2875(4) 0.0521(13) Uani d 1 . .
    H H11 1.013665 0.390343 0.261732 0.062 Uiso calc 1 . .
    C C12 0.8822(3) 0.3153(2) 0.2293(3) 0.0378(10) Uani d 1 . .
    H H12 0.860441 0.331096 0.163341 0.045 Uiso calc 1 . .
    C C13 0.6100(3) 0.3501(2) 0.1913(3) 0.0290(8) Uani d 1 . .
    C C14 0.6296(6) 0.4404(3) 0.0641(5) 0.085(2) Uani d 1 . .
    H H14A 0.553966 0.451275 0.029724 0.102 Uiso calc 1 . .
    H H14B 0.646142 0.476250 0.120125 0.102 Uiso calc 1 . .
    C C15 0.7038(9) 0.4537(4) -0.0001(7) 0.143(4) Uani d 1 . .
    H H15A 0.697339 0.507096 -0.022647 0.215 Uiso calc 1 . .
    H H15B 0.779025 0.444078 0.033956 0.215 Uiso calc 1 . .
    H H15C 0.686851 0.419104 -0.056445 0.215 Uiso calc 1 . .
    C C16 0.6009(3) 0.2580(2) 0.3251(3) 0.0282(8) Uani d 1 . .
    C C17 0.3999(3) 0.2679(2) 0.1335(3) 0.0255(8) Uani d 1 . .
    C C18 0.3455(3) 0.2816(3) 0.0369(3) 0.0428(11) Uani d 1 . .
    H H18 0.378204 0.264155 -0.016208 0.051 Uiso calc 1 . .
    C C19 0.2441(4) 0.3203(3) 0.0172(4) 0.0556(13) Uani d 1 . .
    H H19 0.208054 0.328936 -0.048125 0.067 Uiso calc 1 . .
    C C20 0.1976(3) 0.3458(3) 0.0969(4) 0.0489(12) Uani d 1 . .
    C C21 0.2487(3) 0.3355(2) 0.1932(4) 0.0430(11) Uani d 1 . .
    H H21 0.215853 0.354255 0.245598 0.052 Uiso calc 1 . .
    C C22 0.3500(3) 0.2967(2) 0.2117(3) 0.0352(9) Uani d 1 . .
    H H22 0.385888 0.289508 0.277302 0.042 Uiso calc 1 . .
    C C23 0.4342(3) 0.0933(2) 0.0843(3) 0.0303(9) Uani d 1 . .
    C C24 0.2967(4) -0.0024(3) 0.0223(4) 0.0538(13) Uani d 1 . .
    H H24A 0.268639 0.030494 -0.034869 0.065 Uiso calc 1 . .
    H H24B 0.348193 -0.040468 0.002475 0.065 Uiso calc 1 . .
    C C25 0.2039(5) -0.0422(4) 0.0563(4) 0.0697(16) Uani d 1 . .
    H H25A 0.164771 -0.074136 0.003303 0.105 Uiso calc 1 . .
    H H25B 0.232526 -0.074708 0.112636 0.105 Uiso calc 1 . .
    H H25C 0.153279 -0.004020 0.075435 0.105 Uiso calc 1 . .
    C C26 0.4322(3) 0.1278(2) 0.2620(3) 0.0312(9) Uani d 1 . .
    C C27 0.8120(3) 0.0845(2) 0.2178(3) 0.0356(9) Uani d 1 . .
    C C28 0.998(3) 0.084(2) 0.1734(17) 0.058(5) Uani d 0.345(12) A 1
    H H28A 1.029815 0.108563 0.120192 0.070 Uiso calc 0.345(12) A 1
    H H28B 0.984697 0.029090 0.158581 0.070 Uiso calc 0.345(12) A 1
    C C29 1.0710(15) 0.0958(13) 0.2720(15) 0.084(5) Uani d 0.345(12) A 1
    H H29A 1.142674 0.071719 0.271532 0.126 Uiso calc 0.345(12) A 1
    H H29B 1.081077 0.150867 0.285153 0.126 Uiso calc 0.345(12) A 1
    H H29C 1.036386 0.072146 0.323178 0.126 Uiso calc 0.345(12) A 1
    C C28' 1.0074(13) 0.0836(10) 0.2141(11) 0.063(3) Uani d 0.655(12) A 2
    H H28C 1.016442 0.061117 0.280600 0.076 Uiso calc 0.655(12) A 2
    H H28D 1.013141 0.041797 0.166848 0.076 Uiso calc 0.655(12) A 2
    C C29' 1.0950(6) 0.1438(6) 0.2095(8) 0.070(3) Uani d 0.655(12) A 2
    H H29D 1.167949 0.120150 0.225539 0.105 Uiso calc 0.655(12) A 2
    H H29E 1.085169 0.165536 0.143452 0.105 Uiso calc 0.655(12) A 2
    H H29F 1.088455 0.184765 0.256673 0.105 Uiso calc 0.655(12) A 2
    F F1 1.0955(3) 0.3596(2) 0.4425(3) 0.0998(13) Uani d 1 . .
    F F2 0.0967(2) 0.3833(2) 0.0775(3) 0.0818(10) Uani d 1 . .
    N N1 0.5985(3) 0.01657(19) 0.2255(3) 0.0421(9) Uani d 1 . .
    H H1N 0.658(3) -0.013(2) 0.240(3) 0.050 Uiso d 1 . .
    H H2N 0.536(2) -0.010(2) 0.215(3) 0.050 Uiso d 1 . .
    N N2 0.5956(3) 0.2536(2) 0.4077(3) 0.0475(10) Uani d 1 . .
    N N3 0.3848(3) 0.1197(2) 0.3262(3) 0.0478(10) Uani d 1 . .
    O O1 0.5874(3) 0.40133(16) 0.2450(2) 0.0477(8) Uani d 1 . .
    O O2 0.6346(3) 0.36003(16) 0.1017(2) 0.0444(8) Uani d 1 . .
    O O3 0.4589(3) 0.10243(19) 0.0037(2) 0.0515(9) Uani d 1 . .
    O O4 0.3547(2) 0.04598(17) 0.10520(19) 0.0394(7) Uani d 1 . .
    O O5 0.8213(3) 0.01601(17) 0.2428(3) 0.0567(9) Uani d 1 . .
    O O6 0.8963(2) 0.12367(16) 0.1887(2) 0.0464(8) Uani d 1 . .
loop_
    _atom_site_aniso_label
    _atom_site_aniso_U_11
    _atom_site_aniso_U_22
    _atom_site_aniso_U_33
    _atom_site_aniso_U_12
    _atom_site_aniso_U_13
    _atom_site_aniso_U_23
    C1 0.0252(19) 0.0198(18) 0.0296(19) 0.0023(15) 0.0116(15) -0.0003(15)
    C2 0.0297(19) 0.0174(17) 0.0250(18) 0.0007(15) 0.0095(15) 0.0000(14)
    C3 0.0286(19) 0.0199(18) 0.0238(18) 0.0012(15) 0.0109(15) -0.0016(14)
    C4 0.0258(19) 0.0227(19) 0.0297(19) 0.0009(15) 0.0112(15) 0.0006(15)
    C5 0.035(2) 0.0190(18) 0.033(2) -0.0016(16) 0.0098(16) -0.0033(15)
    C6 0.031(2) 0.0200(18) 0.0295(19) 0.0007(16) 0.0084(15) -0.0031(15)
    C7 0.0266(19) 0.0179(18) 0.042(2) 0.0016(15) 0.0066(16) -0.0019(16)
    C8 0.038(2) 0.028(2) 0.054(3) -0.0041(18) 0.006(2) -0.0009(19)
    C9 0.043(3) 0.055(3) 0.057(3) 0.001(2) -0.005(2) -0.010(2)
    C10 0.035(3) 0.054(3) 0.089(4) -0.007(2) 0.003(3) -0.030(3)
    C11 0.035(2) 0.031(2) 0.094(4) -0.012(2) 0.023(3) -0.015(2)
    C12 0.031(2) 0.028(2) 0.057(3) 0.0002(18) 0.0158(19) 0.0007(19)
    C13 0.0242(19) 0.0237(19) 0.040(2) -0.0014(16) 0.0065(16) -0.0012(17)
    C14 0.125(5) 0.039(3) 0.102(5) 0.024(3) 0.049(4) 0.042(3)
    C15 0.218(10) 0.061(4) 0.180(8) 0.010(5) 0.113(8) 0.055(5)
    C16 0.027(2) 0.025(2) 0.033(2) 0.0031(15) 0.0077(16) -0.0020(16)
    C17 0.0251(19) 0.0210(18) 0.031(2) -0.0038(15) 0.0060(15) 0.0016(15)
    C18 0.040(2) 0.050(3) 0.038(2) 0.009(2) 0.0066(19) 0.002(2)
    C19 0.046(3) 0.070(3) 0.047(3) 0.014(3) -0.002(2) 0.011(2)
    C20 0.025(2) 0.042(3) 0.078(4) 0.0076(19) 0.001(2) 0.004(2)
    C21 0.030(2) 0.036(2) 0.065(3) 0.0027(19) 0.016(2) -0.007(2)
    C22 0.031(2) 0.034(2) 0.042(2) 0.0045(18) 0.0097(18) -0.0013(18)
    C23 0.029(2) 0.025(2) 0.038(2) -0.0019(16) 0.0098(17) -0.0040(16)
    C24 0.048(3) 0.061(3) 0.054(3) -0.024(2) 0.013(2) -0.032(2)
    C25 0.064(3) 0.075(4) 0.068(3) -0.037(3) 0.005(3) -0.005(3)
    C26 0.034(2) 0.0210(19) 0.040(2) -0.0043(16) 0.0117(18) -0.0006(16)
    C27 0.036(2) 0.019(2) 0.052(3) 0.0042(17) 0.0066(19) -0.0006(18)
    C28 0.021(6) 0.054(6) 0.100(12) 0.014(5) 0.010(9) -0.010(10)
    C29 0.043(8) 0.086(10) 0.118(11) -0.001(8) 0.000(8) -0.017(9)
    C28' 0.027(5) 0.057(4) 0.105(10) 0.012(4) 0.008(7) -0.008(8)
    C29' 0.031(4) 0.075(6) 0.105(7) -0.002(4) 0.011(4) -0.003(5)
    F1 0.058(2) 0.097(3) 0.131(3) -0.0340(19) -0.0192(19) -0.035(2)
    F2 0.0386(16) 0.087(2) 0.115(3) 0.0305(16) 0.0012(16) -0.003(2)
    N1 0.036(2) 0.0187(18) 0.072(3) -0.0024(15) 0.0125(19) 0.0036(17)
    N2 0.056(2) 0.055(2) 0.034(2) 0.0074(19) 0.0148(17) 0.0013(17)
    N3 0.060(2) 0.046(2) 0.045(2) -0.0092(19) 0.030(2) -0.0024(17)
    O1 0.064(2) 0.0228(15) 0.059(2) 0.0075(14) 0.0186(16) -0.0112(14)
    O2 0.064(2) 0.0279(15) 0.0453(17) 0.0084(14) 0.0213(15) 0.0111(13)
    O3 0.063(2) 0.059(2) 0.0383(17) -0.0270(17) 0.0225(15) -0.0144(15)
    O4 0.0377(16) 0.0429(16) 0.0396(16) -0.0169(13) 0.0127(12) -0.0084(13)
    O5 0.0423(18) 0.0280(17) 0.100(3) 0.0084(14) 0.0130(17) 0.0077(16)
    O6 0.0277(15) 0.0306(15) 0.085(2) 0.0050(12) 0.0201(15) -0.0051(15)
_geom_special_details
;
 All esds (except the esd in the dihedral angle between two l.s. planes)
 are estimated using the full covariance matrix.  The cell esds are taken
 into account individually in the estimation of esds in distances, angles
 and torsion angles; correlations between esds in cell parameters are only
 used when they are defined by crystal symmetry.  An approximate (isotropic)
 treatment of cell esds is used for estimating esds involving l.s. planes.
;
loop_
    _geom_bond_atom_site_label_1
    _geom_bond_atom_site_label_2
    _geom_bond_site_symmetry_2
    _geom_bond_distance
    _geom_bond_publ_flag
    C1 C6 . 1.520(5) ?
    C1 C7 . 1.530(5) ?
    C1 C2 . 1.559(5) ?
    C1 H1 . 0.9800 ?
    C2 C16 . 1.480(5) ?
    C2 C13 . 1.535(5) ?
    C2 C3 . 1.555(5) ?
    C3 C17 . 1.520(5) ?
    C3 C4 . 1.551(5) ?
    C3 H3 . 0.9800 ?
    C4 C26 . 1.491(5) ?
    C4 C5 . 1.545(5) ?
    C4 C23 . 1.552(5) ?
    C5 N1 . 1.351(5) ?
    C5 C6 . 1.365(5) ?
    C6 C27 . 1.466(5) ?
    C7 C8 . 1.380(6) ?
    C7 C12 . 1.387(5) ?
    C8 C9 . 1.385(6) ?
    C8 H8 . 0.9300 ?
    C9 C10 . 1.376(7) ?
    C9 H9 . 0.9300 ?
    C10 F1 . 1.365(5) ?
    C10 C11 . 1.369(7) ?
    C11 C12 . 1.386(6) ?
    C11 H11 . 0.9300 ?
    C12 H12 . 0.9300 ?
    C13 O1 . 1.200(4) ?
    C13 O2 . 1.314(4) ?
    C14 C15 . 1.375(8) ?
    C14 O2 . 1.460(5) ?
    C14 H14A . 0.9700 ?
    C14 H14B . 0.9700 ?
    C15 H15A . 0.9600 ?
    C15 H15B . 0.9600 ?
    C15 H15C . 0.9600 ?
    C16 N2 . 1.139(5) ?
    C17 C18 . 1.383(5) ?
    C17 C22 . 1.399(5) ?
    C18 C19 . 1.377(6) ?
    C18 H18 . 0.9300 ?
    C19 C20 . 1.375(7) ?
    C19 H19 . 0.9300 ?
    C20 C21 . 1.359(6) ?
    C20 F2 . 1.362(5) ?
    C21 C22 . 1.375(6) ?
    C21 H21 . 0.9300 ?
    C22 H22 . 0.9300 ?
    C23 O3 . 1.194(4) ?
    C23 O4 . 1.322(4) ?
    C24 C25 . 1.453(6) ?
    C24 O4 . 1.472(5) ?
    C24 H24A . 0.9700 ?
    C24 H24B . 0.9700 ?
    C25 H25A . 0.9600 ?
    C25 H25B . 0.9600 ?
    C25 H25C . 0.9600 ?
    C26 N3 . 1.133(5) ?
    C27 O5 . 1.216(5) ?
    C27 O6 . 1.334(5) ?
    C28 O6 . 1.45(3) ?
    C28 C29 . 1.484(18) ?
    C28 H28A . 0.9700 ?
    C28 H28B . 0.9700 ?
    C29 H29A . 0.9600 ?
    C29 H29B . 0.9600 ?
    C29 H29C . 0.9600 ?
    C28' C29' . 1.484(14) ?
    C28' O6 . 1.494(18) ?
    C28' H28C . 0.9700 ?
    C28' H28D . 0.9700 ?
    C29' H29D . 0.9600 ?
    C29' H29E . 0.9600 ?
    C29' H29F . 0.9600 ?
    N1 H1N . 0.874(19) ?
    N1 H2N . 0.875(19) ?
loop_
    _geom_angle_atom_site_label_1
    _geom_angle_atom_site_label_2
    _geom_angle_atom_site_label_3
    _geom_angle_site_symmetry_1
    _geom_angle_site_symmetry_3
    _geom_angle
    _geom_angle_publ_flag
    C6 C1 C7 . . 113.9(3) ?
    C6 C1 C2 . . 110.9(3) ?
    C7 C1 C2 . . 109.9(3) ?
    C6 C1 H1 . . 107.2 ?
    C7 C1 H1 . . 107.2 ?
    C2 C1 H1 . . 107.2 ?
    C16 C2 C13 . . 106.7(3) ?
    C16 C2 C3 . . 112.8(3) ?
    C13 C2 C3 . . 107.9(3) ?
    C16 C2 C1 . . 110.1(3) ?
    C13 C2 C1 . . 112.1(3) ?
    C3 C2 C1 . . 107.4(3) ?
    C17 C3 C4 . . 112.8(3) ?
    C17 C3 C2 . . 115.9(3) ?
    C4 C3 C2 . . 111.2(3) ?
    C17 C3 H3 . . 105.3 ?
    C4 C3 H3 . . 105.3 ?
    C2 C3 H3 . . 105.3 ?
    C26 C4 C5 . . 108.3(3) ?
    C26 C4 C3 . . 112.4(3) ?
    C5 C4 C3 . . 112.6(3) ?
    C26 C4 C23 . . 109.9(3) ?
    C5 C4 C23 . . 106.4(3) ?
    C3 C4 C23 . . 107.0(3) ?
    N1 C5 C6 . . 125.8(4) ?
    N1 C5 C4 . . 112.4(3) ?
    C6 C5 C4 . . 121.7(3) ?
    C5 C6 C27 . . 117.6(3) ?
    C5 C6 C1 . . 123.7(3) ?
    C27 C6 C1 . . 118.6(3) ?
    C8 C7 C12 . . 118.0(4) ?
    C8 C7 C1 . . 122.6(3) ?
    C12 C7 C1 . . 119.3(4) ?
    C7 C8 C9 . . 121.9(4) ?
    C7 C8 H8 . . 119.0 ?
    C9 C8 H8 . . 119.0 ?
    C10 C9 C8 . . 117.7(5) ?
    C10 C9 H9 . . 121.2 ?
    C8 C9 H9 . . 121.2 ?
    F1 C10 C11 . . 118.9(5) ?
    F1 C10 C9 . . 118.3(5) ?
    C11 C10 C9 . . 122.8(4) ?
    C10 C11 C12 . . 117.9(4) ?
    C10 C11 H11 . . 121.0 ?
    C12 C11 H11 . . 121.0 ?
    C11 C12 C7 . . 121.6(4) ?
    C11 C12 H12 . . 119.2 ?
    C7 C12 H12 . . 119.2 ?
    O1 C13 O2 . . 125.6(4) ?
    O1 C13 C2 . . 123.7(3) ?
    O2 C13 C2 . . 110.7(3) ?
    C15 C14 O2 . . 112.7(5) ?
    C15 C14 H14A . . 109.1 ?
    O2 C14 H14A . . 109.1 ?
    C15 C14 H14B . . 109.1 ?
    O2 C14 H14B . . 109.1 ?
    H14A C14 H14B . . 107.8 ?
    C14 C15 H15A . . 109.5 ?
    C14 C15 H15B . . 109.5 ?
    H15A C15 H15B . . 109.5 ?
    C14 C15 H15C . . 109.5 ?
    H15A C15 H15C . . 109.5 ?
    H15B C15 H15C . . 109.5 ?
    N2 C16 C2 . . 178.5(4) ?
    C18 C17 C22 . . 117.8(3) ?
    C18 C17 C3 . . 118.4(3) ?
    C22 C17 C3 . . 123.8(3) ?
    C19 C18 C17 . . 121.7(4) ?
    C19 C18 H18 . . 119.1 ?
    C17 C18 H18 . . 119.1 ?
    C20 C19 C18 . . 118.0(4) ?
    C20 C19 H19 . . 121.0 ?
    C18 C19 H19 . . 121.0 ?
    C21 C20 F2 . . 119.2(4) ?
    C21 C20 C19 . . 122.6(4) ?
    F2 C20 C19 . . 118.1(4) ?
    C20 C21 C22 . . 118.6(4) ?
    C20 C21 H21 . . 120.7 ?
    C22 C21 H21 . . 120.7 ?
    C21 C22 C17 . . 121.2(4) ?
    C21 C22 H22 . . 119.4 ?
    C17 C22 H22 . . 119.4 ?
    O3 C23 O4 . . 125.7(4) ?
    O3 C23 C4 . . 122.1(3) ?
    O4 C23 C4 . . 112.1(3) ?
    C25 C24 O4 . . 108.0(4) ?
    C25 C24 H24A . . 110.1 ?
    O4 C24 H24A . . 110.1 ?
    C25 C24 H24B . . 110.1 ?
    O4 C24 H24B . . 110.1 ?
    H24A C24 H24B . . 108.4 ?
    C24 C25 H25A . . 109.5 ?
    C24 C25 H25B . . 109.5 ?
    H25A C25 H25B . . 109.5 ?
    C24 C25 H25C . . 109.5 ?
    H25A C25 H25C . . 109.5 ?
    H25B C25 H25C . . 109.5 ?
    N3 C26 C4 . . 178.2(4) ?
    O5 C27 O6 . . 121.7(4) ?
    O5 C27 C6 . . 125.9(4) ?
    O6 C27 C6 . . 112.4(3) ?
    O6 C28 C29 . . 101.3(19) ?
    O6 C28 H28A . . 111.5 ?
    C29 C28 H28A . . 111.5 ?
    O6 C28 H28B . . 111.5 ?
    C29 C28 H28B . . 111.5 ?
    H28A C28 H28B . . 109.3 ?
    C28 C29 H29A . . 109.5 ?
    C28 C29 H29B . . 109.5 ?
    H29A C29 H29B . . 109.5 ?
    C28 C29 H29C . . 109.5 ?
    H29A C29 H29C . . 109.5 ?
    H29B C29 H29C . . 109.5 ?
    C29' C28' O6 . . 107.0(12) ?
    C29' C28' H28C . . 110.3 ?
    O6 C28' H28C . . 110.3 ?
    C29' C28' H28D . . 110.3 ?
    O6 C28' H28D . . 110.3 ?
    H28C C28' H28D . . 108.6 ?
    C28' C29' H29D . . 109.5 ?
    C28' C29' H29E . . 109.5 ?
    H29D C29' H29E . . 109.5 ?
    C28' C29' H29F . . 109.5 ?
    H29D C29' H29F . . 109.5 ?
    H29E C29' H29F . . 109.5 ?
    C5 N1 H1N . . 120(3) ?
    C5 N1 H2N . . 127(3) ?
    H1N N1 H2N . . 113(4) ?
    C13 O2 C14 . . 116.3(4) ?
    C23 O4 C24 . . 116.4(3) ?
    C27 O6 C28 . . 121.5(14) ?
    C27 O6 C28' . . 113.9(6) ?
loop_
    _geom_torsion_atom_site_label_1
    _geom_torsion_atom_site_label_2
    _geom_torsion_atom_site_label_3
    _geom_torsion_atom_site_label_4
    _geom_torsion_site_symmetry_1
    _geom_torsion_site_symmetry_2
    _geom_torsion_site_symmetry_3
    _geom_torsion_site_symmetry_4
    _geom_torsion
    _geom_torsion_publ_flag
    C6 C1 C2 C16 . . . . 70.5(4) ?
    C7 C1 C2 C16 . . . . -56.4(4) ?
    C6 C1 C2 C13 . . . . -171.0(3) ?
    C7 C1 C2 C13 . . . . 62.1(4) ?
    C6 C1 C2 C3 . . . . -52.6(4) ?
    C7 C1 C2 C3 . . . . -179.6(3) ?
    C16 C2 C3 C17 . . . . 74.3(4) ?
    C13 C2 C3 C17 . . . . -43.3(4) ?
    C1 C2 C3 C17 . . . . -164.3(3) ?
    C16 C2 C3 C4 . . . . -56.4(4) ?
    C13 C2 C3 C4 . . . . -173.9(3) ?
    C1 C2 C3 C4 . . . . 65.1(3) ?
    C17 C3 C4 C26 . . . . -49.1(4) ?
    C2 C3 C4 C26 . . . . 83.1(4) ?
    C17 C3 C4 C5 . . . . -171.8(3) ?
    C2 C3 C4 C5 . . . . -39.6(4) ?
    C17 C3 C4 C23 . . . . 71.6(3) ?
    C2 C3 C4 C23 . . . . -156.2(3) ?
    C26 C4 C5 N1 . . . . 60.7(4) ?
    C3 C4 C5 N1 . . . . -174.3(3) ?
    C23 C4 C5 N1 . . . . -57.4(4) ?
    C26 C4 C5 C6 . . . . -122.6(4) ?
    C3 C4 C5 C6 . . . . 2.4(5) ?
    C23 C4 C5 C6 . . . . 119.3(4) ?
    N1 C5 C6 C27 . . . . 10.0(6) ?
    C4 C5 C6 C27 . . . . -166.2(3) ?
    N1 C5 C6 C1 . . . . -174.7(4) ?
    C4 C5 C6 C1 . . . . 9.1(5) ?
    C7 C1 C6 C5 . . . . 142.1(3) ?
    C2 C1 C6 C5 . . . . 17.4(5) ?
    C7 C1 C6 C27 . . . . -42.7(4) ?
    C2 C1 C6 C27 . . . . -167.4(3) ?
    C6 C1 C7 C8 . . . . -41.2(5) ?
    C2 C1 C7 C8 . . . . 84.0(4) ?
    C6 C1 C7 C12 . . . . 139.5(3) ?
    C2 C1 C7 C12 . . . . -95.3(4) ?
    C12 C7 C8 C9 . . . . 0.4(6) ?
    C1 C7 C8 C9 . . . . -179.0(4) ?
    C7 C8 C9 C10 . . . . -0.3(7) ?
    C8 C9 C10 F1 . . . . -179.7(4) ?
    C8 C9 C10 C11 . . . . 0.3(7) ?
    F1 C10 C11 C12 . . . . 179.5(4) ?
    C9 C10 C11 C12 . . . . -0.5(7) ?
    C10 C11 C12 C7 . . . . 0.6(6) ?
    C8 C7 C12 C11 . . . . -0.5(6) ?
    C1 C7 C12 C11 . . . . 178.8(3) ?
    C16 C2 C13 O1 . . . . -10.8(5) ?
    C3 C2 C13 O1 . . . . 110.6(4) ?
    C1 C2 C13 O1 . . . . -131.3(4) ?
    C16 C2 C13 O2 . . . . 170.8(3) ?
    C3 C2 C13 O2 . . . . -67.8(4) ?
    C1 C2 C13 O2 . . . . 50.3(4) ?
    C4 C3 C17 C18 . . . . -102.1(4) ?
    C2 C3 C17 C18 . . . . 128.1(4) ?
    C4 C3 C17 C22 . . . . 78.1(4) ?
    C2 C3 C17 C22 . . . . -51.8(5) ?
    C22 C17 C18 C19 . . . . -1.7(6) ?
    C3 C17 C18 C19 . . . . 178.5(4) ?
    C17 C18 C19 C20 . . . . 0.3(7) ?
    C18 C19 C20 C21 . . . . 1.2(7) ?
    C18 C19 C20 F2 . . . . -179.2(4) ?
    F2 C20 C21 C22 . . . . 179.2(4) ?
    C19 C20 C21 C22 . . . . -1.2(7) ?
    C20 C21 C22 C17 . . . . -0.3(6) ?
    C18 C17 C22 C21 . . . . 1.7(6) ?
    C3 C17 C22 C21 . . . . -178.5(4) ?
    C26 C4 C23 O3 . . . . 167.2(4) ?
    C5 C4 C23 O3 . . . . -75.7(5) ?
    C3 C4 C23 O3 . . . . 44.9(5) ?
    C26 C4 C23 O4 . . . . -14.0(4) ?
    C5 C4 C23 O4 . . . . 103.0(3) ?
    C3 C4 C23 O4 . . . . -136.4(3) ?
    C5 C6 C27 O5 . . . . -17.2(6) ?
    C1 C6 C27 O5 . . . . 167.2(4) ?
    C5 C6 C27 O6 . . . . 160.1(3) ?
    C1 C6 C27 O6 . . . . -15.4(5) ?
    O1 C13 O2 C14 . . . . -2.4(6) ?
    C2 C13 O2 C14 . . . . 176.0(4) ?
    C15 C14 O2 C13 . . . . 150.1(7) ?
    O3 C23 O4 C24 . . . . 3.5(6) ?
    C4 C23 O4 C24 . . . . -175.1(3) ?
    C25 C24 O4 C23 . . . . -172.8(4) ?
    O5 C27 O6 C28 . . . . 7.9(11) ?
    C6 C27 O6 C28 . . . . -169.6(10) ?
    O5 C27 O6 C28' . . . . -14.7(9) ?
    C6 C27 O6 C28' . . . . 167.8(7) ?
    C29 C28 O6 C27 . . . . -94(2) ?
    C29' C28' O6 C27 . . . . -161.1(8) ?
loop_
    _geom_hbond_atom_site_label_D
    _geom_hbond_atom_site_label_H
    _geom_hbond_atom_site_label_A
    _geom_hbond_site_symmetry_A
    _geom_hbond_distance_DH
    _geom_hbond_distance_HA
    _geom_hbond_distance_DA
    _geom_hbond_angle_DHA
    _geom_hbond_publ_flag
    C14 H14B N3 2_655 0.97 2.60 3.420(7) 142.6 yes
    C24 H24B O3 3_655 0.97 2.58 3.483(6) 155.9 yes
    N1 H1N O5 . 0.874(19) 2.03(4) 2.662(5) 128(4) yes
    N1 H2N O1 2_645 0.875(19) 2.25(3) 3.064(4) 155(4) yes
    N1 H2N O4 . 0.875(19) 2.61(4) 3.152(5) 121(4) yes
_shelx_space_group_comment
;
The symmetry employed for this shelxl refinement is uniquely defined
by the following loop, which should always be used as a source of
symmetry information in preference to the above space-group names.
They are only intended as comments.
;
_shelx_estimated_absorpt_T_min     0.985
_shelx_estimated_absorpt_T_max     0.996
_shelx_hkl_file
;
   2   0   0  104.79   11.10
  -2   0   0  167.88   12.00
  -3   0   0  944.11   30.30
  -3   0   0  933.81   29.80
  -3   0   0  948.81   33.10
   3   0   0  974.40   31.00
   3   0   0  928.91   29.70
   3   0   0  890.31   28.30
   3   0   0  927.41   24.60
   4   0   0 6073.29  111.79
  -4   0   0 6062.59  112.69
  -4   0   0 5936.61  114.99
  -4   0   0 6048.40  112.89
   4   0   0 6005.40  104.39
   4   0   0 6107.89  114.39
   4   0   0 5937.41  112.19
   5   0   0 2468.35   63.69
   5   0   0 2507.15   70.89
   5   0   0 2475.95   53.79
  -5   0   0 2412.86   83.99
  -5   0   0 2370.26   60.89
   5   0   0 2459.85   61.89
  -5   0   0 2597.14   65.79
   6   0   0  454.75   27.50
  -6   0   0  463.35   29.40
   6   0   0  481.55   22.50
   6   0   0  503.75   32.60
   6   0   0  476.45   28.90
  -6   0   0  451.15   27.10
  -6   0   0  469.05   30.90
   7   0   0   43.50   16.80
  -7   0   0   49.20   17.20
  -7   0   0   38.80   18.00
   7   0   0   63.79   18.60
   7   0   0   27.70   10.80
  -7   0   0   23.70   16.10
   7   0   0   41.70   15.70
   8   0   0  495.55   36.00
   8   0   0  479.15   25.10
  -8   0   0  447.86   32.40
   8   0   0  468.75   32.90
   8   0   0  500.15   33.70
  -8   0   0  437.36   32.10
  -8   0   0  433.26   34.20
   9   0   0  129.89   27.90
  -9   0   0  133.19   26.30
  -9   0   0  112.89   24.30
   9   0   0  125.89   19.30
   9   0   0  164.88   27.90
   9   0   0   84.09   23.60
  -9   0   0  172.58   30.00
 -10   0   0  836.02   49.40
  10   0   0  901.61   52.69
 -10   0   0  890.21   46.60
 -10   0   0  939.31   50.49
  10   0   0  895.81   48.90
  10   0   0  897.11   46.60
 -10   0   0  940.91   53.09
  10   0   0  941.61   37.60
 -11   0   0  199.68   37.00
  11   0   0  230.88   37.40
  11   0   0  160.48   30.50
  11   0   0  191.18   23.20
  11   0   0  221.38   35.20
 -11   0   0  151.88   27.90
 -11   0   0  133.19   29.60
  12   0   0   25.60   24.90
 -12   0   0   23.20   21.70
  12   0   0   27.40   14.60
  12   0   0   54.39   24.80
 -12   0   0    4.80   23.70
 -13   0   0   56.89   22.40
 -13   0   0   -2.60   17.20
  13   0   0   32.80   26.80
 -13   0   0    6.30   18.10
 -13   0   0   47.10   26.80
  13   0   0   90.19   27.60
 -14   0   0    4.50   29.80
  14   0   0   40.20   28.40
 -14   0   0   26.40   26.70
  14   0   0   46.70   25.20
  14   0   0   -0.20   24.60
 -14   0   0    8.80   21.50
  15   0   0   45.60   35.40
  15   0   0   71.99   29.10
  -2  -1   0   52.59    9.20
   2  -1   0   71.19   11.00
  -2  -1   0   51.29    8.90
   2  -1   0   61.09   10.30
   2  -1   0   26.50    8.50
  -2  -1   0   63.09   10.60
  -2   1   0   36.40    9.50
  -2   1   0   76.49   10.90
   2   1   0   35.50    8.40
   2   1   0   23.80    9.10
   2   1   0   54.39    9.50
   3  -1   0  320.87   19.60
   3  -1   0  313.87   14.10
  -3  -1   0  309.77   18.30
  -3  -1   0  328.37   19.20
  -3  -1   0  300.47   29.90
   3  -1   0  315.87   22.40
   3  -1   0  319.87   20.10
  -3   1   0  323.87   19.90
  -3   1   0  293.97   13.50
  -3   1   0  324.57   20.50
  -3   1   0  326.37   22.20
   3   1   0  317.17   19.40
   3   1   0  322.47   20.00
   3   1   0  303.67   19.70
   4  -1   0  187.28   19.10
  -4  -1   0  192.68   20.10
   4  -1   0  198.18   13.50
   4  -1   0  215.78   21.30
  -4  -1   0  192.98   21.20
  -4  -1   0  176.88   18.70
   4  -1   0  166.28   16.70
  -4   1   0  163.88   12.40
  -4   1   0  182.28   21.50
   4   1   0  194.18   17.50
   4   1   0  179.18   15.60
   4   1   0  175.18   18.90
  -4   1   0  222.98   18.70
   4   1   0  229.08   21.70
  -4   1   0  226.48   21.80
   5  -1   0  343.07   23.70
   5  -1   0  331.47   25.50
  -5  -1   0  329.77   23.70
  -5  -1   0  297.47   24.20
   5  -1   0  333.97   17.40
   5   1   0  327.57   19.60
  -5   1   0  312.17   26.00
  -5   1   0  309.37   16.80
   5   1   0  299.37   23.40
  -5   1   0  344.77   24.10
   5   1   0  326.77   40.00
   5   1   0  328.47   24.60
   6  -1   0   23.80   14.60
   6  -1   0   24.90    9.90
  -6  -1   0   28.10   15.00
  -6  -1   0   54.09   16.80
  -6  -1   0   28.10   15.50
   6  -1   0   18.70   14.90
   6  -1   0   34.00   19.70
  -6   1   0   37.70   17.70
  -6   1   0    9.20   15.50
  -6   1   0   24.70   14.70
   6   1   0   35.10   17.00
   6   1   0   24.90   14.70
   6   1   0   14.70   13.40
   6   1   0   36.90   11.80
  -7  -1   0   -2.10   13.40
  -7  -1   0   14.70   15.10
   7  -1   0    1.10   14.30
   7  -1   0   -1.70    8.50
   7  -1   0   30.00   17.10
  -7  -1   0   -6.40   14.30
   7  -1   0   -1.10   15.60
  -7  -1   0    8.80   14.00
  -7   1   0    1.40   14.20
   7   1   0    9.60   14.00
  -7   1   0   -0.90   15.20
   7   1   0   17.20   14.00
   7   1   0    3.50   13.90
  -7   1   0   -3.50   13.30
   7   1   0   -0.50    9.30
  -8  -1   0 1458.05   57.49
   8  -1   0 1514.85   55.59
   8  -1   0 1609.94   44.70
  -8  -1   0 1503.15   57.29
  -8  -1   0 1565.64   58.59
  -8  -1   0 1517.55   55.89
   8  -1   0 1553.34   59.89
   8  -1   0 1438.66   54.59
  -8   1   0 1627.44   57.29
   8   1   0 1431.86   56.59
   8   1   0 1410.76   54.09
   8   1   0 1494.85   46.40
  -8   1   0 1552.74   57.39
   8   1   0 1479.05   54.99
  -8   1   0 1473.25   59.59
   9  -1   0   -8.30   10.20
   9  -1   0    9.90   13.90
  -9  -1   0  -16.00   16.90
   9  -1   0   18.80   19.40
   9  -1   0   28.10   18.60
  -9  -1   0  -16.40   13.00
  -9  -1   0    6.00   16.40
   9   1   0  -28.20   14.80
  -9   1   0   20.40   17.50
  -9   1   0   -7.50   16.90
   9   1   0   32.30   16.80
  -9   1   0   23.80   19.20
   9   1   0    3.30   12.10
   9   1   0   -1.70   15.30
 -10  -1   0  109.79   25.60
  10  -1   0   32.30   22.50
  10  -1   0   78.09   27.90
 -10  -1   0   54.59   33.60
 -10  -1   0   52.29   23.70
  10  -1   0   71.69   22.50
 -10  -1   0   60.79   22.00
 -10   1   0   92.49   24.20
 -10   1   0   57.79   25.30
  10   1   0   97.99   22.80
  10   1   0   55.59   24.80
  10   1   0   50.59   23.40
 -10   1   0   59.79   25.00
  10   1   0   55.09   16.80
  11  -1   0  340.27   44.70
 -11  -1   0  342.77   43.40
  11  -1   0  298.87   37.50
 -11  -1   0  316.37   44.00
 -11  -1   0  228.68   32.40
  11  -1   0  287.67   39.00
 -11   1   0  234.38   36.20
 -11   1   0  321.47   43.00
 -11   1   0  275.17   43.90
  11   1   0  326.17   42.40
  11   1   0  308.87   39.50
  11   1   0  255.07   24.80
  11   1   0  253.27   38.30
 -12  -1   0   51.89   22.20
 -12  -1   0   86.79   29.10
  12  -1   0  113.99   29.30
  12   1   0   77.19   26.50
 -12   1   0   50.69   20.70
 -12   1   0  120.49   30.50
  12   1   0  117.49   21.40
  12   1   0   73.49   27.20
  13  -1   0    6.50   27.70
 -13  -1   0   26.10   21.70
 -13  -1   0   16.00   16.20
 -13  -1   0   28.70   25.90
  13  -1   0   27.30   26.00
  13   1   0    4.80   26.70
 -13   1   0  -10.00   21.10
 -13   1   0   11.50   22.90
 -13   1   0   22.40   23.20
 -13   1   0   10.50   20.40
  13   1   0   12.40   20.10
  13   1   0   -5.70   12.70
  14  -1   0   22.40   24.60
  14  -1   0   27.30   27.10
 -14  -1   0   47.70   25.10
  14  -1   0   14.30   25.70
 -14  -1   0   69.69   26.50
 -14  -1   0    9.90   23.00
  14   1   0   12.50   27.60
 -14   1   0   23.40   22.20
 -14   1   0   41.30   30.40
  14   1   0   21.20   21.10
  14   1   0  -13.20   25.00
 -14   1   0   13.20   21.70
  15  -1   0   51.49   28.20
 -15  -1   0   38.20   23.40
  15  -1   0  -14.20   30.70
  15   1   0   33.40   25.40
  15   1   0   38.90   33.50
  -1  -2   0   -2.30    5.90
  -1  -2   0   -2.00    6.20
  -1  -2   0   -1.60    6.00
   1  -2   0    1.20    5.70
   1  -2   0   -4.90    6.60
   1  -2   0   -0.90    6.10
  -1   2   0   -4.10    5.70
   1   2   0    2.20    5.70
   1   2   0    4.10    6.00
  -1   2   0    5.90    6.90
  -1   2   0   -2.50    4.70
   1   2   0    1.70    6.60
   1   2   0    1.90    4.10
  -1   2   0    8.70    6.60
  -2  -2   0  677.53   20.60
  -2  -2   0  694.83   26.20
  -2  -2   0  655.63   26.60
   2  -2   0  677.93   23.10
   2  -2   0  705.33   25.30
  -2  -2   0  709.63   22.70
  -2   2   0  668.33   33.10
   2   2   0  725.53   24.80
   2   2   0  694.13   26.30
  -2   2   0  653.03   28.30
   2   2   0  670.83   20.60
   2   2   0  667.33   21.90
  -2   2   0  676.33   23.00
   3  -2   0  -15.40   13.80
   3  -2   0  -14.30    9.80
  -3  -2   0   -3.20    9.80
  -3  -2   0   17.00   12.70
  -3  -2   0   -5.10   11.90
   3  -2   0    3.50   12.40
  -3  -2   0   19.70   12.10
   3   2   0    1.00    9.90
  -3   2   0   -6.10   11.10
  -3   2   0    1.90    6.70
  -3   2   0    7.40   11.40
  -3   2   0   -3.40   10.90
   3   2   0   -6.10   10.40
   3   2   0   -2.00   11.40
   4  -2   0  113.59   18.50
   4  -2   0  108.59   16.70
  -4  -2   0  105.89   16.90
   4  -2   0  161.48   20.30
  -4  -2   0  117.69   17.10
  -4  -2   0  168.08   18.90
  -4  -2   0  145.69   20.40
  -4   2   0  150.48   21.70
   4   2   0  136.69   16.80
  -4   2   0  131.09   11.90
  -4   2   0  129.69   18.60
   4   2   0  147.99   19.70
  -4   2   0  138.09   18.80
   4   2   0  144.29   18.00
  -5  -2   0   34.00   13.60
  -5  -2   0   12.20   14.80
  -5  -2   0   12.60   13.80
   5  -2   0   33.80   15.20
  -5  -2   0    8.80   13.90
   5  -2   0   14.00   14.90
   5   2   0    2.50   11.90
   5   2   0   -4.10   13.40
  -5   2   0    9.50    8.20
  -5   2   0    5.00   12.70
  -5   2   0   14.90   15.80
   5   2   0    4.50   14.40
  -5   2   0   -8.90   13.40
   6  -2   0  190.18   23.90
  -6  -2   0  184.38   25.80
  -6  -2   0  150.58   20.90
   6  -2   0  220.98   24.60
  -6  -2   0  198.38   25.40
   6  -2   0  236.68   29.00
  -6  -2   0  239.58   26.90
  -6   2   0  249.08   27.60
   6   2   0  204.48   25.10
   6   2   0  209.18   25.30
   6   2   0  182.18   40.70
  -6   2   0  212.48   27.50
  -6   2   0  179.98   24.30
  -6   2   0  155.28   14.20
   6   2   0  171.78   18.40
   7  -2   0   -9.30   11.50
   7  -2   0    2.80   16.50
  -7  -2   0    3.60   14.40
  -7  -2   0    5.00   14.80
  -7  -2   0   14.50   13.80
  -7  -2   0   -1.30   13.50
   7  -2   0    6.10   13.90
   7   2   0    6.30   11.70
  -7   2   0   -4.10   14.10
  -7   2   0    2.40   14.90
  -7   2   0   -4.60   15.20
   7   2   0   -4.80   13.00
   7   2   0   -8.50   13.40
   7   2   0    9.20   14.80
   8  -2   0  356.76   29.70
  -8  -2   0  339.57   30.20
  -8  -2   0  417.76   33.90
   8  -2   0  351.26   28.60
  -8  -2   0  353.66   30.10
  -8  -2   0  374.66   31.80
   8  -2   0  352.06   33.60
  -8   2   0  404.26   32.10
   8   2   0  356.86   24.80
  -8   2   0  431.36   31.00
   8   2   0  315.77   29.10
   8   2   0  377.56   31.10
  -8   2   0  348.87   34.20
   8   2   0  363.66   30.00
  -9  -2   0   99.59   21.90
   9  -2   0  143.59   26.80
   9  -2   0  105.49   25.80
   9  -2   0  135.69   25.60
  -9  -2   0  144.89   27.00
  -9  -2   0  102.29   23.00
   9   2   0   93.69   23.50
  -9   2   0  157.18   27.40
  -9   2   0  127.39   32.60
  -9   2   0  109.59   24.20
   9   2   0  157.28   26.90
   9   2   0  185.08   29.20
  10  -2   0   46.30   26.50
 -10  -2   0  -18.10   16.30
  10  -2   0   -2.70   16.90
 -10  -2   0   -6.30   16.90
  10  -2   0    1.40   14.70
 -10  -2   0  -12.00   15.90
 -10  -2   0   -7.90   14.90
  10   2   0   28.70   22.40
 -10   2   0  -18.70   16.00
 -10   2   0   -6.40   16.90
 -10   2   0  -19.00   16.60
  10   2   0    4.50   18.80
  10   2   0   17.60   15.30
  10   2   0  -24.30   10.40
  11  -2   0   72.29   24.90
 -11  -2   0   47.20   18.50
 -11  -2   0   70.79   41.80
  11  -2   0   74.59   23.30
  11  -2   0   44.40   28.30
 -11  -2   0   94.09   29.80
  11   2   0   88.29   26.70
 -11   2   0   98.59   41.10
  11   2   0   87.79   19.20
  11   2   0   49.00   25.20
 -11   2   0   87.09   28.40
  11   2   0  104.39   28.90
  12  -2   0  -23.90   18.30
  12  -2   0   36.60   27.70
 -12  -2   0   28.50   26.00
 -12  -2   0  -10.30   10.80
  12   2   0  -29.20   18.70
  12   2   0    3.70   21.00
 -12   2   0  -13.20   18.40
  12   2   0  -14.20   13.10
 -12   2   0  -18.20   20.00
 -12   2   0    6.70   20.60
  13  -2   0   24.20   25.30
 -13  -2   0   30.10   21.00
  13  -2   0   26.40   37.10
 -13  -2   0    2.60   22.10
 -13  -2   0   -2.10   23.30
 -13  -2   0    5.50   15.20
  13  -2   0   22.60   24.00
  13   2   0   31.40   22.70
 -13   2   0    2.60   24.30
 -13   2   0   18.80   22.30
 -13   2   0   10.00   23.90
  13   2   0   32.80   25.00
 -13   2   0   33.40   24.50
  13   2   0   14.00   13.70
  14  -2   0   30.60   24.10
  14  -2   0    7.00   30.30
 -14  -2   0  -37.00   22.20
 -14  -2   0  -12.30   11.20
 -14  -2   0   19.10   22.70
  14  -2   0   32.60   24.10
 -14   2   0   13.00   20.20
 -14   2   0   38.10   27.20
  14   2   0   20.90   16.50
  14   2   0   45.70   30.70
 -14   2   0    8.10   21.90
  14   2   0   28.70   22.00
  14   2   0   12.50   23.20
  15  -2   0   39.90   26.40
 -15  -2   0    8.20   22.90
  15  -2   0    5.70   33.80
  15   2   0   33.80   33.70
  15   2   0   27.80   25.80
   0  -3   0    0.80    7.10
   0  -3   0    8.00    7.80
   0  -3   0    2.80    6.30
   0   3   0   -0.50    8.10
   0   3   0    1.50    8.00
   0   3   0   -6.50    5.70
   1  -3   0   -8.20    8.60
  -1  -3   0   -4.00    7.80
  -1  -3   0   -8.70    7.40
  -1  -3   0    9.80    9.60
   1  -3   0   10.50    9.20
   1  -3   0   -2.50    6.70
   1   3   0    1.30    7.70
  -1   3   0    9.20    8.20
  -1   3   0    8.90    7.30
  -1   3   0    5.50    8.10
  -1   3   0   -7.80    8.60
   1   3   0    4.70    9.10
   1   3   0    4.00    8.70
  -2  -3   0 1017.30   29.80
  -2  -3   0 1075.29   31.30
  -2  -3   0 1037.60   32.30
   2  -3   0 1066.09   31.50
  -2  -3   0  980.70   26.90
   2  -3   0 1010.20   30.60
   2  -3   0 1027.00   34.00
   2   3   0  998.00   27.00
   2   3   0 1022.90   29.90
  -2   3   0  984.90   33.80
  -2   3   0 1011.10   30.00
   2   3   0 1031.60   32.30
  -2   3   0  997.80   30.10
   2   3   0 1045.00   29.90
   3  -3   0 2134.99   51.19
   3  -3   0 2082.39   49.99
  -3  -3   0 2212.18   52.19
  -3  -3   0 2102.89   48.70
  -3  -3   0 2035.00   52.29
   3  -3   0 2154.08   55.09
  -3  -3   0 2147.89   51.09
   3   3   0 2157.68   48.30
  -3   3   0 2082.99   50.59
   3   3   0 2225.48   54.49
   3   3   0 2170.68   51.29
  -3   3   0 2052.19   50.29
   3   3   0 2190.08   51.09
  -3   3   0 2086.09   54.59
  -4  -3   0   23.30   11.40
  -4  -3   0   15.00   14.50
   4  -3   0   19.10   13.10
  -4  -3   0   52.39   14.90
   4  -3   0   20.00   14.20
  -4  -3   0   28.30   15.00
   4  -3   0   35.70   15.00
   4   3   0   13.60   11.10
   4   3   0   18.80   13.40
  -4   3   0   38.10   14.00
  -4   3   0   17.20   13.60
  -4   3   0   41.20   16.10
   4   3   0   14.00   14.00
  -4   3   0   31.60    8.70
   5  -3   0  811.82   37.40
  -5  -3   0  801.02   32.60
  -5  -3   0  749.53   35.30
  -5  -3   0  769.22   33.00
   5  -3   0  782.72   34.20
  -5  -3   0  802.52   33.80
   5  -3   0  753.52   33.50
  -5   3   0  785.82   37.60
   5   3   0  831.32   34.90
  -5   3   0  823.42   25.10
  -5   3   0  730.73   32.40
   5   3   0  803.22   33.40
   5   3   0  825.22   34.50
  -5   3   0  779.42   34.50
  -6  -3   0  534.25   31.10
   6  -3   0  548.55   31.30
  -6  -3   0  493.15   31.20
  -6  -3   0  542.25   29.80
   6  -3   0  510.35   35.00
  -6  -3   0  530.45   32.70
   6  -3   0  492.95   28.90
   6   3   0  550.94   31.80
  -6   3   0  523.75   29.90
   6   3   0  511.05   29.10
  -6   3   0  510.35   34.70
  -6   3   0  572.64   22.30
  -6   3   0  489.85   30.60
   6   3   0  516.75   30.40
  -7  -3   0    6.70   15.40
   7  -3   0   20.90   16.80
  -7  -3   0    1.10   15.60
   7  -3   0   12.10   15.10
   7  -3   0    6.30   15.10
  -7  -3   0   26.50   16.90
  -7  -3   0   14.00   14.20
  -7   3   0   13.80   15.60
  -7   3   0    7.50   17.30
   7   3   0   13.20   12.70
  -7   3   0   23.50    9.40
  -7   3   0    6.40   14.90
   7   3   0    4.90   14.30
   7   3   0   35.20   15.50
   7   3   0    7.60   15.20
   8  -3   0    5.80   15.10
   8  -3   0   -8.00   14.70
  -8  -3   0   -2.00   15.70
  -8  -3   0   -2.30   14.90
  -8  -3   0   -8.50   13.20
  -8  -3   0   10.60   14.10
   8  -3   0   32.80   21.40
  -8   3   0   17.40   15.80
   8   3   0   -1.10   15.90
  -8   3   0    6.70   17.20
   8   3   0   -1.30   13.80
  -8   3   0    4.10   13.50
   8   3   0    3.50   14.50
   9  -3   0   19.40   17.00
  -9  -3   0   24.00   15.50
   9  -3   0   38.80   22.40
  -9  -3   0   42.60   21.00
  -9  -3   0   -4.90   15.00
   9  -3   0   12.00   20.10
  -9  -3   0   15.20   14.90
   9   3   0   25.00   17.90
  -9   3   0   10.50   19.80
  -9   3   0   19.80   18.30
  -9   3   0   18.50   15.40
   9   3   0    4.00   12.70
   9   3   0   13.40   16.80
   9   3   0   27.20   17.20
  10  -3   0   95.49   33.70
 -10  -3   0   51.59   19.80
  10  -3   0   15.70   19.80
 -10  -3   0   35.40   22.50
  10  -3   0   76.99   21.40
 -10  -3   0   24.80   23.30
 -10  -3   0   24.20   16.50
 -10   3   0   33.10   21.60
  10   3   0   45.80   16.70
 -10   3   0   57.39   18.40
  10   3   0   76.29   27.00
  10   3   0   37.40   19.70
  10   3   0   28.10   17.60
 -10   3   0   -5.90   16.90
  11  -3   0    6.70   20.90
 -11  -3   0   14.80   17.00
  11  -3   0   14.00   18.80
 -11  -3   0   38.90   22.70
  11  -3   0   28.50   27.90
 -11   3   0  -18.30   18.00
  11   3   0   57.99   23.00
  11   3   0   16.00   21.30
 -11   3   0   33.70   32.90
  11   3   0   15.70   15.40
  11   3   0   17.00   22.90
 -12  -3   0  -11.60   17.00
  12  -3   0  -34.10   17.80
 -12  -3   0   22.50   23.50
  12  -3   0    2.50   27.10
 -12  -3   0  -13.40   14.00
  12   3   0   -3.40   21.00
 -12   3   0    1.70   20.00
  12   3   0    5.80   13.10
 -12   3   0   -8.90   21.70
  12   3   0    1.50   22.60
 -13  -3   0   21.80   24.30
 -13  -3   0   -9.30   20.70
  13  -3   0   42.80   24.50
  13  -3   0   40.30   33.10
 -13  -3   0    3.20   13.30
  13  -3   0   10.80   22.30
 -13  -3   0  -17.70   22.30
 -13   3   0  -40.80   21.40
 -13   3   0  -28.90   20.90
  13   3   0    5.20   13.90
  13   3   0   19.70   24.00
 -13   3   0   49.00   26.70
 -13   3   0   11.70   21.80
  13   3   0   17.50   27.40
  14  -3   0   11.10   30.60
  14  -3   0   31.40   24.50
 -14  -3   0    3.00   22.40
  14  -3   0    7.70   26.90
 -14  -3   0    2.30   13.30
  14   3   0   53.49   31.60
 -14   3   0   12.30   25.10
  14   3   0   21.70   15.70
 -14   3   0  -17.70   20.30
  14   3   0   -8.90   21.90
  14   3   0  -18.40   19.90
 -14   3   0    4.90   27.80
  15  -3   0   -9.80   30.40
 -15  -3   0    5.70   22.60
 -15  -3   0   18.40   48.40
  15  -3   0   24.40   29.60
  15   3   0   -8.80   27.20
  15   3   0   38.10   25.60
 -15   3   0    9.10   46.30
  15   3   0   40.90   18.70
   0  -4   0 1366.56   36.00
   0  -4   0 1285.47   34.50
   0  -4   0 1255.67   33.30
   0   4   0 1284.67   34.70
   0   4   0 1353.96   34.20
   0   4   0 1304.17   35.50
  -1  -4   0 1037.10   30.70
  -1  -4   0 1038.10   32.10
   1  -4   0  972.80   30.20
   1  -4   0 1008.70   28.70
   1  -4   0  927.71   29.60
   1   4   0  982.20   29.60
  -1   4   0 1005.20   28.00
  -1   4   0 1000.50   30.30
  -1   4   0  976.30   30.10
   1   4   0 1014.90   31.20
   1   4   0 1019.30   31.20
   2  -4   0 2909.61   62.39
  -2  -4   0 2824.12   63.09
   2  -4   0 2946.61   63.09
  -2  -4   0 2795.52   60.99
  -2  -4   0 2944.61   62.99
   2   4   0 2976.50   64.39
   2   4   0 2831.72   61.29
  -2   4   0 2908.01   58.79
  -2   4   0 2945.71   61.99
   2   4   0 2989.90   57.89
  -2   4   0 2887.71   65.09
  -2   4   0 2826.22   61.39
   2   4   0 2965.80   62.29
  -3  -4   0  117.89   16.90
  -3  -4   0  121.89   17.70
  -3  -4   0  103.49   17.20
   3  -4   0  161.48   19.70
   3  -4   0  129.19   19.50
   3  -4   0  109.69   16.60
  -3   4   0  114.89   17.90
  -3   4   0  144.79   19.30
   3   4   0  145.19   18.90
   3   4   0  119.69   14.20
   3   4   0  113.79   18.30
   3   4   0  122.79   17.00
  -3   4   0  129.69   19.60
  -4  -4   0   19.40   10.70
  -4  -4   0    8.50   14.60
   4  -4   0    3.70   11.80
   4  -4   0   45.70   19.50
  -4  -4   0   23.40   14.30
  -4  -4   0   -4.80   12.50
   4  -4   0    9.80   12.80
   4   4   0    2.50   12.20
  -4   4   0   28.60   14.50
   4   4   0   -0.30   11.90
   4   4   0   14.80   10.80
  -4   4   0   13.30   15.10
  -4   4   0    3.90   13.40
  -5  -4   0  735.43   31.60
  -5  -4   0  778.62   36.60
   5  -4   0  739.83   33.60
   5  -4   0  725.53   34.10
   5  -4   0  772.82   39.40
  -5  -4   0  800.82   35.60
  -5  -4   0  736.43   33.10
  -5   4   0  766.02   25.50
   5   4   0  766.62   33.20
  -5   4   0  762.72   33.70
   5   4   0  739.43   32.00
  -5   4   0  877.31   40.90
   5   4   0  807.52   35.00
  -5   4   0  735.53   33.40
   6  -4   0  982.00   41.10
  -6  -4   0 1019.60   41.70
  -6  -4   0  925.51   37.90
   6  -4   0  950.80   39.30
  -6  -4   0  996.60   43.10
   6  -4   0  965.30   45.40
  -6  -4   0  969.50   40.40
   6   4   0  976.50   39.40
   6   4   0  932.61   38.60
  -6   4   0  911.61   39.90
  -6   4   0  926.71   44.40
  -6   4   0  970.30   30.00
  -6   4   0  930.21   39.70
   6   4   0  930.91   39.70
  -7  -4   0   51.49   19.50
  -7  -4   0   29.70   14.30
   7  -4   0   74.79   20.40
   7  -4   0   91.69   23.50
  -7  -4   0   30.60   18.10
   7  -4   0   42.60   17.40
  -7  -4   0   87.49   21.40
   7   4   0   20.60   15.50
   7   4   0   37.20   16.10
  -7   4   0   24.60   19.00
  -7   4   0   73.99   18.80
  -7   4   0   42.90   11.20
   7   4   0   60.59   18.50
  -7   4   0   70.49   20.20
  -8  -4   0   71.39   20.70
  -8  -4   0   67.09   21.60
   8  -4   0   68.69   21.90
  -8  -4   0   68.59   21.50
   8  -4   0   83.29   24.20
   8  -4   0   59.09   18.90
  -8  -4   0   55.99   17.70
  -8   4   0   78.09   13.50
   8   4   0   68.89   20.60
   8   4   0   62.79   18.10
  -8   4   0   76.19   23.70
   8   4   0   58.29   20.30
  -8   4   0   61.19   19.90
  -8   4   0   28.90   20.70
   8   4   0   60.79   20.40
  -9  -4   0  678.83   40.60
  -9  -4   0  630.34   41.30
   9  -4   0  658.43   41.70
   9  -4   0  693.43   49.10
   9  -4   0  686.43   40.20
  -9  -4   0  586.94   37.30
  -9  -4   0  687.33   42.40
  -9   4   0  620.84   45.70
  -9   4   0  677.93   41.30
   9   4   0  679.43   41.10
   9   4   0  588.24   39.10
   9   4   0  599.94   38.60
  -9   4   0  634.34   37.80
   9   4   0  641.74   36.00
 -10  -4   0   80.99   24.70
  10  -4   0   71.99   20.00
  10  -4   0  106.79   32.40
 -10  -4   0   76.69   20.40
 -10  -4   0  113.09   28.90
  10  -4   0   71.79   24.00
 -10  -4   0   63.99   24.70
  10   4   0   74.59   22.90
  10   4   0   86.59   25.20
 -10   4   0  111.99   27.70
  10   4   0   61.99   22.20
 -10   4   0   30.10   15.30
  10   4   0   95.49   20.90
 -10   4   0   70.99   25.10
  11  -4   0  162.98   30.20
  11  -4   0  232.48   40.80
 -11  -4   0  188.88   34.90
  11   4   0  185.08   32.80
  11   4   0  186.08   27.90
  11   4   0  205.68   33.70
 -11   4   0  144.69   33.20
  11   4   0  235.08   34.90
 -11   4   0  159.28   32.20
 -12  -4   0   36.90   23.50
  12  -4   0    3.60   26.60
 -12  -4   0    4.90   13.60
  12  -4   0   37.40   24.10
  12  -4   0   18.50   23.20
 -12  -4   0    9.50   20.50
  12   4   0    5.60   20.10
 -12   4   0   -1.90   23.70
  12   4   0   15.50   22.00
 -12   4   0  -24.80   15.30
  12   4   0    8.60   14.80
  13  -4   0   44.50   33.30
 -13  -4   0    7.40   21.30
  13  -4   0   11.00   21.90
 -13  -4   0  -27.00   18.40
  13  -4   0   47.50   29.60
 -13  -4   0   -9.60   11.90
 -13  -4   0   37.30   27.40
 -13   4   0   17.20   25.40
  13   4   0    2.80   22.20
  13   4   0   22.30   16.70
 -13   4   0   22.70   33.20
  13   4   0    4.70   43.50
  13   4   0   11.30   22.50
 -13   4   0   27.10   20.30
  14  -4   0  -14.50   22.80
  14  -4   0   22.10   29.80
 -14  -4   0   35.90   27.60
 -14  -4   0   28.70   24.00
 -14   4   0   -4.00   25.60
 -14   4   0  -40.90   21.50
  14   4   0   25.60   24.70
  14   4   0  -36.80   23.90
  14   4   0   37.30   23.60
 -14   4   0    0.90   23.70
  14   4   0   18.50   17.00
 -15  -4   0   37.00   29.80
  15  -4   0   13.40   28.70
 -15  -4   0   40.60   24.30
  15  -4   0   82.79   35.70
  15   4   0   70.99   21.40
  15   4   0   52.69   26.50
 -15   4   0   56.59   32.90
  15   4   0   82.99   33.80
   0  -5   0   -0.40   10.70
   0  -5   0   10.60   13.50
   0  -5   0   -3.60   11.90
   0   5   0    9.70   10.30
   0   5   0   15.70   11.90
   0   5   0  -16.10   10.80
  -1  -5   0 4723.23   90.49
   1  -5   0 4772.62   90.69
  -1  -5   0 4721.73   89.79
   1  -5   0 4719.13   87.99
  -1  -5   0 4521.65   89.09
   1  -5   0 4687.53   90.09
   1   5   0 4620.84   89.09
  -1   5   0 4669.83   86.39
   1   5   0 4618.84   89.39
  -1   5   0 4468.75   88.89
   1   5   0 4737.13   90.19
  -1   5   0 4632.04   89.49
  -2  -5   0 1095.29   35.00
   2  -5   0 1008.30   34.10
  -2  -5   0 1067.69   34.90
  -2  -5   0 1041.90   35.60
   2  -5   0 1048.50   35.30
  -2   5   0 1061.79   35.20
  -2   5   0 1001.40   33.60
   2   5   0  987.20   33.10
  -2   5   0 1002.70   30.90
   2   5   0 1035.90   36.10
  -2   5   0 1016.60   37.10
   2   5   0 1013.10   34.50
  -3  -5   0   50.59   14.30
   3  -5   0   45.00   14.10
  -3  -5   0   61.29   15.30
  -3  -5   0   64.99   16.70
   3  -5   0   61.49   16.10
   3   5   0   55.99   11.70
   3   5   0   47.70   14.10
  -3   5   0   82.39   18.40
   3   5   0   51.99   15.50
  -3   5   0   66.99   14.00
   3   5   0   67.09   16.50
  -3   5   0   57.19   15.20
  -3   5   0   79.99   17.70
  -4  -5   0 1589.54   47.90
  -4  -5   0 1618.34   48.80
   4  -5   0 1616.84   49.20
  -4  -5   0 1601.94   44.20
  -4  -5   0 1661.33   51.69
   4  -5   0 1659.63   48.10
   4  -5   0 1573.04   52.99
   4   5   0 1611.64   50.39
   4   5   0 1667.13   49.30
  -4   5   0 1553.34   52.49
   4   5   0 1659.63   44.60
  -4   5   0 1501.65   48.10
  -4   5   0 1655.63   49.99
   4   5   0 1622.84   52.19
  -5  -5   0  566.24   30.10
   5  -5   0  518.05   29.80
  -5  -5   0  572.24   33.10
  -5  -5   0  580.44   27.60
   5  -5   0  540.45   37.30
  -5  -5   0  565.84   30.20
   5  -5   0  534.55   30.80
   5   5   0  526.25   30.30
  -5   5   0  568.74   31.60
   5   5   0  499.95   29.80
  -5   5   0  555.84   35.20
  -5   5   0  588.64   32.10
   5   5   0  509.55   27.30
   6  -5   0   39.90   19.20
   6  -5   0   14.10   13.70
  -6  -5   0   56.29   18.40
  -6  -5   0    7.90   16.40
   6  -5   0   24.40   16.30
  -6  -5   0   32.40   13.30
  -6  -5   0   11.50   15.00
  -6   5   0   13.20   15.50
  -6   5   0   20.40   14.70
  -6   5   0   58.49   19.50
   6   5   0   22.60   16.60
   6   5   0   28.20   15.30
   6   5   0   34.10   14.50
  -6   5   0   31.30   10.10
  -7  -5   0   42.50   18.20
  -7  -5   0   28.80   16.50
  -7  -5   0   23.90   13.60
  -7  -5   0   31.30   16.70
   7  -5   0   10.50   17.90
   7  -5   0   -3.80   13.30
   7  -5   0   27.00   16.20
   7   5   0   59.69   17.90
   7   5   0   21.40   16.20
  -7   5   0   28.00   10.10
  -7   5   0   19.30   16.20
   7   5   0   38.80   15.90
  -7   5   0   16.20   17.70
  -7   5   0   18.80   17.60
   8  -5   0   13.50   17.80
  -8  -5   0   16.80   19.70
   8  -5   0   24.00   20.40
  -8  -5   0   21.80   14.40
  -8  -5   0   79.29   24.20
   8  -5   0   15.10   28.30
  -8  -5   0   24.60   16.90
  -8   5   0   14.30   18.90
  -8   5   0   20.20   10.40
   8   5   0   16.90   16.80
   8   5   0   38.10   17.50
   8   5   0   57.09   18.80
  -8   5   0   11.90   17.30
  -8   5   0   37.50   36.60
   9  -5   0  300.27   41.70
  -9  -5   0  289.07   29.10
  -9  -5   0  332.47   31.10
  -9  -5   0  332.57   38.70
  -9  -5   0  294.17   29.50
   9  -5   0  335.77   37.20
   9  -5   0  315.97   38.90
  -9   5   0  294.07   30.70
   9   5   0  297.17   28.90
   9   5   0  299.57   35.80
  -9   5   0  325.87   41.90
   9   5   0  285.87   32.60
  -9   5   0  290.57   20.10
   9   5   0  323.17   37.90
  -9   5   0  345.07   40.60
 -10  -5   0   63.29   25.60
  10  -5   0   88.09   29.80
 -10  -5   0   47.30   16.50
  10  -5   0   32.70   19.10
 -10  -5   0   47.30   18.60
  10  -5   0   87.89   26.30
  10   5   0  105.89   26.00
  10   5   0   92.19   24.00
 -10   5   0   97.39   28.40
  10   5   0   63.49   24.80
 -10   5   0   84.29   28.30
  10   5   0   35.90   16.90
  11  -5   0  -25.00   18.30
  11  -5   0  -31.40   26.10
 -11  -5   0   17.50   19.00
 -11  -5   0   -8.20   18.10
 -11   5   0   -0.70   21.90
  11   5   0  -12.30   18.90
  11   5   0   33.60   22.30
 -11   5   0    1.50   20.90
  11   5   0    8.30   16.20
  12  -5   0    9.40   21.60
 -12  -5   0   23.20   15.10
  12  -5   0    5.80   26.60
 -12  -5   0   57.59   23.60
 -12  -5   0   -0.20   23.50
  12  -5   0   33.80   23.30
  12   5   0   11.00   21.50
  12   5   0   31.40   24.00
 -12   5   0   -0.10   20.10
  12   5   0   16.70   21.80
  12   5   0    8.50   16.40
 -12   5   0   15.80   27.40
 -12   5   0  -11.70   20.90
  13  -5   0  101.69   36.60
 -13  -5   0   66.99   27.00
  13  -5   0   61.19   25.00
  13  -5   0   55.19   29.30
 -13  -5   0   69.99   32.00
 -13  -5   0   91.09   30.20
 -13   5   0   38.50   28.20
  13   5   0   65.89   26.10
 -13   5   0   65.49   27.80
  13   5   0   29.40   19.30
  13   5   0   93.29   37.00
 -13   5   0   37.40   29.10
  13   5   0   25.80   24.20
  14  -5   0   39.20   23.70
  14  -5   0   27.10   30.60
 -14  -5   0    0.50   27.40
 -14  -5   0  -11.80   20.40
  14   5   0   28.50   27.80
 -14   5   0   -0.70   23.80
 -14   5   0   30.90   27.00
  14   5   0   18.80   23.60
  14   5   0   12.20   14.20
 -15  -5   0    3.00   22.30
  15  -5   0   25.00   35.40
 -15  -5   0   53.89   29.50
  15   5   0   51.59   31.50
 -15   5   0   49.50   31.90
  15   5   0   10.70   17.50
  15   5   0   24.40   25.90
   0  -6   0  757.72   29.30
   0  -6   0  809.62   32.00
   0  -6   0  791.42   31.10
   0   6   0  833.92   30.20
   0   6   0  848.72   31.00
   0   6   0  787.32   29.30
   1  -6   0 1997.30   51.79
  -1  -6   0 2011.30   52.29
  -1  -6   0 2139.49   52.89
  -1  -6   0 1984.30   51.59
   1  -6   0 1981.10   48.70
   1  -6   0 2104.59   52.69
   1   6   0 1993.40   51.89
  -1   6   0 2020.10   51.99
   1   6   0 2038.60   51.99
   1   6   0 2076.89   52.29
  -1   6   0 2010.70   51.79
  -1   6   0 2057.49   49.30
  -2  -6   0 1267.07   41.10
  -2  -6   0 1300.47   41.30
   2  -6   0 1206.18   39.80
  -2  -6   0 1234.48   39.90
   2  -6   0 1218.08   40.50
  -2   6   0 1277.77   42.90
   2   6   0 1306.47   42.00
  -2   6   0 1326.07   41.30
  -2   6   0 1264.17   37.10
  -2   6   0 1179.48   38.90
   2   6   0 1296.47   40.10
   2   6   0 1200.38   40.00
  -3  -6   0    2.30   13.50
  -3  -6   0   20.70   17.00
   3  -6   0    5.30   13.20
  -3  -6   0    4.60   11.80
   3  -6   0    3.10   12.80
  -3   6   0   -4.70   12.70
  -3   6   0  -13.20   13.50
   3   6   0    2.30   13.60
  -3   6   0   -9.60   14.80
   3   6   0   -2.30    8.40
  -3   6   0    9.30   10.50
   3   6   0    1.50   15.00
   4  -6   0  506.65   29.30
  -4  -6   0  542.65   31.00
  -4  -6   0  517.05   30.30
   4  -6   0  565.54   30.30
  -4  -6   0  535.45   29.80
   4   6   0  499.95   31.40
  -4   6   0  535.15   28.60
   4   6   0  529.25   25.30
   4   6   0  559.94   28.80
  -4   6   0  593.94   37.10
  -4   6   0  532.45   29.00
   4   6   0  520.65   27.90
  -5  -6   0  510.85   32.30
   5  -6   0  548.65   35.70
   5  -6   0  470.55   28.40
   5  -6   0  528.05   29.90
  -5  -6   0  503.85   30.10
  -5  -6   0  571.34   27.80
  -5  -6   0  527.55   31.40
  -5   6   0  493.85   33.50
   5   6   0  525.85   27.40
  -5   6   0  573.64   32.80
  -5   6   0  508.85   30.80
   5   6   0  540.55   30.10
   5   6   0  514.15   34.00
   5   6   0  572.04   31.70
   6  -6   0   57.99   19.10
  -6  -6   0   43.80   17.40
  -6  -6   0   38.30   17.90
   6  -6   0   62.09   19.90
  -6  -6   0   33.40   13.50
   6  -6   0   43.40   16.80
  -6  -6   0   64.69   18.80
   6   6   0   45.80   14.40
  -6   6   0   38.30   16.80
  -6   6   0   40.90   16.00
   6   6   0   25.10   15.10
  -6   6   0   55.59   19.50
   6   6   0   89.49   19.70
  -7  -6   0   48.40   15.50
  -7  -6   0   79.79   22.00
  -7  -6   0   78.59   20.50
   7  -6   0   59.09   19.20
  -7  -6   0   90.29   21.40
   7  -6   0  122.49   28.20
   7  -6   0   71.19   20.80
  -7   6   0   80.69   13.30
  -7   6   0   94.09   22.00
   7   6   0   86.19   20.40
  -7   6   0   83.49   22.20
   7   6   0   78.99   18.10
  -7   6   0  108.69   26.10
   7   6   0   72.09   21.50
   8  -6   0   71.99   25.30
  -8  -6   0   34.70   17.20
  -8  -6   0   50.99   21.30
   8  -6   0   64.29   19.00
  -8  -6   0   57.19   21.90
   8  -6   0   56.19   19.90
  -8  -6   0   32.90   14.00
   8   6   0   36.50   19.50
   8   6   0   39.10   26.80
  -8   6   0   39.00   12.20
   8   6   0   24.80   17.30
  -8   6   0   36.70   20.60
  -8   6   0   52.09   19.50
  -8   6   0   50.69   21.80
   9  -6   0   92.59   29.20
  -9  -6   0  147.59   29.20
  -9  -6   0  105.29   24.60
  -9  -6   0  105.19   26.80
   9  -6   0   61.09   21.80
   9  -6   0  117.29   25.00
   9   6   0  125.19   24.40
  -9   6   0  118.39   16.60
  -9   6   0   58.89   22.60
   9   6   0   57.19   22.60
   9   6   0   99.69   25.20
  -9   6   0  107.29   24.00
  -9   6   0   80.19   28.30
   9   6   0  161.28   27.30
  10  -6   0  -21.10   17.20
  10  -6   0   -8.00   18.10
 -10  -6   0   -5.10   12.10
 -10  -6   0   -9.30   16.40
  10  -6   0    3.70   23.00
  10   6   0   11.00   21.80
  10   6   0  -10.80   14.70
  10   6   0  -18.70   16.20
 -10   6   0   -1.30   17.30
 -10   6   0  -24.40    9.00
  10   6   0    1.50   17.60
 -10   6   0   13.30   20.80
  11  -6   0    8.40   27.50
 -11  -6   0   36.40   23.00
 -11  -6   0   -7.90   11.70
  11  -6   0    9.90   19.90
 -11   6   0   25.50   22.00
  11   6   0   23.60   16.30
 -11   6   0  -14.20   23.10
  11   6   0   22.70   20.10
  11   6   0   31.60   22.70
  12  -6   0   51.79   29.20
 -12  -6   0  -12.70   20.90
 -12  -6   0  -22.80   32.40
 -12  -6   0   22.70   23.20
 -12  -6   0    0.40   11.70
  12  -6   0  -17.90   19.40
  12  -6   0    5.60   21.40
 -12   6   0  -38.90   18.80
  12   6   0   -5.70   20.80
  12   6   0    3.00   17.80
 -12   6   0   10.40   26.40
 -12   6   0    0.90   28.10
  12   6   0   26.10   20.70
  12   6   0   29.70   22.40
 -13  -6   0    2.80   15.90
  13  -6   0   16.00   24.70
  13  -6   0   -8.50   21.20
 -13  -6   0   37.30   26.50
  13  -6   0   13.50   30.60
 -13  -6   0  -27.90   20.60
 -13  -6   0   12.40   27.20
  13   6   0  -21.60   19.90
  13   6   0   35.30   16.80
  13   6   0   21.20   22.70
 -13   6   0   27.60   25.10
 -13   6   0  -39.70   24.40
 -13   6   0   -1.80   23.00
  13   6   0   12.50   20.30
 -14  -6   0   -2.10   22.60
  14  -6   0   -5.50   25.10
 -14  -6   0   -7.00   17.50
  14   6   0  -34.70   23.10
 -14   6   0   28.00   25.30
  14   6   0   20.20   15.60
  14   6   0    3.10   24.40
  15  -6   0   27.70   34.30
 -15  -6   0   27.40   21.70
 -15  -6   0   56.99   32.80
  15   6   0   39.20   33.40
  15   6   0   21.90   21.00
  15   6   0    4.60   30.60
 -15   6   0   28.70   33.20
   0  -7   0   20.00   14.20
   0  -7   0    7.40   11.80
   0  -7   0    5.50   14.80
   0   7   0   -1.00   11.10
   0   7   0  -12.50   11.90
   0   7   0  -10.90   11.10
  -1  -7   0  418.26   25.40
  -1  -7   0  482.35   52.59
   1  -7   0  402.06   25.30
   1  -7   0  398.56   22.90
  -1  -7   0  372.46   24.00
   1   7   0  440.56   25.80
   1   7   0  393.36   25.10
  -1   7   0  377.26   24.60
  -1   7   0  398.16   30.80
   1   7   0  431.16   25.60
  -1   7   0  396.56   23.40
  -2  -7   0  138.69   20.50
   2  -7   0  149.99   21.00
  -2  -7   0  175.38   21.40
   2  -7   0  176.88   19.50
   2  -7   0  156.18   21.70
   2   7   0  168.78   21.40
  -2   7   0  166.38   21.90
  -2   7   0  170.68   18.90
  -2   7   0  161.78   22.60
  -2   7   0  145.09   20.80
   2   7   0  145.09   20.00
   2   7   0  154.58   21.30
  -3  -7   0  153.38   21.90
  -3  -7   0  185.08   23.70
   3  -7   0  218.78   25.30
   3  -7   0  202.88   23.50
  -3  -7   0  182.08   23.90
   3   7   0  180.68   24.20
  -3   7   0  201.38   24.30
  -3   7   0  235.58   32.70
   3   7   0  147.49   21.10
  -3   7   0  132.89   20.00
   3   7   0  145.69   20.70
   3   7   0  176.48   18.50
  -3   7   0  189.68   20.80
  -4  -7   0   36.80   15.90
   4  -7   0  -10.40   14.20
  -4  -7   0   19.50   15.00
   4  -7   0   14.00   13.90
  -4  -7   0   15.90   14.10
   4   7   0   11.00   10.60
   4   7   0   13.40   15.60
   4   7   0   -0.70   12.80
  -4   7   0    3.80   14.80
  -4   7   0    6.90   16.60
   4   7   0   -6.40   13.00
  -4   7   0    1.10   13.10
  -4   7   0   14.50   12.40
   5  -7   0   52.29   17.30
  -5  -7   0   60.89   18.50
  -5  -7   0   92.59   19.60
  -5  -7   0   30.50   16.80
   5  -7   0   56.59   16.80
   5   7   0   48.80   17.90
  -5   7   0   70.19   20.30
   5   7   0   52.99   17.40
  -5   7   0   65.69   19.90
  -5   7   0   83.99   23.00
   5   7   0   62.89   14.40
   5   7   0   51.39   18.40
   6  -7   0  288.27   32.70
  -6  -7   0  314.57   35.00
   6  -7   0  303.97   32.60
  -6  -7   0  286.97   32.60
  -6  -7   0  280.07   27.30
   6   7   0  253.27   30.10
   6   7   0  241.88   30.50
  -6   7   0  255.67   28.30
   6   7   0  247.28   24.20
  -6   7   0  336.07   34.70
  -6   7   0  245.48   25.50
  -7  -7   0  105.49   25.70
  -7  -7   0   99.79   18.40
   7  -7   0   99.29   23.10
   7  -7   0  131.79   27.90
  -7  -7   0  126.79   28.50
  -7  -7   0  113.09   24.00
   7  -7   0  102.99   23.10
  -7   7   0   99.29   14.80
   7   7   0   88.99   19.50
  -7   7   0  134.39   31.80
   7   7   0  128.49   24.20
   7   7   0   97.79   23.80
  -7   7   0  135.39   27.80
  -7   7   0  123.09   25.40
  -8  -7   0  120.29   25.10
   8  -7   0   91.19   24.90
   8  -7   0  111.39   29.00
  -8  -7   0   60.39   17.10
  -8  -7   0   94.29   23.10
  -8  -7   0  117.59   25.50
   8  -7   0   63.89   19.00
   8   7   0   67.89   21.30
   8   7   0   99.09   23.70
   8   7   0   99.79   21.50
  -8   7   0   79.79   24.70
  -8   7   0   85.79   20.80
  -8   7   0   88.29   14.90
  -8   7   0   63.19   23.80
   9  -7   0   58.59   31.40
   9  -7   0   45.40   24.40
  -9  -7   0   59.89   22.70
   9  -7   0    7.30   16.40
  -9  -7   0   18.60   18.20
  -9  -7   0   70.69   23.60
  -9  -7   0   21.20   14.00
  -9   7   0   28.90   12.50
  -9   7   0   33.10   21.20
   9   7   0   32.40   17.40
   9   7   0   90.19   26.10
  -9   7   0   24.10   21.60
   9   7   0   35.90   17.50
  -9   7   0   58.29   22.40
 -10  -7   0    8.30   12.70
 -10  -7   0    4.80   33.30
  10  -7   0   32.50   34.30
  10  -7   0   24.10   20.60
  10  -7   0   42.40   22.40
 -10   7   0   20.30   11.80
 -10   7   0   20.40   25.50
  10   7   0   22.50   17.60
  10   7   0   45.70   21.40
 -10   7   0   12.70   37.70
  10   7   0   37.10   21.40
  10   7   0   16.40   18.50
 -11  -7   0  -26.80   19.10
  11  -7   0  -27.90   19.40
 -11  -7   0  -10.60    8.40
  11   7   0    9.20   18.40
  11   7   0    4.40   21.00
  11   7   0    1.70   18.30
 -11   7   0   -6.50   22.60
 -11   7   0   25.80   24.40
 -12  -7   0   10.80   20.20
 -12  -7   0    4.10   11.40
 -12  -7   0   -2.00   21.80
 -12  -7   0   24.50   21.00
  12  -7   0   16.60   32.50
  12  -7   0  -21.30   19.10
 -12   7   0   29.10   25.30
  12   7   0   -7.10   16.20
 -12   7   0   46.20   33.00
  12   7   0   12.40   21.50
  12   7   0   17.60   19.20
  12   7   0  -20.60   19.00
 -12   7   0   51.89   25.80
  13  -7   0   10.60   21.20
 -13  -7   0   19.40   21.70
 -13  -7   0   -6.90   16.60
  13  -7   0   12.30   23.30
 -13   7   0   47.70   31.40
 -13   7   0  -13.20   24.40
  13   7   0   42.10   20.10
  13   7   0   46.80   22.50
  13   7   0    1.90   21.40
  13   7   0   11.60   22.60
 -14  -7   0  -14.00   16.70
 -14  -7   0  -25.70   22.00
  14  -7   0  -16.90   25.70
  14   7   0  -24.80   22.30
  14   7   0   15.80   24.70
 -14   7   0  107.69   32.80
  14   7   0   -6.10   16.30
  15  -7   0    0.60   27.10
 -15  -7   0    5.10   31.10
 -15  -7   0  -17.20   21.20
 -15   7   0   26.70   30.10
  15   7   0   -2.70   29.40
  15   7   0   44.50   45.00
  15   7   0   -5.50   17.80
   0  -8   0 5833.32  117.09
   0  -8   0 5777.32  115.99
   0  -8   0 5733.63  112.99
   0   8   0 5649.93  115.19
   0   8   0 5721.23  113.09
   0   8   0 5751.72  115.89
  -1  -8   0  510.75   28.60
   1  -8   0  482.85   28.10
   1  -8   0  446.66   26.80
  -1  -8   0  504.45   29.60
   1  -8   0  496.65   25.80
  -1  -8   0  482.95   27.20
  -1   8   0  474.95   25.90
   1   8   0  506.75   28.80
   1   8   0  535.45   29.10
   1   8   0  466.95   28.70
  -1   8   0  516.85   29.10
  -1   8   0  497.25   28.80
  -2  -8   0  556.64   30.70
  -2  -8   0  603.24   31.00
   2  -8   0  598.84   31.60
   2  -8   0  544.65   30.00
   2  -8   0  577.04   27.60
  -2  -8   0  608.34   31.90
  -2   8   0  555.74   29.60
   2   8   0  627.34   32.80
   2   8   0  610.34   31.40
  -2   8   0  664.93   41.30
  -2   8   0  561.44   29.40
  -2   8   0  622.54   28.90
   2   8   0  633.74   31.60
  -3  -8   0  123.49   22.50
   3  -8   0  127.99   21.80
  -3  -8   0  133.49   22.00
  -3  -8   0  141.69   21.20
   3  -8   0  129.09   21.30
  -3   8   0  146.19   19.90
   3   8   0  136.29   22.50
  -3   8   0  113.19   20.00
  -3   8   0  144.99   22.40
  -3   8   0  116.89   22.90
   3   8   0  112.99   15.90
   3   8   0  181.48   26.00
   3   8   0  135.49   22.70
   4  -8   0 1017.00   42.90
  -4  -8   0 1023.60   43.90
  -4  -8   0  966.20   41.10
  -4  -8   0  974.70   41.80
   4  -8   0  906.61   39.80
  -4   8   0  990.30   46.40
   4   8   0  994.40   41.70
   4   8   0 1014.90   36.30
  -4   8   0 1022.90   42.60
   4   8   0 1031.10   45.50
   4   8   0 1050.29   42.60
  -4   8   0  913.31   41.30
  -4   8   0 1022.90   42.20
   5  -8   0    9.10   15.80
  -5  -8   0   19.70   17.20
  -5  -8   0   22.20   16.80
  -5  -8   0   16.40   15.00
   5  -8   0   16.80   13.90
   5   8   0   -0.50   13.60
  -5   8   0    0.70   11.60
   5   8   0   -1.10   14.60
  -5   8   0   29.50   16.40
  -5   8   0  -14.00   13.00
   5   8   0   10.30   18.00
   5   8   0   21.50   11.80
  -5   8   0    9.80   15.30
   6  -8   0  476.25   33.90
  -6  -8   0  546.95   34.50
  -6  -8   0  509.65   36.70
   6  -8   0  467.15   30.80
  -6  -8   0  478.95   33.90
  -6   8   0  485.15   37.50
   6   8   0  523.95   44.60
  -6   8   0  509.05   31.60
   6   8   0  515.85   33.70
  -6   8   0  488.85   34.80
  -6   8   0  538.25   33.20
   6   8   0  538.15   34.50
  -7  -8   0   65.39   19.90
  -7  -8   0   45.60   21.30
   7  -8   0   59.69   17.50
   7  -8   0   13.20   16.00
  -7  -8   0    2.90   15.80
  -7   8   0   27.90   17.30
   7   8   0   37.20   18.90
  -7   8   0   22.10   18.00
   7   8   0   18.40   13.60
   7   8   0   47.20   28.90
  -7   8   0   15.30   15.70
   8  -8   0   80.39   25.50
  -8  -8   0   54.19   21.60
  -8  -8   0   57.09   22.70
   8  -8   0   88.79   24.60
  -8  -8   0   61.79   20.70
  -8   8   0   57.69   21.50
   8   8   0   98.79   25.90
   8   8   0   53.39   19.90
  -8   8   0   77.19   16.20
  -8   8   0   53.79   22.80
   8   8   0   79.59   20.10
  -8   8   0   59.99   22.10
   9  -8   0  354.06   40.80
  -9  -8   0  318.57   32.30
  -9  -8   0  227.98   24.80
   9  -8   0  288.77   30.20
   9   8   0  322.27   39.60
  -9   8   0  303.17   45.80
   9   8   0  289.77   30.20
   9   8   0  329.37   30.90
  -9   8   0  302.67   22.40
  -9   8   0  400.26   43.90
 -10  -8   0  396.86   46.30
  10  -8   0  256.87   39.00
  10   8   0  358.46   43.10
  10   8   0  333.77   41.70
 -10   8   0  290.47   22.10
  10   8   0  345.97   39.30
 -10   8   0  356.76   44.90
  10   8   0  390.76   43.20
  11  -8   0    7.30   22.00
 -11  -8   0   15.30   13.80
  11  -8   0   22.10   23.50
 -11  -8   0   20.20   21.80
  11   8   0   -3.30   17.40
  11   8   0   -9.50   19.40
 -11   8   0   32.50   23.20
  11   8   0    4.00   17.80
 -11   8   0  -48.00   18.50
 -11   8   0   -6.40   10.40
 -11   8   0  -10.10   18.80
 -12  -8   0   65.19   20.60
 -12  -8   0   21.80   24.40
 -12  -8   0   22.60   23.20
  12  -8   0   11.30   22.70
  12  -8   0   14.10   21.10
 -12  -8   0   30.00   22.30
  12   8   0   19.00   19.90
  12   8   0   -2.80   16.00
 -12   8   0   19.70   24.10
 -12   8   0   18.40   26.40
  12   8   0   22.60   24.60
 -12   8   0  -25.70   20.20
  13  -8   0  -21.60   22.30
 -13  -8   0  -19.20   15.50
 -13  -8   0   17.10   19.80
  13   8   0  -25.70   19.70
  13   8   0   -0.90   21.70
  13   8   0  -26.20   17.00
 -13   8   0   29.70   27.70
  13   8   0   13.90   18.20
  14  -8   0   36.90   28.60
 -14  -8   0   16.80   21.00
  14   8   0  -14.30   23.80
  14   8   0   73.89   27.70
  14   8   0   21.90   18.70
   0  -9   0   -7.10   13.40
   0  -9   0   -0.40   13.20
   0  -9   0    3.90   11.50
   0   9   0  -14.80   12.40
   0   9   0   -2.10   12.70
  -1  -9   0  569.44   30.20
   1  -9   0  503.25   27.60
  -1  -9   0  517.45   29.60
   1  -9   0  508.95   30.70
  -1  -9   0  596.34   33.30
   1  -9   0  531.15   32.10
  -1   9   0  477.25   29.70
   1   9   0  538.15   30.50
   1   9   0  492.45   28.70
   1   9   0  563.54   30.90
  -1   9   0  526.35   31.00
  -1   9   0  526.85   28.60
  -2  -9   0  301.07   25.30
  -2  -9   0  330.07   26.40
   2  -9   0  299.37   24.70
  -2  -9   0  359.46   26.40
   2  -9   0  297.17   26.40
   2  -9   0  290.27   22.70
  -2   9   0  306.57   24.50
   2   9   0  282.67   25.60
  -2   9   0  297.97   24.90
   2   9   0  368.66   27.30
   2   9   0  268.77   23.30
  -2   9   0  288.97   28.80
  -2   9   0  321.57   23.40
   3  -9   0   27.40   16.20
   3  -9   0   -2.60   12.30
  -3  -9   0   19.70   14.20
  -3  -9   0   24.50   15.80
  -3   9   0   28.50   16.00
  -3   9   0   -7.40   11.80
   3   9   0   12.10   14.40
  -3   9   0   51.99   19.50
   3   9   0   26.90   16.80
   3   9   0   -3.20   14.60
  -3   9   0   18.80   14.10
   4  -9   0    5.80   16.10
  -4  -9   0    3.80   15.50
  -4  -9   0   49.99   18.50
   4  -9   0    2.00   13.10
  -4  -9   0  -10.50   13.10
   4   9   0   31.50   17.20
   4   9   0    6.40   10.10
  -4   9   0    7.20   16.50
   4   9   0   18.60   15.10
  -4   9   0    3.20   11.40
  -4   9   0   11.20   13.20
   4   9   0    0.80   14.80
  -4   9   0   58.49   21.30
  -5  -9   0   43.40   18.90
  -5  -9   0   28.70   18.80
   5  -9   0   43.50   17.30
  -5  -9   0   31.90   16.90
   5  -9   0   12.90   15.60
   5   9   0   15.00   15.20
  -5   9   0   27.00   13.50
  -5   9   0   11.80   15.00
  -5   9   0   50.39   19.20
   5   9   0   12.90   11.50
   5   9   0   24.60   16.70
   5   9   0   33.00   18.60
  -5   9   0    6.80   18.80
   6  -9   0   98.29   34.70
  -6  -9   0  109.49   28.30
   6  -9   0   45.60   19.30
  -6  -9   0  137.29   41.00
  -6  -9   0   90.69   23.80
  -6   9   0   80.89   21.60
   6   9   0   74.39   22.30
  -6   9   0   23.60   32.40
  -6   9   0   65.89   18.40
   6   9   0   85.99   23.40
   6   9   0   50.79   14.20
   6   9   0  108.49   26.80
  -7  -9   0   58.19   22.40
   7  -9   0   97.29   25.10
  -7  -9   0   90.69   25.00
   7  -9   0   79.29   20.90
  -7  -9   0   67.29   20.90
   7   9   0   71.49   21.10
  -7   9   0   52.49   22.70
   7   9   0   58.39   17.70
  -7   9   0   65.59   22.40
  -7   9   0   82.79   21.10
  -7   9   0   82.69   21.90
   7   9   0   67.69   22.20
   8  -9   0  167.08   29.60
  -8  -9   0  196.48   30.90
  -8  -9   0  176.38   34.00
  -8  -9   0  208.88   34.30
   8  -9   0  198.78   30.10
  -8   9   0  218.18   34.60
  -8   9   0  153.98   19.80
   8   9   0  182.58   32.20
  -8   9   0  220.48   33.10
   8   9   0  229.08   29.80
   8   9   0  192.48   29.60
   9  -9   0   46.10   21.00
   9  -9   0    1.10   17.50
  -9  -9   0   -0.50   20.30
  -9   9   0   11.00   17.30
   9   9   0   59.89   19.10
  -9   9   0   64.29   26.20
   9   9   0   28.70   20.70
   9   9   0   20.50   21.20
  -9   9   0   58.09   14.30
  10  -9   0  -23.10   16.50
 -10  -9   0    1.10   17.60
 -10   9   0   26.20   23.50
 -10   9   0    0.90   11.40
  10   9   0  -11.50   15.60
  10   9   0   -7.40   18.40
  11  -9   0    8.60   26.30
 -11  -9   0  -20.10   19.90
  11  -9   0   22.60   21.20
 -11  -9   0  -30.30   20.20
 -11  -9   0   13.60   21.90
  11   9   0   13.80   17.40
  11   9   0   -7.80   18.20
 -11   9   0   58.29   40.50
  11   9   0   13.90   20.30
 -11   9   0   -3.10   23.20
 -11   9   0   -8.50   11.70
  11   9   0   40.40   20.30
 -11   9   0  -50.79   40.90
  12  -9   0    4.00   23.30
 -12  -9   0    2.80   22.90
 -12  -9   0   -6.70   13.30
 -12  -9   0   -5.10   18.90
  12  -9   0   21.70   19.40
 -12  -9   0   27.60   28.00
 -12   9   0   -2.70   11.20
  12   9   0   15.00   19.90
 -12   9   0  -33.80   22.10
 -12   9   0  -37.40   21.10
  12   9   0   -6.60   18.50
  12   9   0   10.80   22.40
 -12   9   0   70.39   35.50
  12   9   0  -12.20   17.20
 -13  -9   0  -18.40   16.10
 -13  -9   0   48.90   25.30
  13  -9   0   16.60   23.40
 -13   9   0   12.00   26.70
  13   9   0    8.30   20.90
  13   9   0    3.20   35.40
  13   9   0   13.20   18.10
  13   9   0   12.30   23.20
 -14  -9   0   34.30   28.70
  14  -9   0    7.00   49.00
 -14  -9   0   29.60   19.50
  14   9   0   -0.50   20.20
 -14   9   0    9.00   30.60
  14   9   0    9.80   27.70
  14   9   0   39.70   29.40
   0 -10   0  317.97   24.70
   0 -10   0  298.77   25.90
   0 -10   0  340.07   26.90
   0  10   0  308.77   24.40
   0  10   0  281.87   24.10
  -1 -10   0    3.80   16.30
  -1 -10   0   50.69   15.40
   1 -10   0   22.80   15.60
   1 -10   0   27.80   17.00
   1 -10   0   25.10   13.60
  -1 -10   0   27.50   15.20
   1  10   0   29.10   15.70
  -1  10   0   24.50   13.60
  -1  10   0   20.90   14.10
   1  10   0   38.70   15.40
   1  10   0   35.80   17.90
  -1  10   0   41.80   17.70
  -2 -10   0   97.79   20.40
   2 -10   0  117.79   20.00
   2 -10   0  122.29   23.20
  -2 -10   0   68.69   20.30
   2 -10   0   90.69   21.00
  -2 -10   0   69.09   17.60
  -2  10   0   63.39   15.60
  -2  10   0   81.49   21.20
   2  10   0   46.00   17.00
  -2  10   0   71.69   18.40
   2  10   0   88.69   20.00
   2  10   0   99.49   19.80
  -2  10   0   66.39   19.40
  -3 -10   0  189.58   28.00
  -3 -10   0  143.99   24.00
   3 -10   0  122.69   21.90
   3 -10   0  127.49   23.50
  -3 -10   0  187.08   27.50
  -3  10   0  147.39   24.00
   3  10   0  122.09   22.50
   3  10   0  115.09   21.80
  -3  10   0  151.48   23.90
  -3  10   0  103.59   18.90
   3  10   0  142.39   25.20
  -3  10   0  106.99   22.90
   4 -10   0   66.39   20.10
   4 -10   0   46.00   19.70
  -4 -10   0   39.70   18.10
  -4 -10   0   70.99   20.60
  -4  10   0   32.90   14.70
   4  10   0   62.49   18.70
   4  10   0  102.59   23.30
  -4  10   0   40.60   15.30
   4  10   0   56.99   15.40
  -4  10   0   39.20   20.60
   4  10   0   50.49   18.50
  -4  10   0   45.70   20.00
  -5 -10   0   77.99   35.80
  -5 -10   0   55.29   20.90
   5 -10   0  101.79   33.20
   5 -10   0   76.09   23.50
  -5 -10   0   71.69   22.70
  -5  10   0   95.49   24.00
   5  10   0   57.49   18.10
  -5  10   0   86.69   20.80
   5  10   0   42.40   20.70
   5  10   0   86.79   22.60
   5  10   0   71.39   21.20
  -5  10   0   92.69   20.00
  -5  10   0   78.59   24.50
  -6 -10   0   -3.70   18.00
  -6 -10   0   -4.90   17.10
   6 -10   0    4.70   13.30
  -6 -10   0  -16.90   15.50
   6 -10   0   19.40   18.60
  -6  10   0  -10.60   12.90
  -6  10   0   -7.40   17.50
   6  10   0    3.10   16.10
  -6  10   0   18.10   14.30
  -6  10   0   22.90   17.10
   6  10   0   -4.60   17.00
   6  10   0   -4.70   10.40
   6  10   0   33.80   19.10
  -7 -10   0  128.49   28.40
  -7 -10   0  132.69   25.60
   7 -10   0  117.59   25.80
   7 -10   0  127.79   28.00
  -7 -10   0  157.38   29.10
  -7  10   0  201.58   33.40
  -7  10   0  181.88   28.70
   7  10   0  161.48   22.90
   7  10   0  139.49   27.50
  -7  10   0  173.88   31.80
   7  10   0  138.19   26.70
  -7  10   0  158.78   26.00
  -8 -10   0   91.89   25.50
   8 -10   0   66.79   22.80
  -8 -10   0   82.39   27.10
   8 -10   0   71.79   23.20
  -8  10   0   26.10   15.70
   8  10   0   46.10   21.50
   8  10   0   54.49   18.20
   8  10   0   62.29   25.50
  -8  10   0   29.80   23.60
  -8  10   0   89.59   23.50
   9 -10   0   77.39   27.10
  -9 -10   0   76.99   26.40
  -9 -10   0  127.69   30.90
   9  10   0   44.80   19.40
   9  10   0   68.19   25.20
  -9  10   0   82.19   28.20
   9  10   0   49.80   25.50
  -9  10   0   82.89   16.40
  -9  10   0   51.59   22.30
  10 -10   0  -14.30   19.50
 -10 -10   0   34.10   22.30
  10 -10   0   19.80   22.80
 -10 -10   0   -7.70   33.20
 -10  10   0    8.90   11.70
 -10  10   0   -6.30   15.00
 -10  10   0   22.00   22.80
  10  10   0   45.30   18.60
  10  10   0  -23.70   18.90
 -11 -10   0   -6.60   18.70
  11 -10   0  -14.20   21.20
 -11 -10   0   -5.90   20.40
 -11 -10   0   21.10   23.20
  11 -10   0   12.70   23.10
  11  10   0   25.20   18.70
 -11  10   0    8.50   21.10
  11  10   0  -12.70   19.90
  11  10   0   40.90   24.30
 -11  10   0   18.80   23.30
  11  10   0  -12.60   17.20
 -11  10   0   16.60   24.90
 -11  10   0    8.80   13.10
  12 -10   0   16.60   25.70
 -12 -10   0   15.10   21.20
  12 -10   0  -18.00   21.10
  12  10   0   42.20   27.30
 -12  10   0   -2.70   12.10
  12  10   0   -5.70   17.00
  12  10   0   29.60   22.70
  12  10   0   46.80   23.30
 -12  10   0   16.70   29.20
 -13 -10   0  -10.30   24.40
  13 -10   0   -5.70   25.80
  13  10   0   30.70   22.50
  13  10   0   29.40   24.20
 -13  10   0   37.50   26.70
  13  10   0   23.50   26.80
 -14 -10   0   22.10   29.60
  14 -10   0  -13.10   26.80
  14  10   0  -21.70   30.30
  14  10   0   23.70   27.90
  14  10   0    7.40   22.70
 -14  10   0   88.39   36.10
   0 -11   0   -0.30   13.30
   0 -11   0   18.40   14.80
   0 -11   0    2.60   12.40
   0  11   0    0.10   12.50
   0  11   0    7.10   13.20
  -1 -11   0   45.50   15.50
  -1 -11   0   23.70   16.10
  -1 -11   0   21.60   17.10
   1 -11   0   21.10   16.40
   1 -11   0   14.80   11.50
   1 -11   0   33.00   16.30
  -1  11   0   32.40   15.90
  -1  11   0   27.20   17.10
  -1  11   0   12.10   13.80
   1  11   0   17.90   17.20
   1  11   0   29.60   16.50
   1  11   0   10.50   14.10
   2 -11   0  371.86   31.40
   2 -11   0  361.16   27.50
  -2 -11   0  382.76   28.30
  -2 -11   0  325.87   30.00
   2 -11   0  408.06   27.20
  -2 -11   0  405.56   29.10
  -2  11   0  393.16   28.60
  -2  11   0  387.86   32.30
  -2  11   0  359.86   29.40
   2  11   0  370.46   28.40
  -2  11   0  364.66   26.80
   2  11   0  353.06   29.50
   2  11   0  336.97   29.40
   3 -11   0  456.55   33.60
   3 -11   0  403.56   29.30
  -3 -11   0  409.86   31.90
  -3 -11   0  433.16   33.40
  -3 -11   0  443.26   32.60
   3  11   0  405.76   31.70
  -3  11   0  474.35   31.80
  -3  11   0  461.85   29.70
   3  11   0  477.35   35.30
  -3  11   0  411.86   36.90
   3  11   0  418.96   31.70
  -3  11   0  462.55   32.10
  -4 -11   0    3.30   26.20
  -4 -11   0  -27.80   14.80
   4 -11   0  -24.70   23.70
  -4 -11   0    4.90   15.40
   4 -11   0    1.70   15.80
   4  11   0  -12.50   14.70
   4  11   0   10.50   10.70
   4  11   0  -18.70   15.20
  -4  11   0  -13.00   11.40
   4  11   0   18.20   16.50
  -4  11   0   20.90   18.40
  -4  11   0    1.10   14.80
  -4  11   0   33.80   21.00
  -5 -11   0   32.60   31.60
  -5 -11   0   25.40   18.60
   5 -11   0    1.40   14.50
  -5 -11   0    4.20   17.10
   5 -11   0    7.00   17.20
  -5  11   0   32.60   15.80
   5  11   0   19.30   12.30
  -5  11   0   37.80   19.20
   5  11   0   23.30   16.80
   5  11   0   17.20   15.50
  -5  11   0   10.60   16.90
  -5  11   0   50.29   18.50
   5  11   0   14.50   17.60
  -6 -11   0  135.59   28.50
   6 -11   0  130.79   25.50
  -6 -11   0  163.78   30.60
   6 -11   0  156.88   30.90
  -6 -11   0  157.18   26.90
  -6  11   0  130.59   27.90
   6  11   0  103.89   27.30
  -6  11   0  143.79   30.10
   6  11   0  148.39   23.10
   6  11   0  125.09   26.70
  -6  11   0  140.59   27.50
   6  11   0  140.79   27.40
   7 -11   0   21.50   20.00
  -7 -11   0   -1.70   20.10
  -7 -11   0  -34.40   16.90
  -7 -11   0   22.10   18.10
   7 -11   0   10.10   15.40
  -7  11   0   15.70   18.70
   7  11   0   -8.50   17.40
  -7  11   0   -1.70   15.90
  -7  11   0    7.00   18.50
   7  11   0    8.50   13.70
   7  11   0   12.00   16.10
  -7  11   0   -5.00   13.60
  -8 -11   0    9.80   19.80
   8 -11   0   13.50   21.30
  -8 -11   0  -28.80   25.40
   8 -11   0   -7.10   14.40
  -8  11   0    7.20   18.80
   8  11   0   -3.50   14.30
  -8  11   0   15.20   16.80
  -8  11   0   -3.10   19.70
   8  11   0    1.70   16.90
  -8  11   0   18.00   15.10
   8  11   0   35.50   20.60
  -9 -11   0    5.10   20.50
  -9 -11   0   26.20   22.40
   9 -11   0   83.39   27.20
  -9  11   0   27.20   22.00
  -9  11   0   34.00   14.10
   9  11   0   45.40   24.40
   9  11   0   41.10   16.90
  -9  11   0   33.00   18.70
  10 -11   0  -10.90   20.70
 -10 -11   0    8.80   22.00
  10 -11   0   49.70   23.20
 -10  11   0    7.90   20.80
 -10  11   0   12.90   18.80
  10  11   0   13.10   21.00
 -10  11   0   13.60   30.60
  10  11   0   14.30   15.30
 -10  11   0    6.30   13.50
  10  11   0   36.40   23.20
 -11 -11   0   23.30   24.20
 -11 -11   0   20.90   22.10
 -11 -11   0   16.20   26.00
  11 -11   0   35.30   25.10
  11 -11   0   18.80   23.20
  11  11   0   32.50   19.30
 -11  11   0   -4.30   23.60
 -11  11   0  -38.70   21.00
 -11  11   0  -10.00   23.50
  11  11   0    6.60   21.40
 -11  11   0  -15.30   16.50
  11  11   0   60.39   23.70
 -11  11   0   13.20   15.00
 -12 -11   0  -10.10   23.90
  12 -11   0   34.60   28.30
 -12  11   0   28.30   25.20
 -12  11   0   23.40   20.70
 -12  11   0   39.90   14.80
  12  11   0   22.90   20.80
  12  11   0   28.30   21.40
  12  11   0   18.90   25.00
  12  11   0   19.80   22.80
  13 -11   0   33.70   31.10
  13  11   0   10.20   25.50
 -13  11   0    8.50   21.40
  13  11   0   14.00   23.20
  13  11   0   19.10   22.00
   0 -12   0   15.40   17.30
   0 -12   0    5.00   13.80
   0 -12   0    0.60   11.90
   0  12   0   23.70   14.30
   0  12   0   24.00   16.50
   0  12   0   17.10   15.70
  -1 -12   0   58.99   20.60
   1 -12   0   38.30   17.40
   1 -12   0   32.90   19.00
   1 -12   0   53.39   16.90
  -1 -12   0   30.00   16.00
  -1 -12   0   29.80   16.00
   1  12   0   45.70   16.50
  -1  12   0   34.40   15.40
  -1  12   0   22.00   15.40
   1  12   0   56.29   21.70
   1  12   0   20.20   15.20
  -1  12   0   23.70   18.70
   2 -12   0    4.20   12.90
   2 -12   0  -13.60   16.70
  -2 -12   0    2.00   14.60
  -2 -12   0   -5.30   15.20
  -2  12   0   17.80   13.20
  -2  12   0    2.80   16.60
  -2  12   0  -19.40   13.00
   2  12   0  -15.90   14.10
   2  12   0    8.70   15.50
  -2  12   0   18.60   16.70
   2  12   0   21.30   16.10
  -3 -12   0   76.29   24.20
  -3 -12   0   59.69   19.00
   3 -12   0   90.29   23.50
  -3 -12   0   77.69   20.50
   3 -12   0   91.49   23.40
   3  12   0   60.69   20.50
   3  12   0   90.09   34.10
  -3  12   0   78.39   23.90
  -3  12   0  120.09   25.00
  -3  12   0   68.19   18.30
  -3  12   0   90.29   24.90
   3  12   0   96.89   25.10
   4 -12   0   79.19   21.50
   4 -12   0   60.39   22.90
  -4 -12   0   59.39   22.80
  -4 -12   0   53.69   23.50
  -4 -12   0   86.79   22.30
  -4  12   0   78.39   19.50
   4  12   0   50.19   16.50
  -4  12   0  100.49   24.60
  -4  12   0   78.99   18.90
   4  12   0   61.19   19.60
   4  12   0   24.40   21.00
   4  12   0   29.00   18.90
   5 -12   0  752.22   44.40
  -5 -12   0  872.41   47.70
   5 -12   0  887.21   47.60
  -5 -12   0  752.52   46.70
   5  12   0  861.81   50.79
  -5  12   0  837.12   40.30
   5  12   0  846.82   39.10
   5  12   0  787.02   43.90
  -5  12   0  751.02   49.30
  -5  12   0  808.02   46.50
  -5  12   0  818.52   45.50
   5  12   0  781.12   45.30
  -6 -12   0   48.00   19.80
   6 -12   0  -15.00   14.80
   6 -12   0   16.00   20.80
  -6 -12   0   19.60   22.90
  -6 -12   0   19.60   14.90
  -6  12   0   15.50   20.20
   6  12   0   -9.20   19.00
  -6  12   0    7.80   15.80
  -6  12   0   16.60   15.70
   6  12   0    4.70   13.10
   6  12   0   -8.10   16.40
  -6  12   0  -10.20   17.00
   6  12   0   18.40   17.90
   7 -12   0  185.88   35.40
  -7 -12   0  288.07   39.30
  -7 -12   0  253.07   38.50
   7  12   0  214.28   27.30
  -7  12   0  187.28   35.40
   7  12   0  255.87   37.20
  -7  12   0  268.27   39.00
  -7  12   0  235.88   31.90
   7  12   0  183.08   32.40
  -8 -12   0    5.30   18.70
   8 -12   0   -3.60   20.10
  -8 -12   0  -13.30   19.20
   8  12   0   10.40   17.70
   8  12   0    4.30   13.90
  -8  12   0    1.80   15.90
  -8  12   0    5.90   22.00
   8  12   0   52.39   39.60
   9 -12   0   24.40   21.00
  -9 -12   0   78.89   27.50
  -9 -12   0    1.80   20.50
   9 -12   0   38.90   20.60
  -9  12   0   -8.10   16.80
  -9  12   0   32.80   24.00
   9  12   0   42.10   16.90
  -9  12   0   51.99   20.90
  -9  12   0   11.40   21.70
   9  12   0   38.30   23.70
 -10 -12   0   16.80   22.50
 -10 -12   0   18.60   19.70
 -10 -12   0   39.50   27.50
  10 -12   0  130.69   29.70
  10 -12   0   44.30   25.50
 -10  12   0   93.59   31.60
  10  12   0   19.30   22.90
 -10  12   0   27.40   15.60
 -10  12   0   10.70   19.50
 -10  12   0   57.49   26.80
 -10  12   0   45.70   25.20
  10  12   0   56.19   26.40
  10  12   0    8.00   17.80
  11 -12   0   28.40   25.60
 -11 -12   0   37.50   26.10
  11 -12   0    0.00   22.40
 -11  12   0   -0.50   36.50
 -11  12   0   28.60   26.50
  11  12   0   59.49   23.20
 -11  12   0   -0.80   21.40
 -11  12   0   -1.70   13.20
  11  12   0   29.20   18.30
  11  12   0   -8.30   18.40
  12 -12   0   51.39   27.60
 -12 -12   0    6.00   26.40
 -12  12   0  -32.10   19.00
  12  12   0   24.30   20.10
  12  12   0   -8.00   23.60
  12  12   0   24.50   20.60
 -12  12   0   12.20   21.40
 -12  12   0   -0.10   13.00
  13 -12   0  100.09   37.80
 -13 -12   0   49.80   28.30
 -13  12   0  127.39   38.60
  13  12   0   48.50   24.00
  13  12   0   75.39   33.20
  13  12   0   24.40   24.70
 -13  12   0   59.49   28.20
 -13  12   0   36.20   16.50
   0 -13   0  -29.70   11.00
   0 -13   0   -7.90   11.80
   0 -13   0   19.50   14.50
   0  13   0   22.50   16.00
   0  13   0   15.10   16.90
   0  13   0   -3.70   13.90
   1 -13   0   91.29   25.20
  -1 -13   0  132.49   28.80
  -1 -13   0  137.19   25.20
   1 -13   0  106.09   21.70
  -1 -13   0  125.29   25.30
   1 -13   0  115.89   23.40
   1  13   0   96.99   23.30
  -1  13   0  123.79   25.00
   1  13   0  141.29   28.70
  -1  13   0   88.99   24.30
  -1  13   0  108.39   21.90
   1  13   0   79.99   20.80
  -1  13   0  153.98   28.50
  -2 -13   0   25.20   14.90
  -2 -13   0   16.30   19.60
   2 -13   0   37.20   17.70
   2 -13   0   -3.30   14.00
  -2 -13   0   15.70   17.10
   2 -13   0   18.10   17.30
   2  13   0    4.00   16.00
   2  13   0   29.70   18.50
   2  13   0   47.30   20.30
  -2  13   0   14.90   19.80
  -2  13   0    3.50   13.80
  -2  13   0    9.00   14.30
  -2  13   0   12.40   19.50
   3 -13   0  341.07   28.90
  -3 -13   0  320.27   31.00
   3 -13   0  356.56   32.40
  -3 -13   0  366.36   34.00
  -3 -13   0  287.97   27.40
  -3  13   0  361.56   31.80
   3  13   0  335.97   38.70
  -3  13   0  376.26   29.60
  -3  13   0  320.87   32.50
  -3  13   0  443.66   54.09
   3  13   0  351.26   31.10
   3  13   0  330.57   33.40
  -4 -13   0  314.07   36.10
  -4 -13   0  247.78   34.80
   4 -13   0  314.27   36.70
  -4 -13   0  230.08   33.60
   4 -13   0  336.27   40.80
   4  13   0  246.08   27.90
   4  13   0  329.67   40.80
  -4  13   0  207.18   31.20
  -4  13   0  212.88   34.70
  -4  13   0  285.37   31.60
   4  13   0  221.58   34.20
  -4  13   0  256.57   35.20
   4  13   0  245.18   32.10
  -5 -13   0  177.08   33.30
  -5 -13   0  234.58   34.70
  -5 -13   0  262.57   35.70
   5 -13   0  217.78   34.40
   5  13   0  225.28   26.70
   5  13   0  194.08   33.50
  -5  13   0  209.28   37.30
   5  13   0  172.98   30.50
  -5  13   0  188.38   32.40
  -5  13   0  255.37   30.60
   5  13   0  211.78   32.30
  -5  13   0  222.68   35.60
  -6 -13   0  173.08   32.60
  -6 -13   0  226.28   35.10
   6 -13   0  189.58   33.70
  -6  13   0  203.88   28.80
  -6  13   0  218.28   34.30
  -6  13   0  197.88   37.70
  -6  13   0  205.58   32.20
   6  13   0  199.58   33.60
   6  13   0  242.58   39.10
   6  13   0  201.18   26.30
   6  13   0  170.18   32.70
  -7 -13   0   -2.00   19.60
   7 -13   0    3.00   18.90
  -7 -13   0   10.90   20.70
  -7  13   0   45.70   21.80
   7  13   0   10.20   12.60
  -7  13   0   16.10   15.00
   7  13   0   35.80   24.00
   7  13   0   42.30   23.90
  -8 -13   0   53.29   26.60
   8 -13   0   18.50   21.30
  -8 -13   0   71.79   26.20
   8 -13   0   21.10   21.10
   8  13   0   38.40   15.30
  -8  13   0   61.09   24.40
   8  13   0   20.20   23.00
  -8  13   0   20.70   18.00
  -8  13   0    6.90   22.30
  -8  13   0   77.99   27.10
  -9 -13   0   97.59   31.40
  -9 -13   0  114.89   32.30
   9 -13   0  118.59   32.50
   9 -13   0   48.10   38.20
  -9  13   0  198.38   31.20
   9  13   0  130.09   30.10
  -9  13   0  122.09   33.20
  -9  13   0  118.09   37.40
  -9  13   0  119.29   36.20
   9  13   0   97.09   24.50
  10 -13   0   62.99   29.60
 -10 -13   0   26.90   24.60
 -10 -13   0   -2.80   22.70
  10 -13   0    0.60   21.60
 -10 -13   0    7.90   24.40
  10  13   0    0.00   17.20
  10  13   0   19.50   20.80
 -10  13   0   29.60   22.40
  10  13   0   54.39   25.10
 -10  13   0   -2.80   23.80
 -10  13   0   24.00   17.90
 -10  13   0   -1.20   23.00
 -10  13   0  -25.60   16.70
 -11 -13   0  -14.50   23.80
  11 -13   0   34.90   29.60
  11  13   0   26.80   24.80
 -11  13   0   -7.10   16.10
 -11  13   0    6.50   24.90
  11  13   0   12.70   24.00
 -11  13   0   -0.10   23.60
  11  13   0   25.90   19.40
  12 -13   0   50.59   27.50
 -12  13   0   -5.70   16.50
 -12  13   0   14.50   19.70
  12  13   0   19.10   19.70
  12  13   0   23.20   25.40
 -12  13   0   10.20   30.40
  12  13   0   -7.50   24.40
  13 -13   0   56.79   30.10
 -13 -13   0   86.69   35.60
  13  13   0   78.79   51.49
 -13  13   0   93.59   27.70
  13  13   0  110.19   34.20
 -13  13   0   38.50   18.70
  13  13   0   68.69   25.50
   0 -14   0  -17.70   12.30
   0 -14   0  -10.00   17.50
   0 -14   0    7.70   16.50
   0  14   0    1.60   14.10
   0  14   0  -10.40   15.10
   0  14   0   -1.20   14.70
  -1 -14   0    6.80   16.40
   1 -14   0   -4.50   15.60
   1 -14   0   24.30   20.10
  -1 -14   0   -9.20   15.10
   1 -14   0    9.30   13.40
  -1 -14   0  -16.10   14.90
  -1  14   0   -8.80   18.00
   1  14   0    9.40   18.60
   1  14   0  -10.20   12.90
   1  14   0   22.70   16.80
  -1  14   0    6.80   17.40
  -1  14   0    0.00   14.30
  -1  14   0  -22.10   12.80
  -2 -14   0  -10.70   18.50
  -2 -14   0    5.80   16.00
   2 -14   0    4.70   15.50
   2 -14   0    1.30   17.60
  -2 -14   0   17.20   17.70
   2 -14   0   14.70   14.60
  -2  14   0   18.10   19.00
   2  14   0  -20.00   16.70
   2  14   0   31.90   17.30
  -2  14   0   44.40   24.70
   2  14   0    3.00   16.70
  -2  14   0    5.90   16.90
  -2  14   0   -4.50   14.40
  -3 -14   0   53.09   23.50
  -3 -14   0   62.89   20.80
   3 -14   0   22.80   14.50
  -3 -14   0   60.49   22.80
   3 -14   0   47.00   24.80
  -3  14   0   65.69   22.40
  -3  14   0   47.90   19.70
  -3  14   0  120.49   31.70
   3  14   0   54.19   21.20
   3  14   0   43.30   21.10
  -3  14   0   37.20   19.40
   3  14   0   49.50   23.50
   4 -14   0   99.89   27.40
  -4 -14   0   75.39   23.30
  -4 -14   0   56.69   27.60
   4  14   0   89.59   19.40
  -4  14   0   83.79   21.30
   4  14   0   76.49   24.50
  -4  14   0   46.00   22.10
   4  14   0   61.89   21.50
  -4  14   0   82.59   24.10
   4  14   0   37.60   19.70
  -4  14   0   68.29   27.10
  -5 -14   0  111.79   27.00
  -5 -14   0  183.28   35.50
   5 -14   0  155.98   33.10
  -5  14   0  171.78   29.90
  -5  14   0  150.18   29.20
   5  14   0  127.69   29.80
   5  14   0  113.49   27.30
  -5  14   0  172.48   27.50
  -5  14   0  158.88   34.40
   5  14   0  118.19   22.40
   5  14   0   76.59   24.70
  -6 -14   0   98.89   26.10
   6 -14   0   82.29   24.00
  -6 -14   0  113.29   30.40
   6  14   0  102.79   19.70
   6  14   0   97.99   28.90
  -6  14   0  149.19   30.50
  -6  14   0  100.39   23.50
  -6  14   0   62.99   25.70
   6  14   0   84.39   28.00
   6  14   0  120.29   31.30
  -7 -14   0   95.39   27.70
   7 -14   0   18.50   20.20
   7 -14   0   79.79   27.70
  -7 -14   0   68.69   27.80
  -7  14   0  104.79   28.80
  -7  14   0   75.39   22.70
  -7  14   0   79.99   30.70
   7  14   0   50.49   26.10
   7  14   0   47.70   27.00
   7  14   0   70.49   17.60
  -8 -14   0  -28.40   30.70
  -8 -14   0   -4.50   22.20
  -8 -14   0  -19.60   20.40
   8 -14   0   30.00   24.60
  -8  14   0    9.10   23.00
  -8  14   0    4.00   15.80
   8  14   0   16.90   23.30
   8  14   0   28.80   14.50
  -8  14   0  -18.10   32.10
   8  14   0   12.00   19.70
  -8  14   0   21.10   22.80
  -9 -14   0   35.80   25.40
  -9 -14   0   26.50   24.10
   9 -14   0   16.40   21.80
   9 -14   0   57.19   26.80
  -9 -14   0   21.20   26.30
   9  14   0   41.80   24.40
  -9  14   0  -11.10   25.10
  -9  14   0   11.00   17.10
  -9  14   0   74.09   29.60
  -9  14   0   76.39   32.00
   9  14   0   36.30   17.10
   9  14   0   67.99   30.90
 -10 -14   0    3.50   26.20
  10 -14   0   14.80   24.70
  10  14   0  -21.10   21.20
 -10  14   0   25.70   25.90
  10  14   0    7.50   17.40
 -10  14   0   -1.20   18.30
  10  14   0   48.60   23.60
 -10  14   0   19.80   19.30
 -11 -14   0   21.70   27.70
  11 -14   0   46.60   29.50
 -11  14   0   65.29   25.30
 -11  14   0   49.00   29.80
  11  14   0   14.80   18.90
  11  14   0   22.90   23.10
  12 -14   0   19.20   27.50
 -12 -14   0   13.30   26.70
 -12  14   0  -23.80   26.60
  12  14   0   23.10   26.70
 -12  14   0    6.50   18.60
  12  14   0  -26.10   26.20
 -12  14   0   47.90   26.00
  12  14   0   -3.00   21.40
   0 -15   0   18.90   21.20
   0 -15   0    7.60   17.30
   0  15   0    3.50   16.60
   0  15   0    1.70   14.70
   0  15   0   39.70   18.10
  -1 -15   0   23.70   23.40
   1 -15   0   22.60   16.30
   1 -15   0   90.29   27.20
  -1 -15   0   44.10   23.00
   1  15   0    0.40   16.10
  -1  15   0   34.00   20.00
  -1  15   0   42.10   37.70
   1  15   0   -2.50   19.70
  -1  15   0   -7.70   14.30
   1  15   0   45.70   19.70
  -2 -15   0   62.09   23.80
   2 -15   0   96.99   23.80
  -2 -15   0   95.29   24.50
   2 -15   0   76.79   25.20
   2  15   0   61.99   19.80
   2  15   0   85.99   24.10
  -2  15   0   89.49   21.80
  -2  15   0  103.59   26.30
   2  15   0  105.09   24.20
  -2  15   0   61.69   25.30
  -2  15   0   98.69   25.20
  -3 -15   0   20.30   22.90
   3 -15   0   -0.70   19.80
  -3 -15   0   29.70   19.00
   3  15   0  -15.90   16.80
  -3  15   0   11.00   16.70
   3  15   0   -1.80   16.80
  -3  15   0   -3.30   17.40
   3  15   0   10.60   20.50
  -3  15   0   -1.70   19.70
  -3  15   0  -14.70   18.20
   4 -15   0   15.60   36.30
  -4 -15   0   16.70   18.70
  -4 -15   0  -12.20   29.00
  -4  15   0   -8.80   13.90
  -4  15   0   15.30   18.80
   4  15   0    2.60   20.00
   4  15   0   -0.20   19.30
  -4  15   0   37.60   24.20
  -4  15   0   -8.40   17.00
   4  15   0    3.70   20.80
   4  15   0    4.90   14.10
   5 -15   0   16.00   21.30
  -5 -15   0   17.80   20.50
  -5 -15   0   16.10   19.90
   5  15   0   62.79   24.80
  -5  15   0   10.10   14.30
   5  15   0   -1.70   18.70
  -5  15   0  -14.70   19.30
   5  15   0    1.70   13.30
  -5  15   0   30.30   25.20
  -6 -15   0   52.19   27.00
   6 -15   0    6.40   18.20
   6 -15   0   81.09   26.00
  -6 -15   0   63.99   29.20
   6  15   0   52.99   17.20
  -6  15   0   74.29   23.40
   6  15   0   65.29   25.70
   6  15   0   49.90   25.00
  -6  15   0   59.39   30.30
  -6  15   0   42.80   22.80
  -7 -15   0   17.20   24.20
   7 -15   0    0.70   20.70
  -7 -15   0   -5.90   23.30
  -7  15   0  -23.80   14.40
   7  15   0    6.40   21.00
   7  15   0    9.40   13.10
   7  15   0  -12.10   22.90
   7  15   0   19.10   23.70
  -7  15   0    7.50   21.30
  -7  15   0   31.80   24.60
  -7  15   0   11.30   23.10
  -8 -15   0   66.49   27.30
   8 -15   0   27.60   25.50
   8 -15   0   52.99   30.00
  -8  15   0   71.59   28.20
   8  15   0   61.99   27.40
   8  15   0   68.19   18.30
  -8  15   0   25.40   18.60
  -8  15   0   68.79   29.10
  -8  15   0   77.09   30.00
   9 -15   0  -17.90   30.10
  -9 -15   0   10.30   29.60
   9 -15   0   34.20   28.40
  -9 -15   0    5.50   21.20
   9  15   0   37.70   22.80
  -9  15   0   27.10   19.20
  -9  15   0  -10.80   25.70
  -9  15   0   -6.90   26.20
   9  15   0   19.70   21.00
  -9  15   0    5.70   23.70
   9  15   0    3.30   15.20
  10 -15   0   36.60   26.40
 -10 -15   0   48.10   28.60
 -10  15   0   64.29   29.40
 -10  15   0   71.39   21.20
 -10  15   0   35.30   26.50
  10  15   0    8.60   18.40
  10  15   0   26.20   25.30
  11 -15   0   10.50   40.20
 -11 -15   0   40.30   34.00
 -11  15   0    4.90   18.30
 -11  15   0   22.90   17.90
  11  15   0   12.00   21.20
  11  15   0   10.60   24.70
   0 -16   0    4.90   16.70
   0  16   0   46.60   26.20
   0  16   0    6.90   21.00
   0  16   0   -1.80   16.60
   0  16   0   35.50   18.20
  -1 -16   0   65.09   32.20
   1 -16   0    3.30   18.20
   1 -16   0   51.89   35.80
  -1 -16   0  112.39   23.40
   1  16   0    5.20   17.50
  -1  16   0   28.20   20.40
  -1  16   0   33.40   19.60
  -1  16   0   57.29   25.00
   1  16   0   24.40   19.30
   1  16   0   29.10   20.10
  -1  16   0   34.00   24.60
  -2 -16   0    6.90   19.40
   2 -16   0    3.50   22.80
  -2 -16   0  -15.70   16.70
  -2  16   0   20.80   22.60
  -2  16   0    6.90   16.00
   2  16   0  -15.10   15.10
   2  16   0   27.40   21.90
   2  16   0    9.90   18.50
  -2  16   0   -3.30   19.60
  -2  16   0   -8.70   18.40
   3 -16   0    2.20   20.00
  -3 -16   0   23.30   21.30
  -3 -16   0   -1.80   21.50
   3  16   0   -3.90   17.20
  -3  16   0   26.20   21.40
   3  16   0   -1.80   18.20
  -3  16   0    1.40   16.10
  -3  16   0    9.80   24.40
   4 -16   0   14.30   24.50
  -4 -16   0   31.80   25.60
  -4 -16   0   38.00   20.80
   4  16   0   54.59   22.80
  -4  16   0   43.80   25.70
  -4  16   0   48.40   24.30
   4  16   0   74.59   27.20
  -4  16   0   79.09   22.80
   4  16   0   62.59   19.80
  -5 -16   0   96.69   28.00
   5 -16   0   50.59   23.30
  -5 -16   0   45.30   23.70
   5 -16   0   24.80   20.80
  -5  16   0  105.49   28.60
   5  16   0  118.19   30.20
  -5  16   0   88.59   24.50
   5  16   0   53.29   18.10
   5  16   0   58.59   25.10
  -5  16   0   42.90   24.90
   6 -16   0   54.59   24.70
  -6 -16   0  -15.80   18.80
  -6 -16   0   44.50   23.30
   6 -16   0  -23.80   28.50
  -6 -16   0  -26.90   20.90
  -6  16   0  -11.50   22.70
   6  16   0   23.50   24.10
  -6  16   0    6.20   15.00
   6  16   0   23.50   21.60
  -6  16   0   10.40   26.80
   6  16   0   13.70   15.10
  -6  16   0   38.70   24.20
   6  16   0  -12.30   22.30
  -7 -16   0  -35.30   20.50
  -7 -16   0    5.30   24.00
   7 -16   0   31.40   27.00
   7 -16   0  -25.60   21.20
   7  16   0    7.70   22.50
  -7  16   0   51.09   24.90
   7  16   0   31.90   24.20
  -7  16   0   15.90   18.40
  -7  16   0   10.30   21.90
   7  16   0   15.00   14.30
  -7  16   0  -13.50   24.00
  -8 -16   0    9.00   24.20
   8 -16   0   55.99   30.40
   8 -16   0   45.70   28.70
  -8 -16   0   53.99   28.00
   8  16   0    1.20   22.20
  -8  16   0   30.00   22.30
   8  16   0   34.40   20.90
  -8  16   0    6.20   16.40
  -8  16   0   -5.80   21.50
  -8  16   0   47.40   29.90
   8  16   0   14.40   16.00
  -9 -16   0   52.39   29.10
   9 -16   0    2.20   22.80
   9  16   0    2.70   16.00
  -9  16   0    4.00   26.60
   9  16   0   15.20   25.00
  -9  16   0   48.70   19.50
   9  16   0  -32.70   22.60
  10 -16   0   42.20   27.20
  10  16   0  -18.60   16.80
  10  16   0    7.10   22.50
 -10  16   0  -23.70   25.00
 -10  16   0   43.10   20.00
  11 -16   0   24.30   33.10
 -11 -16   0   -9.90   27.10
 -11  16   0   11.70   23.20
  11  16   0  -57.49   26.70
  11  16   0   23.60   19.50
 -11  16   0  -27.80   29.80
 -11  16   0   11.50   23.30
   0 -17   0   -7.30   15.40
   0 -17   0   -4.10   21.20
   0  17   0    7.90   17.40
   0  17   0   20.70   22.60
   0  17   0   45.90   22.80
   1 -17   0   87.79   21.80
   1 -17   0  156.38   33.80
  -1 -17   0  163.68   35.70
  -1 -17   0  157.58   31.30
  -1  17   0  130.79   27.90
  -1  17   0   98.09   26.50
   1  17   0   80.19   25.30
  -1  17   0  141.09   29.40
   1  17   0  151.18   33.00
   2 -17   0   19.80   24.30
   2 -17   0    8.20   16.70
  -2 -17   0   10.80   18.60
  -2 -17   0    3.70   22.40
  -2  17   0   28.40   19.10
   2  17   0    3.70   21.50
  -2  17   0   -9.10   19.90
   2  17   0    6.30   17.50
   3 -17   0   27.30   20.50
  -3 -17   0   -5.50   18.60
  -3 -17   0   15.40   21.80
   3 -17   0   40.80   23.50
  -3  17   0   24.50   21.20
  -3  17   0    6.80   15.30
   3  17   0    3.70   17.10
   3  17   0   39.50   23.90
  -3  17   0   -6.70   19.70
  -3  17   0  -26.90   21.00
  -4 -17   0   12.70   22.50
  -4 -17   0   32.50   24.50
   4 -17   0    8.90   20.00
   4 -17   0   14.80   25.50
  -4  17   0   -2.20   22.50
  -4  17   0   15.20   15.20
   4  17   0   30.20   20.40
   4  17   0   14.50   23.00
   4  17   0   17.40   22.30
  -4  17   0    0.60   21.00
   4  17   0   29.80   13.80
   5 -17   0   47.00   26.80
  -5 -17   0   36.90   23.70
  -5 -17   0   -3.70   18.60
  -5 -17   0   48.50   29.40
   5 -17   0   73.19   30.10
   5  17   0   52.99   23.00
   5  17   0   35.80   26.80
  -5  17   0   44.50   25.20
  -5  17   0   87.79   24.80
  -5  17   0   41.30   20.70
   5  17   0   34.30   20.80
   5  17   0   64.29   17.60
  -6 -17   0   -3.60   21.40
  -6 -17   0   13.30   24.40
   6 -17   0   21.10   26.90
  -6 -17   0   11.60   20.70
   6 -17   0    5.40   22.10
  -6  17   0    4.90   23.00
  -6  17   0   24.60   20.40
  -6  17   0   39.00   46.80
   6  17   0   30.60   24.10
   6  17   0   50.69   23.00
  -6  17   0   -4.70   25.00
   6  17   0    1.30   15.00
   6  17   0    8.80   23.00
  -7 -17   0  -15.50   23.70
   7 -17   0   49.40   34.50
  -7 -17   0   40.20   23.50
   7 -17   0   38.60   25.20
   7  17   0   15.70   23.10
  -7  17   0  -26.40   22.00
   7  17   0   23.90   16.40
  -7  17   0  -15.30   15.00
   7  17   0   37.20   22.60
  -7  17   0   -3.50   24.40
   7  17   0   16.30   21.00
  -7  17   0  -10.00   23.20
  -8 -17   0    0.90   26.10
   8 -17   0    8.70   22.30
  -8  17   0   15.60   19.80
   8  17   0    1.50   24.70
  -8  17   0  -16.60   22.30
   8  17   0   -2.70   14.70
   8  17   0  -28.20   19.60
   9 -17   0   49.60   31.10
  -9 -17   0   26.40   29.20
   9  17   0   48.50   24.60
  -9  17   0   40.80   28.70
  10 -17   0    1.80   27.30
 -10 -17   0   -6.30   26.80
  10  17   0   26.90   17.50
 -10  17   0   11.20   30.50
  10  17   0   45.00   29.40
 -10  17   0   -5.00   21.90
   0 -18   0   12.80   19.90
   0 -18   0   85.69   27.80
   0  18   0   57.39   26.80
   0  18   0   49.90   23.10
   0  18   0   17.40   22.20
   0  18   0   41.20   24.40
  -1 -18   0    1.50   19.90
   1 -18   0   34.80   17.60
  -1 -18   0   -3.70   17.20
  -1 -18   0   92.59   45.50
   1 -18   0    5.10   30.60
   1  18   0  -26.70   17.30
  -1  18   0    5.80   19.60
   1  18   0  -18.20   16.40
   1  18   0  -36.00   19.90
  -1  18   0   -1.00   21.90
  -1  18   0   11.20   22.90
  -1  18   0    2.30   17.00
   1  18   0    7.20   19.00
   2 -18   0   15.80   24.50
   2 -18   0   16.30   20.30
   2 -18   0  -13.80   16.30
  -2 -18   0   -6.40   23.00
  -2 -18   0   -0.30   20.20
  -2 -18   0   12.10   23.20
  -2  18   0    4.90   16.80
   2  18   0  -17.60   18.90
  -2  18   0   35.20   21.40
   2  18   0  -29.80   18.00
  -2  18   0    3.40   23.00
  -3 -18   0   -9.60   19.80
  -3 -18   0   21.80   21.50
   3 -18   0   42.60   25.60
  -3 -18   0   33.40   21.40
   3 -18   0   24.80   22.30
  -3  18   0   17.80   16.80
   3  18   0   29.50   23.60
  -3  18   0  -12.40   21.60
   3  18   0  -21.50   19.40
   3  18   0    8.50   21.30
   4 -18   0   16.40   25.50
  -4 -18   0    7.80   23.00
   4 -18   0   45.40   27.80
  -4 -18   0   22.80   21.70
  -4 -18   0   61.69   31.50
   4  18   0   63.99   26.40
   4  18   0   52.49   20.30
  -4  18   0   21.80   23.90
   4  18   0   60.59   25.30
  -4  18   0   24.40   28.70
  -4  18   0   72.29   22.40
  -4  18   0   90.09   27.80
   4  18   0   68.89   27.00
  -5 -18   0  112.89   34.30
   5 -18   0   82.39   30.60
  -5 -18   0  111.19   34.50
  -5 -18   0   93.19   29.10
   5 -18   0   30.40   27.20
  -5  18   0   59.09   27.20
   5  18   0   50.99   24.60
   5  18   0   76.89   27.50
  -5  18   0   59.19   27.00
   5  18   0   50.39   24.70
   5  18   0   47.30   18.90
  -6 -18   0   22.00   28.20
  -6 -18   0   29.20   26.60
   6 -18   0   28.30   25.50
  -6  18   0   34.00   18.80
  -6  18   0   53.49   26.40
   6  18   0  -19.50   14.40
   6  18   0    6.30   19.30
   6  18   0   14.00   22.90
  -6  18   0   -1.90   25.50
   6  18   0   24.80   21.40
  -6  18   0  -10.20   21.80
  -7 -18   0  -20.00   21.20
   7 -18   0   -7.00   25.30
  -7 -18   0   54.09   29.10
  -7  18   0   17.70   24.70
   7  18   0   -1.50   22.90
   7  18   0  -10.20   16.20
   7  18   0   22.10   29.30
  -7  18   0   -9.40   17.70
   8 -18   0  -29.60   24.10
  -8 -18   0   -2.80   29.40
   8  18   0   -1.60   15.70
  -8  18   0   16.80   21.80
   8  18   0   40.00   24.50
  -8  18   0   -9.90   25.70
   9 -18   0   41.70   32.60
  -9 -18   0   42.20   30.30
  -9  18   0   11.20   27.20
   9  18   0    5.20   18.10
   9  18   0   86.09   33.60
  -9  18   0   22.90   23.60
   0 -19   0  -34.40   21.80
   0 -19   0   35.60   22.40
   0 -19   0    8.60   17.90
   0  19   0    2.30   18.80
   0  19   0   14.70   23.50
   0  19   0    6.10   23.70
   0  19   0   27.70   24.40
   1 -19   0   10.50   19.00
  -1 -19   0   16.80   25.50
   1 -19   0  -13.50   20.10
   1 -19   0    6.90   25.00
  -1 -19   0    0.70   18.40
  -1 -19   0   12.90   23.10
   1  19   0   11.40   22.90
  -1  19   0    8.00   22.30
   1  19   0    1.00   22.80
   1  19   0   47.10   24.10
  -1  19   0   11.10   22.70
  -1  19   0   35.80   20.40
  -1  19   0  -20.30   20.10
   2 -19   0    4.90   17.50
  -2 -19   0   -8.20   18.50
  -2 -19   0   25.80   23.90
   2 -19   0   41.60   28.20
   2 -19   0   61.29   28.70
  -2 -19   0   56.29   29.20
  -2  19   0   36.20   26.40
   2  19   0   22.40   22.90
   2  19   0   22.80   24.90
  -2  19   0  101.99   26.60
  -2  19   0   58.79   24.30
   2  19   0   48.00   24.20
   3 -19   0   14.90   26.30
  -3 -19   0  -22.40   19.70
  -3 -19   0   36.70   28.10
   3 -19   0   -2.60   21.90
  -3 -19   0  -17.20   21.60
   3  19   0    8.10   22.00
  -3  19   0  -27.50   20.90
  -3  19   0    3.30   17.20
   3  19   0   70.59   24.20
   3  19   0   -4.90   21.20
  -3  19   0   13.30   24.80
   4 -19   0   54.59   29.00
  -4 -19   0   30.20   22.20
  -4 -19   0   58.79   39.80
   4  19   0    8.50   23.50
  -4  19   0   63.89   25.10
   4  19   0   30.00   22.40
  -4  19   0   43.90   26.60
  -4  19   0    1.00   17.90
   4  19   0   16.10   18.50
   4  19   0   -0.40   21.30
  -4  19   0    4.50   51.09
  -5 -19   0    7.60   25.80
   5 -19   0   11.10   26.30
  -5 -19   0   -1.70   26.60
   5  19   0   21.70   23.80
  -5  19   0   20.50   28.80
  -5  19   0    5.20   17.00
  -5  19   0   -1.80   26.50
   5  19   0  -35.80   20.40
   5  19   0   -7.20   14.60
   5  19   0   36.20   25.20
   6 -19   0   79.29   33.50
  -6 -19   0   70.19   31.30
  -6 -19   0   59.99   28.70
  -6  19   0   66.79   22.80
  -6  19   0   87.39   31.70
   6  19   0   74.79   22.50
  -6  19   0   56.69   36.60
   6  19   0   81.39   31.80
   6  19   0  156.08   38.20
   7 -19   0   73.29   36.60
   7  19   0   -0.90   22.50
   7  19   0   17.60   17.60
  -7  19   0   14.50   25.80
  -8 -19   0   86.79   34.70
   8 -19   0  195.58   43.40
   8  19   0   30.00   28.90
  -8  19   0   84.69   33.60
   8  19   0   35.30   17.60
   0 -20   0   30.40   22.50
   0 -20   0  -10.10   25.90
   0  20   0   16.60   19.80
   0  20   0    0.90   26.00
   0  20   0  -28.60   19.70
   0  20   0   20.80   23.90
   1 -20   0   64.79   30.30
  -1 -20   0    8.70   27.60
  -1 -20   0   12.10   21.00
   1 -20   0   33.30   21.10
   1  20   0   14.10   24.80
  -1  20   0   33.70   27.90
   1  20   0   15.70   21.00
   1  20   0    6.90   23.80
   1  20   0   14.40   19.90
  -1  20   0   39.60   32.40
  -1  20   0  -23.30   20.60
  -2 -20   0   57.79   29.40
   2 -20   0   23.00   28.50
  -2 -20   0   12.20   23.00
   2 -20   0   12.40   22.30
  -2  20   0   -7.60   24.80
  -2  20   0    4.90   25.30
  -2  20   0   -8.50   23.30
  -2  20   0  -16.20   20.70
   2  20   0   -3.60   21.20
   2  20   0    3.60   21.10
   2  20   0   41.20   27.90
   2  20   0    8.50   21.50
  -3 -20   0   22.60   29.30
   3 -20   0   47.00   31.30
   3  20   0  -18.10   22.70
   3  20   0   45.20   31.40
  -3  20   0   37.50   22.40
   3  20   0   44.70   23.00
   4 -20   0   52.79   29.90
  -4 -20   0   52.49   30.60
  -4 -20   0   89.69   27.60
  -4  20   0   77.89   31.20
   4  20   0   76.69   29.30
  -4  20   0   35.10   26.20
   4  20   0   21.50   28.30
  -4  20   0    3.40   29.40
   4  20   0   37.00   18.50
  -5 -20   0   83.19   35.80
   5 -20   0  153.28   36.10
  -5 -20   0   41.10   29.80
  -5  20   0   81.99   32.50
  -5  20   0  121.39   49.20
   5  20   0   75.19   23.40
   5  20   0  115.39   34.90
   5  20   0   86.19   30.40
  -6 -20   0   24.90   34.10
   6 -20   0  -14.90   43.30
  -6  20   0   13.20   20.90
   6  20   0  -10.70   23.30
   6  20   0  -28.90   16.50
   6  20   0   -1.00   25.60
  -6  20   0   34.70   31.60
  -7 -20   0   10.90   30.00
   7 -20   0   18.70   33.70
  -7  20   0    2.40   21.70
   7  20   0   -1.80   17.40
   7  20   0   16.90   33.60
  -7  20   0   22.80   28.50
   0 -21   0   -8.60   21.90
   0 -21   0  -12.90   21.50
   0  21   0   -1.10   25.60
   0  21   0   -8.20   20.70
  -1 -21   0  -20.60   22.90
   1 -21   0   -2.00   25.90
  -1 -21   0    8.60   27.60
   1 -21   0   -4.10   23.30
   1  21   0   27.40   25.90
   1  21   0   19.50   23.50
  -1  21   0  -10.70   18.40
  -1  21   0    4.50   27.40
  -1  21   0    8.20   25.20
  -2 -21   0   68.39   31.80
  -2 -21   0   77.99   27.40
   2 -21   0   47.50   30.40
   2  21   0   32.30   23.70
  -2  21   0   86.29   31.50
  -2  21   0   47.40   23.70
   2  21   0   43.10   27.40
   2  21   0   67.29   26.00
  -2  21   0   52.89   34.30
   3 -21   0   33.80   34.30
  -3 -21   0   71.49   49.50
  -3 -21   0   42.70   24.30
  -3  21   0   37.10   22.10
   3  21   0   88.29   28.90
   3  21   0   59.59   27.60
  -3  21   0   68.89   32.50
   3  21   0   50.59   30.00
  -3  21   0  -20.40   30.90
  -4 -21   0   43.00   37.90
  -4 -21   0   65.79   40.00
   4 -21   0   22.00   49.60
   4  21   0   25.60   20.50
   4  21   0   67.89   29.70
   4  21   0   19.60   28.10
  -4  21   0   48.90   24.30
  -5 -21   0    7.40   25.90
   5 -21   0  -21.60   25.20
  -5  21   0   24.70   44.90
  -5  21   0   26.50   23.30
   5  21   0   29.30   21.00
   5  21   0   35.10   30.80
   5  21   0   11.60   23.00
  -6 -21   0   29.60   29.30
   6 -21   0   70.69   34.90
   6  21   0   77.19   23.60
   6  21   0   76.09   30.40
  -6  21   0   35.40   21.40
   6  21   0   90.99   38.20
  -6  21   0   33.00   29.90
   0 -22   0  110.39   29.80
   0 -22   0   51.99   32.10
   0  22   0   54.89   40.00
   0  22   0  104.69   29.40
   0  22   0   82.09   32.70
  -1 -22   0   18.70   25.40
  -1 -22   0  -30.50   26.10
   1 -22   0    2.70   28.90
   1  22   0    9.80   24.00
  -1  22   0   -8.60   30.00
   1  22   0   50.99   31.30
   1  22   0   -1.90   27.70
  -1  22   0   27.10   24.80
  -1  22   0  -27.70   27.50
  -2 -22   0   13.50   28.00
  -2 -22   0  -26.20   27.20
   2 -22   0  -26.60   25.30
  -2  22   0   -9.00   22.00
   2  22   0   31.70   28.00
  -2  22   0  -23.80   30.90
   2  22   0   -1.50   25.60
   3 -22   0   28.60   28.50
  -3 -22   0  -13.30   28.30
  -3  22   0    3.90   25.80
   3  22   0   -9.10   20.00
   3  22   0  -25.80   24.00
  -3  22   0   25.90   22.90
   4  22   0   49.90   25.90
  -4  22   0   16.90   27.70
   4  22   0   32.10   29.20
  15   0  -1   27.20   26.10
  15   0  -1   38.30   32.90
 -15   0   1   -2.40   26.30
 -14   0   1   18.40   24.00
 -14   0   1  -49.70   21.20
 -14   0   1   -1.00   19.60
  14   0  -1   -8.10   25.30
  14   0  -1    3.60   21.60
  14   0  -1    3.00   25.40
 -13   0   1  -10.40   19.10
 -13   0   1   45.50   26.50
  13   0  -1   14.50   22.20
  13   0  -1  -13.60   18.30
 -13   0   1   35.60   20.00
  13   0  -1    5.10   38.50
 -13   0   1    1.30   21.80
 -12   0   1   16.90   27.90
  12   0  -1  -11.00   16.70
 -12   0   1   -1.60   18.40
  12   0  -1   21.20   22.30
 -12   0   1  -11.50   17.10
 -12   0   1   11.50   17.90
 -11   0   1    5.90   18.90
  11   0  -1   -1.40   10.50
  11   0  -1   12.90   19.60
 -11   0   1    9.30   16.70
  11   0  -1    0.50   20.00
 -11   0   1  -10.00   16.50
  11   0  -1  -10.10   19.00
 -11   0   1    7.30   20.90
 -10   0   1  -15.80   16.40
  10   0  -1    3.90   20.50
 -10   0   1   26.70   19.10
 -10   0   1    1.10   17.00
  10   0  -1    5.80   17.90
 -10   0   1  -22.40   17.40
  10   0  -1   -5.80   17.20
  10   0  -1  -11.50    9.30
  -9   0   1    4.90   15.80
  -9   0   1    1.30   16.60
   9   0  -1   11.90   14.90
  -9   0   1   -0.80   16.00
  -9   0   1    0.60   13.30
   9   0  -1   20.90   16.20
   9   0  -1   -8.40    9.10
   9   0  -1  -28.10   14.30
  -8   0   1   11.90   13.10
  -8   0   1    3.50   14.10
   8   0  -1   -6.00   14.80
  -8   0   1   14.30   17.50
   8   0  -1    5.20   12.80
   8   0  -1   16.80   16.90
   8   0  -1   -1.30    9.30
  -8   0   1    8.00   15.90
   7   0  -1    7.40   12.70
   7   0  -1    9.50   14.50
  -7   0   1    9.50   13.80
   7   0  -1    9.40   15.70
   7   0  -1   -8.10    7.80
  -7   0   1   12.00   13.70
  -7   0   1   -8.60   14.80
  -7   0   1   -2.30   12.90
  -6   0   1    6.00   15.00
  -6   0   1    6.70   14.40
   6   0  -1   -6.90   15.10
   6   0  -1  -11.00   13.80
  -6   0   1   -8.70   13.80
  -6   0   1   -1.60   12.90
   6   0  -1   -3.10   13.90
   6   0  -1    0.20    7.80
  -5   0   1    5.20   13.70
  -5   0   1   12.90   12.80
   5   0  -1    9.40    7.40
   5   0  -1   13.50   12.60
  -5   0   1   -7.80   11.70
   5   0  -1    2.90   13.60
   5   0  -1    8.70   16.90
  -5   0   1   -3.60   13.90
  -4   0   1   -5.40   10.00
   4   0  -1   23.60   11.90
  -4   0   1   -1.50   12.00
   4   0  -1   -3.00   12.90
  -4   0   1    2.60   11.40
   4   0  -1    8.70    6.70
   4   0  -1   -0.50   12.20
  -4   0   1   -5.80   11.90
   3   0  -1   -3.00   10.50
  -3   0   1   22.60   13.30
   3   0  -1  -17.70   10.90
   3   0  -1   18.30   13.40
  -3   0   1  -13.00   11.00
  -3   0   1   -4.50   11.20
   2   0  -1    6.10    6.90
   2   0  -1   -1.20    8.10
  -2   0   1   -0.50    5.90
   2   0  -1   -3.60    7.50
  -2   0   1    2.30    7.00
  -2   0   1    5.10    7.90
  -2   0   1    3.80    6.10
  -2   0  -1   -6.80    8.10
   2   0   1    9.20    7.80
  -2   0  -1    3.50    7.50
  -2   0  -1    0.60    7.30
   2   0   1    0.50    7.10
  -2   0  -1    1.00    7.50
   2   0   1    7.80    7.90
   2   0   1   -0.50    7.40
   3   0   1    2.90   10.70
   3   0   1   -3.90   11.00
  -3   0  -1   -6.80   10.00
   3   0   1    2.20    9.60
   3   0   1    5.20   11.00
  -3   0  -1   13.00   11.90
  -3   0  -1   -6.20    8.70
  -3   0  -1   -3.80   12.60
  -4   0  -1    7.70    9.60
  -4   0  -1   -3.00   11.80
  -4   0  -1   14.10   13.30
   4   0   1   -3.70    9.90
   4   0   1    0.60   11.30
   4   0   1  -10.30   10.40
   4   0   1  -15.40   11.00
  -4   0  -1    3.20   12.00
   5   0   1   -0.60   12.30
  -5   0  -1   18.80   15.00
  -5   0  -1   10.20   14.10
   5   0   1  -10.20   12.70
   5   0   1    6.80   10.80
   5   0   1   -6.30   12.50
  -5   0  -1   20.90   23.50
   6   0   1    2.30   13.40
   6   0   1  -10.30   11.90
   6   0   1  -10.20    9.70
  -6   0  -1    4.20   14.90
  -6   0  -1    5.40   14.00
  -6   0  -1    7.50   14.40
   6   0   1   12.60   14.40
   7   0   1  -16.20    9.90
  -7   0  -1    4.10   12.50
   7   0   1   -6.30   14.40
  -7   0  -1   -3.00   14.60
   7   0   1   -1.30   14.20
   7   0   1    0.90   13.70
  -7   0  -1   13.90   14.30
   8   0   1   -5.20   10.70
   8   0   1   -3.30   15.50
  -8   0  -1  -10.50   15.00
  -8   0  -1   22.90   17.80
   8   0   1  -13.10   14.70
   8   0   1   19.00   19.20
  -8   0  -1  -17.90   12.10
   9   0   1   32.50   27.90
  -9   0  -1   16.10   15.50
  -9   0  -1   20.00   17.80
  -9   0  -1  -17.80   15.10
   9   0   1   -3.60   14.90
   9   0   1   -2.80   18.70
  10   0   1    2.10   13.20
  10   0   1    3.30   15.20
 -10   0  -1   -0.60   16.30
 -10   0  -1    9.00   17.70
  10   0   1    1.00   18.20
  10   0   1   52.39   30.40
 -10   0  -1   25.50   19.20
  11   0   1    5.80   13.00
  11   0   1    8.00   19.90
  11   0   1    9.10   17.10
  11   0   1   11.80   19.60
 -11   0  -1   19.50   22.60
 -11   0  -1   -3.00   17.70
  12   0   1  -28.40   20.90
 -12   0  -1  -29.20   17.20
  12   0   1   30.50   20.90
 -12   0  -1    5.80   17.50
  13   0   1   45.50   21.50
 -13   0  -1   17.80   19.20
 -13   0  -1  -20.90   20.60
 -13   0  -1    2.00   22.50
 -13   0  -1   18.20   23.20
  13   0   1   82.39   26.30
  13   0   1   62.29   33.00
  14   0   1    5.90   22.50
  14   0   1    7.30   24.20
 -14   0  -1   12.70   25.70
 -14   0  -1   57.99   48.20
  14   0   1   23.90   27.20
 -14   0  -1   35.30   37.90
  15   0   1    0.00   30.70
 -15   0  -1   59.29   38.50
  15   0   1  -23.00   21.80
 -15   0  -1    4.80   28.20
  15  -1  -1   38.70   30.70
 -15  -1   1    9.80   14.50
  15  -1  -1   26.40   33.50
 -15  -1   1  -18.00   23.90
  15   1  -1  -12.60   30.30
 -15   1   1   97.99   33.50
  15   1  -1  -19.30   24.00
  14  -1  -1   47.40   26.10
 -14  -1   1  -19.50   20.50
  14  -1  -1   60.09   30.10
 -14  -1   1  103.19   44.20
  14  -1  -1    3.20   27.90
 -14  -1   1   78.99   34.20
  14   1  -1   25.80   26.80
 -14   1   1  128.99   29.30
 -14   1   1   19.00   25.80
  14   1  -1    9.20   25.30
 -14   1   1   54.99   25.10
  14   1  -1  114.49   28.50
  13  -1  -1   93.29   32.40
 -13  -1   1   62.89   28.20
 -13  -1   1   41.50   22.50
  13  -1  -1   36.80   24.60
 -13  -1   1   29.50   24.80
  13  -1  -1   49.70   28.50
 -13  -1   1   20.10   18.70
 -13   1   1   46.70   24.40
 -13   1   1   38.60   26.70
  13   1  -1   46.90   14.30
 -13   1   1  113.49   34.00
  13   1  -1   59.09   29.60
  13   1  -1   30.50   24.00
 -13   1   1   36.70   22.00
 -12  -1   1    2.00   19.70
 -12  -1   1  -17.10   27.00
  12  -1  -1  -11.80   19.10
  12  -1  -1   31.60   43.60
 -12  -1   1   -4.90   19.80
 -12   1   1   -9.50   18.40
  12   1  -1  -14.70   18.80
 -12   1   1   12.80   21.90
  12   1  -1  -32.80   18.20
 -12   1   1   25.30   23.50
  12   1  -1   15.80   11.50
 -12   1   1  -17.20   16.40
  11  -1  -1   41.50   28.10
 -11  -1   1  -18.60   15.00
  11  -1  -1  -30.00   13.60
 -11  -1   1   22.40   21.50
 -11  -1   1  -37.30   14.00
 -11  -1   1    0.20   17.60
  11  -1  -1   24.70   21.60
 -11   1   1   -0.60   15.60
  11   1  -1   -3.90   17.60
  11   1  -1    0.10   17.60
  11   1  -1   -0.30   12.20
 -11   1   1  -48.00   15.40
  11   1  -1   26.60   17.20
 -11   1   1   12.70   17.00
 -11   1   1    0.20   17.30
  10  -1  -1  166.68   32.80
 -10  -1   1  156.38   27.70
  10  -1  -1  139.99   27.60
  10  -1  -1  130.19   26.50
 -10  -1   1  206.48   32.40
 -10  -1   1  142.59   27.20
 -10  -1   1  124.79   29.90
  10   1  -1  116.19   18.50
 -10   1   1  177.18   31.70
 -10   1   1  122.29   27.30
  10   1  -1  124.49   26.20
  10   1  -1  131.19   27.90
 -10   1   1  171.08   29.90
  10   1  -1  183.58   31.10
 -10   1   1  101.49   23.50
   9  -1  -1  253.27   31.20
  -9  -1   1  247.78   32.00
  -9  -1   1  268.97   35.30
  -9  -1   1  292.97   36.10
   9  -1  -1  239.18   31.60
  -9  -1   1  288.67   36.70
   9  -1  -1  327.57   38.80
   9  -1  -1  190.58   16.60
   9   1  -1  268.17   32.10
  -9   1   1  234.48   34.20
  -9   1   1  232.38   30.70
  -9   1   1  255.27   32.70
   9   1  -1  182.58   18.90
   9   1  -1  226.48   28.70
   9   1  -1  266.37   33.60
  -9   1   1  276.67   32.80
  -8  -1   1   47.20   19.30
   8  -1  -1   39.10   20.40
  -8  -1   1   41.10   18.20
   8  -1  -1   50.39   20.50
  -8  -1   1   26.50   15.90
  -8  -1   1   51.89   18.60
   8  -1  -1   80.59   20.60
   8  -1  -1   41.20   10.30
   8   1  -1   41.40   12.60
  -8   1   1   42.60   17.20
   8   1  -1   37.00   16.80
  -8   1   1   74.29   20.90
   8   1  -1   55.29   20.90
  -8   1   1   41.70   18.20
   8   1  -1   34.70   16.30
  -7  -1   1   43.20   17.20
  -7  -1   1   90.89   20.10
   7  -1  -1   38.00    9.30
   7  -1  -1   42.20   16.90
  -7  -1   1   36.60   16.00
   7  -1  -1   47.00   17.70
  -7  -1   1   83.09   20.50
   7  -1  -1   44.60   17.50
   7   1  -1   21.90   16.60
   7   1  -1   71.89   19.30
  -7   1   1   86.89   19.60
  -7   1   1   73.79   20.00
   7   1  -1   76.49   13.00
   7   1  -1   65.39   19.60
  -7   1   1   82.99   22.20
   6  -1  -1  253.87   23.80
  -6  -1   1  238.68   24.00
   6  -1  -1  288.17   14.80
   6  -1  -1  298.77   28.90
  -6  -1   1  284.37   25.50
  -6  -1   1  239.38   23.20
   6  -1  -1  236.98   22.70
  -6  -1   1  259.07   24.40
  -6   1   1  250.17   26.30
  -6   1   1  261.87   23.80
  -6   1   1  290.47   24.90
   6   1  -1  294.97   24.90
   6   1  -1  248.98   26.30
   6   1  -1  266.07   17.30
   6   1  -1  217.48   22.70
   5  -1  -1  -10.70   10.30
   5  -1  -1   -0.60   14.70
  -5  -1   1   -8.20   13.40
  -5  -1   1  -13.50   10.90
  -5  -1   1   10.10   16.90
   5  -1  -1   -2.80    6.20
  -5  -1   1   -7.40   11.70
  -5   1   1  -18.60   12.10
   5   1  -1    5.10   12.90
  -5   1   1   12.00   14.10
   5   1  -1    9.10   13.60
  -5   1   1    3.60   15.70
  -4  -1   1  548.45   25.80
  -4  -1   1  463.55   26.10
   4  -1  -1  474.95   14.50
   4  -1  -1  459.85   24.60
  -4  -1   1  451.85   23.00
  -4  -1   1  462.95   24.50
   4  -1  -1  501.25   27.80
   4  -1  -1  449.95   24.20
  -4   1   1  512.25   23.90
   4   1  -1  489.25   24.70
   4   1  -1  502.85   25.20
  -4   1   1  498.35   27.70
   4   1  -1  477.65   26.50
  -4   1   1  467.85   24.80
  -3  -1   1  425.16   21.20
   3  -1  -1  373.56   21.10
  -3  -1   1  390.76   21.30
   3  -1  -1  364.86   19.50
   3  -1  -1  437.36   24.80
   3  -1  -1  403.46   10.70
  -3  -1   1  411.46   20.30
  -3  -1   1  401.36   22.30
  -3   1   1  423.36   21.00
  -3   1   1  397.16   20.00
   3   1  -1  438.86   23.00
   3   1  -1  411.16   22.30
  -3   1   1  414.26   24.10
   3   1  -1  396.76   20.30
   3   1  -1  393.96   21.20
  -2  -1   1  267.27   15.60
   2  -1  -1  299.87   13.60
   2  -1  -1  322.57   16.70
  -2  -1   1  251.27   13.10
   2  -1  -1  304.97   14.90
  -2   1   1  296.77   17.30
   2   1  -1  230.18   14.70
   2   1  -1  290.87   14.70
   2   1  -1  311.67   15.30
   2   1  -1  297.97   14.00
  -1  -1  -1   -5.30    2.40
  -1  -1  -1    0.40    4.50
   1  -1   1   -8.60    4.20
  -1  -1  -1   -2.80    4.70
   1  -1   1   -4.20    4.30
   1   1   1    0.50    5.80
  -1   1  -1    2.70    5.50
  -1   1  -1   -1.00    5.30
   1   1   1   -3.30    4.10
   1   1   1    3.80    3.00
   1   1   1   -5.50    6.20
  -2  -1  -1 4778.72   82.39
   2  -1   1 4651.13   82.19
   2  -1   1 4699.83   82.29
   2  -1   1 4798.92   85.99
  -2  -1  -1 4581.44   80.29
   2  -1   1 4684.03   82.19
  -2  -1  -1 4750.52   82.59
   2   1   1 4771.62   80.19
  -2   1  -1 4539.75   85.09
  -2   1  -1 4717.13   82.89
   2   1   1 4613.74   81.69
   2   1   1 4758.42   81.69
   2   1   1 4681.63   84.19
  -2   1  -1 4788.32   83.29
   3  -1   1 1870.71   42.10
  -3  -1  -1 1866.01   43.40
   3  -1   1 1795.62   43.80
  -3  -1  -1 1793.72   43.80
   3  -1   1 1788.72   42.90
   3  -1   1 1790.92   46.40
  -3  -1  -1 1856.81   44.30
   3   1   1 1839.12   42.50
   3   1   1 1847.62   44.00
  -3   1  -1 1840.62   46.70
  -3   1  -1 1859.41   41.80
   3   1   1 1812.82   42.90
   3   1   1 1833.52   43.60
  -3   1  -1 1811.12   44.10
  -3   1  -1 1878.21   45.30
  -4  -1  -1  167.18   19.60
  -4  -1  -1  190.78   20.70
   4  -1   1  154.88   19.20
   4  -1   1  151.08   18.60
   4  -1   1  171.48   19.10
   4  -1   1  137.99   15.00
  -4  -1  -1  143.39   16.40
  -4   1  -1  169.28   18.70
  -4   1  -1  161.08   18.80
   4   1   1  174.38   18.60
  -4   1  -1  175.98   16.90
  -4   1  -1  157.08   19.20
   4   1   1  155.68   17.20
   4   1   1  161.48   19.00
   4   1   1  198.68   19.10
  -5  -1  -1  182.88   21.80
  -5  -1  -1  152.58   26.00
   5  -1   1  178.28   18.20
   5  -1   1  134.99   19.90
   5  -1   1  168.58   20.30
   5  -1   1  159.58   24.40
  -5  -1  -1  183.28   22.80
  -5   1  -1  177.28   23.40
   5   1   1  157.88   18.20
   5   1   1  155.08   20.30
  -5   1  -1  143.69   20.60
  -5   1  -1  144.99   19.60
   5   1   1  146.49   19.10
   5   1   1  174.28   21.50
  -5   1  -1  109.89   14.40
  -6  -1  -1   -7.20   13.40
   6  -1   1    4.30   14.90
   6  -1   1  -14.20    8.90
   6  -1   1   -7.90   12.40
  -6  -1  -1    4.40   12.90
  -6  -1  -1   10.70   14.70
   6  -1   1    4.90   13.90
  -6   1  -1   21.30   15.90
   6   1   1   20.90   13.30
  -6   1  -1  -12.90    8.70
  -6   1  -1    9.20   14.50
   6   1   1   -2.80   11.50
  -6   1  -1    1.80   14.60
   6   1   1   -0.30   10.30
  -7  -1  -1   43.40   17.90
  -7  -1  -1   59.39   19.20
  -7  -1  -1   31.40   15.60
   7  -1   1   20.00   15.80
   7  -1   1   55.79   18.20
   7  -1   1   56.39   19.60
   7  -1   1   38.90   13.20
   7   1   1   47.90   16.00
   7   1   1   64.19   18.90
   7   1   1   29.50   13.50
  -7   1  -1   51.99   19.60
  -7   1  -1   36.90   18.10
  -7   1  -1   25.70   16.60
   7   1   1   48.00   18.20
   8  -1   1   84.89   25.20
  -8  -1  -1   53.39   20.30
   8  -1   1   50.29   19.40
   8  -1   1   65.59   20.10
   8  -1   1   73.09   16.00
  -8  -1  -1   68.29   21.00
  -8  -1  -1   65.39   19.40
   8   1   1   95.89   21.00
  -8   1  -1   80.09   21.20
   8   1   1   47.40   16.10
   8   1   1   72.19   21.20
  -8   1  -1   87.89   23.10
  -8   1  -1   65.99   20.60
   8   1   1   59.79   19.10
   9  -1   1   20.80   15.70
   9  -1   1   50.09   22.70
  -9  -1  -1   63.69   19.50
   9  -1   1   47.20   21.80
  -9  -1  -1   60.09   19.90
   9  -1   1   25.20   14.00
  -9  -1  -1   20.60   19.70
  -9   1  -1   37.00   21.30
   9   1   1   91.29   37.50
   9   1   1   34.30   13.70
  -9   1  -1    4.20   15.90
   9   1   1   45.10   19.50
   9   1   1   67.19   22.70
  -9   1  -1   44.30   19.20
  10  -1   1   42.30   20.40
  10  -1   1   49.99   20.30
 -10  -1  -1   50.29   24.20
 -10  -1  -1   34.20   20.60
  10  -1   1   93.79   32.00
 -10  -1  -1   13.10   18.10
 -10   1  -1   43.40   21.20
  10   1   1   35.60   16.20
 -10   1  -1   20.60   18.10
  10   1   1  105.29   28.80
 -10   1  -1   17.60   18.70
  10   1   1   27.40   18.30
  10   1   1    0.10   19.30
  11  -1   1   56.49   23.40
  11  -1   1   74.29   25.60
  11  -1   1   39.90   25.90
 -11  -1  -1   29.80   19.20
 -11  -1  -1   24.80   22.10
  11   1   1   87.79   20.20
 -11   1  -1   44.30   19.70
  11   1   1   60.99   22.60
  11   1   1   68.29   24.40
  11   1   1  126.29   29.90
 -12  -1  -1   -3.00   21.70
 -12  -1  -1    2.20   13.50
  12  -1   1    2.60   28.90
  12  -1   1   -2.40   20.20
 -12  -1  -1    2.10   21.70
  12   1   1    2.80   19.00
 -12   1  -1   29.30   22.10
  12   1   1   11.00   14.20
 -12   1  -1  -23.30   17.10
  12   1   1    9.30   21.00
  13  -1   1   67.39   28.70
 -13  -1  -1    6.80   15.10
  13  -1   1   62.29   31.80
 -13  -1  -1   41.70   27.90
 -13  -1  -1   13.80   21.20
 -13  -1  -1    4.70   23.30
  13  -1   1   29.70   20.50
 -13   1  -1   26.30   20.80
 -13   1  -1    9.10   19.70
  13   1   1    6.30   16.00
  13   1   1   53.89   29.90
 -13   1  -1   49.80   27.60
  13   1   1   70.69   25.30
 -13   1  -1   26.20   27.30
  13   1   1   35.40   20.60
  14  -1   1   21.80   25.90
  14  -1   1  -11.40   24.80
 -14  -1  -1    8.20   23.40
 -14  -1  -1    5.00   13.90
  14  -1   1    7.50   23.60
 -14   1  -1    8.30   23.40
  14   1   1   41.30   24.30
  14   1   1   28.40   27.60
 -14   1  -1   19.20   18.50
 -14   1  -1   44.90   32.00
  14   1   1   -6.90   21.70
  15  -1   1   35.50   34.80
 -15  -1  -1  -21.90   19.70
  15  -1   1   42.10   25.50
 -15  -1  -1   26.30   28.90
 -15   1  -1   72.89   34.20
  15   1   1   23.10   25.90
  15   1   1   49.20   33.60
 -15  -2   1   35.50   29.50
 -15  -2   1   -3.70   12.30
  15  -2  -1   20.70   32.50
  15  -2  -1   46.50   29.30
  15   2  -1   12.20   23.20
  15   2  -1   23.00   32.60
 -15   2   1   46.10   33.90
  14  -2  -1   19.20   27.70
  14  -2  -1    9.20   28.80
 -14  -2   1   11.00   24.80
  14  -2  -1   16.70   25.50
 -14  -2   1   61.89   27.30
  14   2  -1   11.40   14.40
 -14   2   1   17.20   27.80
  14   2  -1  -11.10   20.70
 -14   2   1   12.10   23.50
  14   2  -1   28.50   28.20
  14   2  -1    9.60   24.50
 -14   2   1  -18.20   22.30
  13  -2  -1   33.20   24.20
  13  -2  -1   10.10   28.10
  13  -2  -1    3.40   21.50
 -13  -2   1   21.70   21.80
 -13  -2   1    4.90   20.10
 -13  -2   1   55.89   27.00
 -13   2   1   15.00   24.20
 -13   2   1   28.00   20.00
  13   2  -1   30.60   28.10
  13   2  -1   10.80   12.70
 -13   2   1   -3.50   25.30
 -13   2   1    7.40   23.00
  13   2  -1    4.90   22.70
  13   2  -1    1.00   20.40
 -12  -2   1   -4.40   19.80
  12  -2  -1    7.00   24.30
  12  -2  -1    9.20   20.00
 -12  -2   1    1.70   21.90
 -12   2   1   17.20   24.00
 -12   2   1    5.20   18.70
  12   2  -1  -10.80   19.40
 -12   2   1  -24.90   20.30
  12   2  -1   37.80   23.50
  12   2  -1    4.50   12.80
 -12   2   1  -18.30   18.50
  11  -2  -1   55.49   22.80
  11  -2  -1   99.39   30.70
 -11  -2   1   69.79   27.80
  11  -2  -1   80.79   25.70
 -11  -2   1  123.09   30.50
 -11  -2   1   93.19   23.90
 -11   2   1   45.60   24.60
 -11   2   1   68.29   21.90
  11   2  -1   54.49   25.10
  11   2  -1  121.69   28.70
  11   2  -1   31.80   19.60
  11   2  -1   95.69   18.10
 -11   2   1   81.39   28.10
  10  -2  -1   76.19   24.90
 -10  -2   1   71.99   23.00
 -10  -2   1   79.49   23.90
  10  -2  -1   76.29   27.20
 -10  -2   1  113.09   29.60
 -10  -2   1   65.09   21.50
  10  -2  -1   62.79   23.20
 -10   2   1   90.59   22.00
  10   2  -1   67.29   22.30
  10   2  -1   75.09   23.40
  10   2  -1  100.39   25.00
 -10   2   1   67.79   26.40
 -10   2   1   76.39   24.50
  -9  -2   1  185.98   28.30
  -9  -2   1  187.28   29.10
  -9  -2   1  179.28   48.90
  -9  -2   1  159.78   26.90
   9  -2  -1  158.58   30.90
   9  -2  -1  191.18   27.70
   9  -2  -1  178.78   28.90
  -9   2   1  125.19   40.30
   9   2  -1  232.78   32.00
  -9   2   1  168.58   27.60
   9   2  -1  197.38   31.30
   9   2  -1  193.08   22.40
  -9   2   1  186.48   28.40
   9   2  -1  181.88   27.20
  -8  -2   1   47.00   18.60
  -8  -2   1   24.00   16.20
   8  -2  -1   83.29   19.10
   8  -2  -1   61.29   20.30
  -8  -2   1   35.50   18.40
   8  -2  -1   37.10   20.50
  -8  -2   1   14.10   16.50
  -8   2   1   55.79   17.70
   8   2  -1   37.20   19.30
  -8   2   1   32.00   18.00
   8   2  -1   25.90   16.00
   8   2  -1   37.30   19.50
  -8   2   1   11.80   17.60
   8   2  -1   51.49   13.50
   7  -2  -1   11.40   13.10
  -7  -2   1    8.40   13.70
  -7  -2   1   17.70   15.20
   7  -2  -1   14.60   14.70
   7  -2  -1   13.70   15.70
  -7  -2   1   12.40   14.20
  -7  -2   1   -7.10   13.30
   7   2  -1   23.30   16.50
   7   2  -1    2.10   12.40
  -7   2   1    5.60   13.60
  -7   2   1   10.40   13.50
   7   2  -1   20.80   11.20
  -7   2   1   27.00   18.40
   7   2  -1    4.80   14.30
   6  -2  -1  312.67   29.70
   6  -2  -1  285.47   24.30
  -6  -2   1  322.77   24.60
  -6  -2   1  334.97   25.60
  -6  -2   1  320.97   25.90
  -6  -2   1  297.07   26.40
   6  -2  -1  316.17   24.30
  -6   2   1  338.67   26.30
   6   2  -1  306.37   23.50
   6   2  -1  302.97   26.50
  -6   2   1  309.17   25.20
   6   2  -1  311.47   23.90
  -6   2   1  305.97   29.40
  -5  -2   1  277.17   28.70
   5  -2  -1  279.47   23.80
   5  -2  -1  272.67   21.00
  -5  -2   1  302.37   22.00
   5  -2  -1  302.27   29.00
  -5  -2   1  322.27   24.80
  -5  -2   1  297.57   24.20
  -5   2   1  302.17   12.90
   5   2  -1  329.47   25.00
   5   2  -1  302.17   24.10
   5   2  -1  286.37   23.00
  -5   2   1  287.17   26.60
  -5   2   1  341.07   45.10
  -5   2   1  304.27   22.10
   4  -2  -1  104.69   19.80
  -4  -2   1  122.69   18.00
   4  -2  -1  122.19   17.90
  -4  -2   1  110.89   16.90
  -4  -2   1  153.08   20.30
  -4  -2   1   90.89   16.60
   4  -2  -1   92.59   16.60
  -4   2   1  113.89   18.10
   4   2  -1   85.09   15.40
  -4   2   1   88.49    7.70
  -4   2   1  118.29   17.00
   4   2  -1  110.89   17.20
   4   2  -1  108.39   17.40
  -4   2   1  135.19   18.80
  -3  -2   1 2933.01   62.29
  -3  -2   1 2939.81   62.69
  -3  -2   1 2958.30   63.59
  -3  -2   1 3020.10   64.99
   3  -2  -1 2927.21   61.89
   3  -2  -1 3007.90   66.39
   3  -2  -1 2929.71   62.19
   3   2  -1 2969.80   63.19
   3   2  -1 3029.50   65.09
   3   2  -1 2956.50   62.09
   3   2  -1 3035.50   64.19
  -3   2   1 3117.59   63.19
  -3   2   1 2928.51   66.59
  -3   2   1 2871.61   60.89
   2  -2  -1 2549.54   53.99
  -2  -2   1 2493.15   68.89
  -2  -2   1 2521.15   50.89
  -2  -2   1 2462.85   51.89
   2  -2  -1 2490.95   50.79
   2  -2  -1 2524.05   55.99
  -2  -2   1 2366.26   55.99
  -2   2   1 2465.85   50.19
   2   2  -1 2536.65   51.29
  -2   2   1 2525.35   50.19
   2   2  -1 2590.24   52.59
   2   2  -1 2606.54   53.69
  -2   2   1 2407.66   58.49
   1  -2  -1   23.40    7.30
  -1  -2   1    5.70    6.60
   1  -2  -1    8.50    6.40
  -1  -2   1    4.00    6.20
  -1  -2   1    2.80    5.90
  -1   2   1   -7.00    4.90
  -1   2   1    2.20    2.70
  -1   2   1   -0.10    5.40
   1   2  -1   -2.70    6.90
   1   2  -1   -0.70    7.20
  -1   2   1   -3.60    5.50
   0  -2   1   -3.90    4.70
   0  -2  -1    0.50    3.70
   0  -2   1   -9.30    6.20
   0  -2  -1   -0.60    5.10
   0  -2  -1    4.40    2.90
   0  -2   1    3.00    5.50
   0   2   1    4.30    4.90
   0   2  -1    5.30    5.90
   0   2  -1   -1.80    5.50
   0   2   1    2.70    3.10
   0   2  -1   -3.70    5.90
   0   2   1    5.50    4.80
   0   2   1    3.80    3.80
   1  -2   1  265.27   12.20
  -1   2  -1  209.18   12.40
  -2  -2  -1  615.84   22.20
   2  -2   1  658.83   22.60
  -2  -2  -1  597.94   17.60
  -2  -2  -1  605.54   25.20
   2   2   1  625.74   17.90
  -2   2  -1  663.53   27.20
   2   2   1  603.64   21.10
  -2   2  -1  605.64   22.50
  -2   2  -1  611.14   27.50
   2   2   1  591.04   21.00
  -3  -2  -1  158.98   16.90
   3  -2   1  172.98   20.10
  -3  -2  -1  178.78   17.70
  -3  -2  -1  148.09   14.20
   3  -2   1  155.68   16.20
   3  -2   1  163.18   17.10
   3   2   1  151.88   15.90
  -3   2  -1  178.58   20.50
   3   2   1  138.89   14.00
  -3   2  -1  169.18   18.00
   3   2   1  164.48   15.80
  -3   2  -1  177.08   17.90
  -3   2  -1  157.18   14.00
   4  -2   1   45.80   13.90
   4  -2   1   42.10   15.20
  -4  -2  -1   44.40   11.80
  -4  -2  -1   13.60   13.80
  -4  -2  -1   40.20   14.50
   4  -2   1   28.60   13.30
   4   2   1   28.40   13.70
   4   2   1    7.80   12.30
  -4   2  -1   28.20   14.30
   4   2   1   31.20   11.80
  -4   2  -1   41.10   14.30
   4   2   1   22.70   12.20
  -4   2  -1   26.90   10.40
  -4   2  -1   24.90   14.70
   5  -2   1  551.24   32.40
  -5  -2  -1  597.14   28.60
   5  -2   1  551.54   28.50
  -5  -2  -1  600.34   29.70
  -5  -2  -1  579.24   30.20
   5  -2   1  521.15   50.29
   5   2   1  576.64   27.50
   5   2   1  589.84   29.10
  -5   2  -1  548.85   24.30
  -5   2  -1  626.24   29.90
  -5   2  -1  584.44   29.50
   5   2   1  594.54   28.20
  -5   2  -1  545.75   32.00
  -6  -2  -1  -13.60   12.60
   6  -2   1   -3.10   13.60
  -6  -2  -1    7.90   12.40
   6  -2   1   -4.00   12.20
   6  -2   1   16.80   16.60
  -6  -2  -1   -6.30   13.00
   6   2   1    0.50   12.30
   6   2   1    8.80   14.40
   6   2   1   14.10   14.80
  -6   2  -1    9.40   15.60
  -6   2  -1   17.60   15.50
  -6   2  -1   13.60   10.10
   6   2   1    4.00   11.40
  -6   2  -1   13.30   14.60
   7  -2   1  134.59   21.80
  -7  -2  -1  144.19   23.60
   7  -2   1  163.18   24.40
  -7  -2  -1  137.69   22.30
  -7  -2  -1  198.58   27.60
   7  -2   1  172.18   26.50
  -7   2  -1  158.88   25.20
  -7   2  -1  149.99   26.00
  -7   2  -1  157.08   19.00
   7   2   1  190.18   23.30
   7   2   1  155.28   24.40
  -7   2  -1  151.48   23.40
   7   2   1  191.18   24.90
   7   2   1  134.59   23.10
   8  -2   1   78.89   20.70
   8  -2   1   88.09   22.70
  -8  -2  -1   55.19   18.10
  -8  -2  -1   95.19   22.80
   8  -2   1  111.69   28.80
  -8  -2  -1  116.59   24.10
  -8  -2  -1  110.49   23.50
  -8   2  -1   75.49   20.10
   8   2   1   72.89   21.50
  -8   2  -1   56.59   21.50
   8   2   1   84.69   21.30
   8   2   1  121.29   23.50
  -8   2  -1  124.79   24.40
   8   2   1   85.49   18.60
  -9  -2  -1   -6.00   17.10
  -9  -2  -1    2.90   14.20
  -9  -2  -1   10.00   15.80
  -9  -2  -1    3.70   13.10
   9  -2   1   32.00   23.20
   9  -2   1  -18.80   14.00
   9  -2   1  -15.40   14.00
   9   2   1   10.20   17.40
  -9   2  -1   -3.70   14.30
  -9   2  -1   -0.10   17.40
   9   2   1  -14.70   15.50
   9   2   1    5.00   19.10
   9   2   1  -13.30   11.80
  -9   2  -1   16.20   21.60
 -10  -2  -1   70.69   25.40
  10  -2   1   30.90   19.20
 -10  -2  -1   15.10   20.60
  10  -2   1   44.30   30.00
 -10  -2  -1   45.80   21.20
  10  -2   1   17.50   19.70
 -10  -2  -1   32.80   18.30
 -10   2  -1   30.40   21.00
  10   2   1   10.60   19.80
  10   2   1   17.80   17.20
 -10   2  -1   -3.60   18.90
 -10   2  -1   29.50   20.00
  10   2   1   22.90   15.90
  10   2   1   54.99   25.10
 -11  -2  -1    6.80   25.70
  11  -2   1   -0.20   19.00
  11  -2   1   -8.30   18.20
 -11  -2  -1  -19.10   11.90
 -11  -2  -1   12.70   17.90
  11  -2   1   13.80   23.90
  11   2   1  -13.10   12.90
  11   2   1   -0.20   17.70
 -11   2  -1    1.70   19.00
 -11   2  -1   11.40   21.70
  11   2   1  -26.50   17.50
  11   2   1   11.50   20.40
  12  -2   1    5.50   19.80
 -12  -2  -1  -16.60   21.20
 -12  -2  -1    1.00   13.60
  12  -2   1   36.90   25.00
 -12  -2  -1   30.00   25.00
 -12   2  -1   26.60   23.70
 -12   2  -1   -0.90   21.80
  12   2   1   50.69   17.60
  12   2   1   11.30   17.80
  12   2   1   35.70   24.20
 -13  -2  -1   35.10   17.00
 -13  -2  -1  -14.60   21.20
 -13  -2  -1   32.60   26.80
 -13  -2  -1    3.80   24.10
  13  -2   1  115.79   35.20
  13  -2   1   36.80   24.00
 -13   2  -1    2.30   21.70
  13   2   1   10.20   18.30
  13   2   1    9.70   16.30
 -13   2  -1  -13.70   23.10
 -13   2  -1   64.79   22.80
  13   2   1   23.40   26.20
  13   2   1   36.10   25.00
  14  -2   1   23.90   25.30
 -14  -2  -1   39.10   25.50
 -14  -2  -1   12.10   13.60
  14  -2   1   12.50   29.10
  14  -2   1   51.19   24.80
  14   2   1  112.19   33.90
  14   2   1   45.70   26.30
  14   2   1   23.70   15.60
 -14   2  -1   76.99   31.40
 -14   2  -1  110.19   33.80
 -14   2  -1    9.40   20.30
  14   2   1   53.49   27.00
  15  -2   1   12.70   26.40
 -15  -2  -1   -9.80   20.60
 -15  -2  -1   -6.90   27.90
  15   2   1   45.60   33.40
  15   2   1   15.10   25.00
 -15   2  -1   16.50   28.70
  15  -3  -1   34.50   27.20
 -15  -3   1    0.80   48.80
 -15  -3   1   23.40   25.60
  15  -3  -1   73.69   37.80
  15   3  -1   -9.00   29.60
  15   3  -1   59.49   32.30
  15   3  -1   -3.50   15.20
 -15   3   1   65.39   38.90
 -14  -3   1   -3.30   12.90
  14  -3  -1  -31.90   21.90
 -14  -3   1   20.30   17.70
 -14  -3   1  125.89   32.50
  14  -3  -1   11.90   26.70
  14   3  -1   15.10   29.30
  14   3  -1   14.40   28.40
  14   3  -1   -3.30   13.80
 -14   3   1   -3.20   21.70
  14   3  -1  -17.20   24.40
 -14   3   1   22.00   24.40
 -14   3   1   38.70   26.40
  13  -3  -1   65.99   26.60
 -13  -3   1    2.50   23.60
  13  -3  -1   66.69   32.00
  13  -3  -1    7.20   19.10
 -13  -3   1   15.30   36.60
 -13  -3   1  -11.20   15.20
 -13  -3   1   23.70   24.80
 -13   3   1  -13.60   21.80
  13   3  -1    4.10   13.80
 -13   3   1   21.50   20.50
  13   3  -1   36.10   24.50
  13   3  -1   12.70   22.30
 -13   3   1   39.90   36.90
  13   3  -1   -8.10   24.10
 -12  -3   1   19.50   17.80
  12  -3  -1   22.00   20.80
  12  -3  -1   52.59   29.00
  12  -3  -1  -45.00   16.50
 -12  -3   1   15.70   24.50
 -12   3   1  -31.10   21.70
 -12   3   1   -3.30   19.30
  12   3  -1   10.10   20.00
 -12   3   1    4.70   16.50
 -12   3   1   -3.40   21.40
  12   3  -1   27.70   22.40
  12   3  -1   15.50   14.60
  11  -3  -1   31.60   19.70
  11  -3  -1   34.40   29.10
 -11  -3   1    6.30   25.50
 -11  -3   1   -5.70   15.80
  11  -3  -1   18.40   21.00
 -11  -3   1    2.10   18.70
  11   3  -1   12.70   13.30
  11   3  -1    1.50   19.20
  11   3  -1   12.30   20.60
  11   3  -1   34.50   23.90
 -11   3   1   13.10   22.30
 -11   3   1  -13.30   12.10
 -11   3   1   -1.60   21.80
  10  -3  -1   66.89   22.20
  10  -3  -1   25.80   24.40
 -10  -3   1   33.20   21.60
  10  -3  -1   31.30   20.30
 -10  -3   1   27.90   17.00
 -10  -3   1   54.49   26.10
 -10  -3   1   39.30   21.70
  10   3  -1   30.60   15.00
  10   3  -1   54.79   20.80
 -10   3   1   48.70   19.40
  10   3  -1   46.40   22.90
 -10   3   1   42.20   22.70
  10   3  -1   33.30   19.70
 -10   3   1   35.20   21.50
   9  -3  -1  -13.90   15.20
  -9  -3   1    4.20   16.10
  -9  -3   1   -9.10   15.60
  -9  -3   1    5.90   15.70
  -9  -3   1   -7.90   10.70
   9  -3  -1   10.40   19.70
   9   3  -1   14.30   17.90
  -9   3   1   24.40   20.30
   9   3  -1    8.40   16.50
  -9   3   1   15.10   12.30
  -9   3   1    8.00   19.60
   9   3  -1   -6.30   17.50
   8  -3  -1  309.37   33.40
  -8  -3   1  240.88   29.00
  -8  -3   1  262.37   30.00
   8  -3  -1  301.27   33.60
  -8  -3   1  270.67   32.30
   8  -3  -1  245.18   32.70
  -8  -3   1  245.28   30.50
   8   3  -1  289.97   33.30
   8   3  -1  196.28   20.80
  -8   3   1  271.07   35.10
  -8   3   1  239.08   29.40
   8   3  -1  205.98   27.40
  -8   3   1  286.67   32.90
   8   3  -1  295.47   32.80
  -7  -3   1  244.48   25.30
   7  -3  -1  318.77   34.60
   7  -3  -1  239.18   29.10
  -7  -3   1  254.17   28.60
  -7  -3   1  296.37   33.30
  -7  -3   1  218.88   26.50
   7  -3  -1  248.88   28.50
   7   3  -1  251.47   25.70
   7   3  -1  226.48   26.70
  -7   3   1  239.28   27.40
  -7   3   1  275.07   26.80
  -7   3   1  237.78   31.30
   7   3  -1  252.47   30.20
   6  -3  -1  239.88   29.20
   6  -3  -1  217.68   21.70
  -6  -3   1  246.68   27.00
   6  -3  -1  237.28   23.50
  -6  -3   1  260.37   28.70
  -6  -3   1  209.38   23.00
  -6  -3   1  229.78   26.40
  -6   3   1  203.28   18.20
   6   3  -1  240.78   22.10
  -6   3   1  221.48   28.10
  -6   3   1  234.18   23.80
  -6   3   1  245.28   22.40
   6   3  -1  227.98   23.50
   6   3  -1  231.48   24.00
  -5  -3   1  874.11   36.00
   5  -3  -1  827.32   34.10
   5  -3  -1  789.92   33.00
  -5  -3   1  745.13   35.60
  -5  -3   1  838.42   35.20
   5  -3  -1  823.22   38.50
  -5  -3   1  833.52   33.60
   5   3  -1  776.42   34.30
  -5   3   1  792.02   33.60
  -5   3   1  816.32   21.50
   5   3  -1  820.12   34.90
  -5   3   1  752.22   32.40
   5   3  -1  800.42   34.90
  -5   3   1  764.82   37.10
  -4  -3   1  145.89   20.30
   4  -3  -1  163.98   19.30
  -4  -3   1  167.98   19.90
  -4  -3   1  204.98   22.60
  -4  -3   1  121.49   17.10
   4  -3  -1  205.88   23.80
   4   3  -1  194.28   21.70
  -4   3   1  171.18   23.10
   4   3  -1  195.38   21.90
   4   3  -1  198.38   21.40
  -4   3   1  163.18   20.40
  -4   3   1  206.98   21.60
   4   3  -1  177.18   21.30
  -3  -3   1 1940.81   47.20
   3  -3  -1 1814.72   45.60
  -3  -3   1 1863.81   46.70
   3  -3  -1 1913.01   50.49
  -3  -3   1 1937.31   49.70
  -3  -3   1 1815.42   46.10
   3  -3  -1 1948.11   47.50
  -3   3   1 1835.02   46.40
   3   3  -1 1801.42   46.10
  -3   3   1 1827.62   49.90
  -3   3   1 1938.11   46.50
   3   3  -1 1881.21   49.20
   3   3  -1 1859.01   47.10
   3   3  -1 1868.71   46.80
  -2  -3   1 1700.63   40.70
  -2  -3   1 1771.42   42.40
   2  -3  -1 1730.33   41.40
   2  -3  -1 1731.43   41.30
  -2  -3   1 1691.93   43.40
   2  -3  -1 1730.73   43.40
   2   3  -1 1692.63   41.60
   2   3  -1 1693.63   41.20
  -2   3   1 1794.52   41.30
  -2   3   1 1758.72   41.40
   2   3  -1 1738.73   42.20
   2   3  -1 1750.32   43.80
  -2   3   1 1665.53   43.20
   1  -3  -1  221.88   14.10
   1  -3  -1  193.48   13.30
   1  -3  -1  188.68   14.20
  -1  -3   1  209.18   17.00
  -1  -3   1  170.38   13.80
  -1  -3   1  187.28   13.20
   1  -3  -1  175.58    9.10
  -1   3   1  190.88   13.30
  -1   3   1  163.58   12.50
   1   3  -1  172.38   14.60
   1   3  -1  190.28   16.60
  -1   3   1  177.78    8.90
   1   3  -1  155.68   14.30
  -1   3   1  205.28   12.80
   0  -3  -1  885.81   21.30
   0  -3   1  896.61   24.60
   0  -3   1  866.01   25.40
   0  -3   1  836.32   23.80
   0  -3  -1  913.91   24.10
   0  -3  -1  903.11   23.70
   0   3  -1  877.91   25.00
   0   3   1  864.81   21.30
   0   3   1  868.01   23.10
   0   3  -1  829.52   25.40
   0   3  -1  877.01   24.80
  -1  -3  -1  556.34   20.50
   1  -3   1  580.94   21.00
   1  -3   1  548.95   24.10
   1  -3   1  538.45   21.40
  -1  -3  -1  526.45   19.40
  -1  -3  -1  571.44   20.30
  -1   3  -1  575.04   21.70
   1   3   1  542.15   19.40
  -1   3  -1  550.34   20.80
   1   3   1  596.84   20.80
   1   3   1  583.34   19.30
  -1   3  -1  606.04   31.20
   2  -3   1 4290.27   80.09
  -2  -3  -1 4249.08   82.39
   2  -3   1 4277.07   80.59
  -2  -3  -1 4248.17   71.79
  -2  -3  -1 4155.38   79.19
  -2  -3  -1 4417.76   80.49
  -2   3  -1 4246.08   80.79
   2   3   1 4246.48   78.99
  -2   3  -1 4080.09   84.79
   2   3   1 4210.18   71.89
  -2   3  -1 4162.28   80.29
   2   3   1 4325.67   78.79
   3  -3   1 3227.28   66.79
  -3  -3  -1 3088.29   69.19
  -3  -3  -1 3070.59   59.49
   3  -3   1 3066.59   65.79
  -3  -3  -1 3093.59   65.79
  -3  -3  -1 3046.20   65.49
   3   3   1 3060.89   65.19
  -3   3  -1 3054.29   70.89
   3   3   1 3041.50   59.69
  -3   3  -1 3093.99   67.19
  -3   3  -1 3081.79   66.59
   3   3   1 3157.98   65.29
  -4  -3  -1 2338.77   57.79
   4  -3   1 2291.57   62.59
  -4  -3  -1 2248.08   60.79
  -4  -3  -1 2349.76   58.09
   4  -3   1 2377.86   57.89
   4  -3   1 2324.87   57.39
  -4  -3  -1 2278.17   52.49
  -4   3  -1 2391.96   58.69
  -4   3  -1 2310.37   62.59
   4   3   1 2315.47   56.69
  -4   3  -1 2342.97   51.99
   4   3   1 2238.58   55.29
  -4   3  -1 2335.17   58.59
   4   3   1 2240.58   52.39
  -5  -3  -1  259.47   22.30
   5  -3   1  232.88   21.50
  -5  -3  -1  235.48   22.60
   5  -3   1  254.47   22.70
   5  -3   1  322.77   28.40
  -5  -3  -1  243.38   20.40
  -5  -3  -1  235.28   24.10
   5   3   1  273.57   21.60
  -5   3  -1  270.97   18.10
   5   3   1  275.27   22.30
  -5   3  -1  212.98   20.60
  -5   3  -1  261.97   24.10
   5   3   1  208.98   20.80
  -5   3  -1  271.47   23.80
   5   3   1  250.27   22.10
   6  -3   1  276.37   30.70
  -6  -3  -1  217.48   21.90
   6  -3   1  271.67   23.80
  -6  -3  -1  256.07   26.00
   6  -3   1  282.07   29.20
  -6  -3  -1  238.68   22.70
  -6  -3  -1  282.17   23.20
   6   3   1  236.78   22.50
  -6   3  -1  256.97   18.60
  -6   3  -1  255.47   25.20
  -6   3  -1  282.57   23.30
  -6   3  -1  289.57   26.80
   6   3   1  226.98   22.90
   6   3   1  248.98   22.20
   6   3   1  234.78   23.40
   7  -3   1  127.39   21.90
   7  -3   1  162.18   27.70
   7  -3   1  162.58   23.50
  -7  -3  -1  106.59   20.00
  -7  -3  -1  103.59   22.00
  -7  -3  -1  136.39   22.90
  -7  -3  -1  152.88   23.10
   7   3   1  172.88   25.20
  -7   3  -1  123.19   16.60
  -7   3  -1  126.99   24.60
  -7   3  -1  116.09   23.90
   7   3   1  163.48   25.70
   7   3   1  128.79   20.30
  -7   3  -1  169.68   26.10
  -8  -3  -1  278.07   33.40
  -8  -3  -1  295.17   33.00
   8  -3   1  329.67   35.90
   8  -3   1  288.17   32.30
   8  -3   1  336.87   41.00
  -8  -3  -1  234.08   27.40
  -8  -3  -1  312.87   34.90
  -8   3  -1  247.38   20.50
  -8   3  -1  346.57   38.90
   8   3   1  272.57   25.70
   8   3   1  271.17   27.30
  -8   3  -1  373.06   38.90
   8   3   1  297.87   32.10
  -8   3  -1  294.57   28.10
   8   3   1  265.97   28.30
  -9  -3  -1   36.40   17.00
   9  -3   1   38.90   19.50
   9  -3   1   40.30   20.10
  -9  -3  -1   45.50   19.70
   9  -3   1   58.39   26.50
  -9  -3  -1   28.20   17.90
  -9  -3  -1   29.30   18.70
  -9   3  -1   18.30   19.10
   9   3   1   42.20   19.60
  -9   3  -1   34.70   18.80
  -9   3  -1   29.70   20.50
   9   3   1   27.40   19.20
   9   3   1   38.90   19.10
   9   3   1   13.50   14.90
 -10  -3  -1    8.10   19.30
 -10  -3  -1   23.80   19.60
 -10  -3  -1   -3.10   13.20
  10  -3   1   28.70   26.10
  10  -3   1   -6.40   13.90
 -10  -3  -1   37.10   19.10
  10  -3   1   -1.20   17.30
  10   3   1   10.60   18.10
 -10   3  -1   48.90   23.70
 -10   3  -1   28.20   20.00
  10   3   1    0.30   13.00
  10   3   1    5.60   18.50
  10   3   1    0.50   16.30
 -10   3  -1    8.20   20.70
 -11  -3  -1    9.10   20.60
 -11  -3  -1   30.90   18.20
  11  -3   1   16.40   18.20
  11  -3   1   -6.10   17.90
  11  -3   1    4.20   24.80
 -11  -3  -1   -2.60   25.10
  11   3   1   27.50   19.80
  11   3   1    1.20   20.80
 -11   3  -1   15.00   21.20
  11   3   1   22.50   16.50
  11   3   1   48.10   25.00
 -11   3  -1   15.00   22.60
 -12  -3  -1   25.10   20.90
 -12  -3  -1   15.50   13.00
  12  -3   1   31.00   26.30
 -12  -3  -1   21.80   31.00
 -12  -3  -1   46.50   23.70
  12  -3   1   41.30   24.40
  12   3   1   45.20   18.50
  12   3   1   39.20   22.60
  12   3   1   40.10   22.10
 -12   3  -1   53.89   25.60
 -12   3  -1   11.60   22.70
 -13  -3  -1    5.70   22.80
  13  -3   1   34.00   24.50
 -13  -3  -1   -2.80   13.70
  13  -3   1    6.90   22.20
 -13  -3  -1   19.90   26.00
  13  -3   1  116.09   33.90
 -13  -3  -1   50.19   25.90
 -13   3  -1   21.30   28.50
  13   3   1   18.10   15.50
 -13   3  -1   -0.20   21.40
 -13   3  -1    1.10   23.90
  13   3   1   10.30   19.80
  13   3   1   43.30   35.00
  14  -3   1    9.90   23.20
  14  -3   1    0.10   21.50
 -14  -3  -1   -8.10   21.10
 -14  -3  -1  -10.70   18.60
  14  -3   1   27.00   30.90
  14   3   1   10.60   16.10
  14   3   1   -2.40   20.00
 -14   3  -1   19.50   21.70
  14   3   1   16.80   23.80
 -14   3  -1   37.70   28.60
  14   3   1   18.10   29.70
 -14   3  -1  -25.70   17.60
 -15  -3  -1    0.10   23.00
  15  -3   1   -6.90   25.80
 -15  -3  -1   33.80   29.90
 -15   3  -1   23.00   27.30
  15   3   1   26.70   29.70
  15   3   1   20.50   24.80
  15   3   1   44.10   20.00
 -15  -4   1   27.10   23.20
  15  -4  -1   14.50   30.10
  15  -4  -1    2.20   30.00
  15   4  -1    1.30   28.50
  15   4  -1  -24.40   13.20
  15   4  -1   18.60   27.70
  14  -4  -1   36.30   29.90
 -14  -4   1   -0.50   11.00
  14  -4  -1   -1.60   28.40
 -14  -4   1   29.80   27.80
  14   4  -1  -14.90   26.00
  14   4  -1   28.40   15.90
  14   4  -1   15.40   25.10
 -14   4   1   13.40   34.00
 -14   4   1   20.70   26.10
 -14   4   1   -7.60   23.80
 -13  -4   1  -10.50   24.40
  13  -4  -1    0.10   22.90
 -13  -4   1    1.10   15.00
  13  -4  -1   10.10   25.20
  13  -4  -1   89.29   37.10
 -13  -4   1    9.50   23.90
 -13  -4   1   12.30   21.60
 -13   4   1  -25.80   19.00
 -13   4   1   -4.30   20.40
  13   4  -1   24.30   21.60
 -13   4   1  -30.50   24.60
  13   4  -1   24.70   22.00
  13   4  -1   27.40   24.20
  13   4  -1    0.10   15.20
 -12  -4   1   12.10   15.30
 -12  -4   1   -6.60   20.90
  12  -4  -1   -3.80   25.40
  12  -4  -1  -17.80   18.90
  12  -4  -1   22.80   20.70
 -12  -4   1   14.80   25.40
 -12  -4   1   -0.20   17.80
  12   4  -1    3.80   18.00
  12   4  -1   -9.40   18.30
 -12   4   1  -40.70   16.30
  12   4  -1   -8.60   12.30
  12   4  -1  -23.10   20.70
 -12   4   1    9.00   26.10
 -12   4   1   19.30   21.50
 -12   4   1   -1.90   20.80
 -11  -4   1   93.99   21.90
  11  -4  -1  150.18   36.70
 -11  -4   1  172.78   32.20
  11   4  -1  202.08   35.60
  11   4  -1  172.88   25.60
 -11   4   1  114.49   43.60
 -11   4   1  110.59   32.40
  11   4  -1  155.28   35.90
  11   4  -1  162.88   30.30
 -10  -4   1    7.70   14.00
  10  -4  -1   -8.10   16.10
 -10  -4   1   -9.80   16.90
  10  -4  -1  -10.20   13.40
  10  -4  -1   -4.80   27.10
 -10  -4   1   54.99   21.00
 -10  -4   1   10.60   20.10
 -10   4   1   10.00   18.10
 -10   4   1    9.70   21.80
  10   4  -1   36.60   16.20
  10   4  -1   14.80   19.20
 -10   4   1    5.90   22.70
  10   4  -1   30.10   17.90
  10   4  -1   50.09   22.10
  -9  -4   1    3.40   17.20
   9  -4  -1   54.39   19.30
  -9  -4   1   10.60   14.40
   9  -4  -1   12.60   18.10
  -9  -4   1   58.69   18.60
  -9  -4   1   -3.90   17.20
   9  -4  -1   30.10   21.60
   9   4  -1   10.80   18.70
   9   4  -1    3.50   17.20
  -9   4   1    7.40   18.30
   9   4  -1    7.80   17.10
  -9   4   1  -17.10   17.30
   9   4  -1   32.80   13.60
  -9   4   1   30.40   16.00
   8  -4  -1  267.07   32.90
   8  -4  -1  271.27   31.80
  -8  -4   1  221.48   28.00
   8  -4  -1  221.78   33.30
  -8  -4   1  188.88   26.50
  -8  -4   1  206.08   28.50
  -8  -4   1  236.58   31.30
   8   4  -1  252.17   31.40
  -8   4   1  194.18   29.80
   8   4  -1  288.07   33.30
  -8   4   1  223.78   28.30
   8   4  -1  267.67   31.60
  -8   4   1  217.58   32.90
   7  -4  -1  141.29   23.70
  -7  -4   1  108.79   20.20
  -7  -4   1  133.49   22.80
   7  -4  -1  134.69   23.70
  -7  -4   1  131.79   23.30
  -7  -4   1   93.39   21.60
   7  -4  -1  117.69   25.60
  -7   4   1  121.89   22.10
  -7   4   1  102.19   21.70
  -7   4   1  129.89   13.20
   7   4  -1   99.29   22.00
  -7   4   1  109.39   25.70
   7   4  -1  116.79   22.00
   7   4  -1   89.69   19.70
   6  -4  -1   39.10   17.10
   6  -4  -1   37.90   18.90
  -6  -4   1   24.70   15.80
   6  -4  -1   50.29   17.40
  -6  -4   1   12.10   13.80
  -6  -4   1   37.10   15.30
  -6  -4   1   55.49   18.50
   6   4  -1   45.10   16.60
  -6   4   1   39.70   15.40
   6   4  -1   25.10   14.50
   6   4  -1   24.70   14.30
  -6   4   1   39.10   16.90
  -6   4   1   40.20    8.60
  -6   4   1   53.19   19.00
  -5  -4   1  671.83   33.20
  -5  -4   1  726.13   33.10
   5  -4  -1  683.23   37.00
  -5  -4   1  635.84   31.10
   5  -4  -1  664.43   31.70
   5  -4  -1  598.64   29.90
  -5  -4   1  660.93   33.50
   5   4  -1  642.84   34.60
  -5   4   1  668.33   32.60
   5   4  -1  680.63   32.90
  -5   4   1  664.23   32.40
   5   4  -1  644.24   31.30
   5   4  -1  658.13   32.10
  -5   4   1  719.63   38.70
  -5   4   1  711.23   24.10
  -4  -4   1  541.85   27.00
  -4  -4   1  538.25   29.70
   4  -4  -1  550.04   33.00
   4  -4  -1  543.05   27.50
  -4  -4   1  523.45   28.10
  -4  -4   1  609.84   27.90
   4  -4  -1  556.34   28.30
  -4   4   1  564.84   28.20
  -4   4   1  593.24   27.60
   4   4  -1  530.65   27.90
   4   4  -1  549.74   27.20
   4   4  -1  566.44   27.50
  -4   4   1  534.75   31.20
   4   4  -1  551.14   31.70
  -3  -4   1  835.72   30.70
  -3  -4   1  870.31   33.10
  -3  -4   1  860.91   32.50
   3  -4  -1  877.51   32.10
   3  -4  -1  912.31   35.70
   3  -4  -1  891.81   31.80
   3   4  -1  892.31   34.30
  -3   4   1  882.51   30.90
   3   4  -1  857.31   32.20
  -3   4   1  850.61   30.60
  -3   4   1  863.41   33.60
   3   4  -1  864.81   31.40
   3   4  -1  854.91   30.90
  -2  -4   1 2432.66   54.69
  -2  -4   1 2428.06   57.09
   2  -4  -1 2532.45   54.89
   2  -4  -1 2408.16   57.09
   2  -4  -1 2487.95   55.29
  -2  -4   1 2438.86   54.99
   2   4  -1 2469.15   57.69
  -2   4   1 2498.15   47.70
   2   4  -1 2412.26   55.19
   2   4  -1 2435.66   54.69
  -2   4   1 2452.45   54.29
  -2   4   1 2409.86   54.19
  -2   4   1 2329.17   56.19
   2   4  -1 2553.84   55.79
   1  -4  -1  269.97   13.50
  -1  -4   1  291.97   17.60
   1  -4  -1  265.97   18.20
  -1  -4   1  265.97   18.40
   1  -4  -1  276.87   18.80
  -1  -4   1  255.67   18.40
   1   4  -1  279.37   17.90
  -1   4   1  280.57   17.90
  -1   4   1  298.67   18.80
  -1   4   1  281.67   13.60
   1   4  -1  275.37   19.80
   1   4  -1  283.37   18.80
  -1   4   1  278.27   17.50
   0  -4  -1 5264.17   93.29
   0  -4  -1 5218.78   89.59
   0  -4   1 5183.68   93.89
   0  -4  -1 5329.57   93.49
   0  -4   1 5187.08   93.59
   0  -4   1 4978.30   94.09
   0   4  -1 5294.57   95.29
   0   4  -1 5120.39   93.99
   0   4   1 4945.91   99.49
   0   4  -1 5247.77   94.19
   0   4   1 5260.67   89.79
   1  -4   1 2342.47   51.19
   1  -4   1 2192.48   50.69
  -1  -4  -1 2272.37   49.99
   1  -4   1 2317.57   50.99
  -1  -4  -1 2381.26   50.39
  -1   4  -1 2306.77   51.29
   1   4   1 2277.77   49.80
   1   4   1 2229.28   49.20
   1   4   1 2202.18   49.00
  -1   4  -1 2302.07   51.19
  -1   4  -1 2261.27   51.09
   2  -4   1 1549.14   40.60
   2  -4   1 1564.14   41.00
  -2  -4  -1 1507.95   41.80
  -2  -4  -1 1519.65   40.20
  -2  -4  -1 1537.25   41.00
   2   4   1 1515.25   39.70
   2   4   1 1604.94   32.80
   2   4   1 1537.45   39.70
  -2   4  -1 1498.35   40.90
  -2   4  -1 1519.35   40.60
  -2   4  -1 1504.55   40.70
   2   4   1 1602.84   43.00
   3  -4   1  440.86   23.90
  -3  -4  -1  437.56   18.00
  -3  -4  -1  402.36   22.20
   3  -4   1  442.76   23.50
  -3  -4  -1  391.56   24.30
  -3  -4  -1  436.26   23.70
   3   4   1  407.96   22.40
   3   4   1  414.16   17.70
  -3   4  -1  391.36   22.50
  -3   4  -1  412.66   27.10
  -3   4  -1  412.56   24.30
   3   4   1  429.56   22.80
   4  -4   1  348.57   23.30
  -4  -4  -1  286.87   24.40
  -4  -4  -1  319.87   24.50
   4  -4   1  358.76   25.00
  -4  -4  -1  319.77   23.20
  -4  -4  -1  302.57   18.20
  -4   4  -1  310.17   23.90
   4   4   1  298.77   22.20
  -4   4  -1  272.27   25.30
   4   4   1  315.67   22.20
   4   4   1  313.37   18.80
   5  -4   1 2102.89   58.59
   5  -4   1 2151.98   59.39
  -5  -4  -1 2180.28   60.29
  -5  -4  -1 2141.19   59.79
  -5  -4  -1 2219.28   64.79
   5  -4   1 2199.08   68.89
  -5  -4  -1 2248.28   54.69
   5   4   1 2083.19   57.79
  -5   4  -1 2239.38   67.39
   5   4   1 2150.38   58.89
  -5   4  -1 2190.08   60.99
   5   4   1 2246.28   55.39
  -5   4  -1 2160.98   60.69
  -5   4  -1 2105.39   51.89
  -6  -4  -1  178.88   19.80
  -6  -4  -1  174.48   25.00
  -6  -4  -1  184.98   24.00
   6  -4   1  168.38   23.50
   6  -4   1  193.08   28.40
   6  -4   1  165.38   24.60
  -6  -4  -1  182.28   26.60
   6   4   1  157.68   23.10
  -6   4  -1  176.28   18.30
  -6   4  -1  181.48   25.80
  -6   4  -1  174.38   24.90
   6   4   1  161.38   20.20
   6   4   1  219.98   25.70
  -6   4  -1  167.28   26.10
  -7  -4  -1   19.20   16.20
  -7  -4  -1   11.00   15.40
   7  -4   1   -8.70   17.10
  -7  -4  -1   31.10   13.20
   7  -4   1   40.50   16.40
   7  -4   1    9.10   14.60
  -7  -4  -1   -6.10   14.10
   7   4   1   10.90   13.40
   7   4   1   15.80   13.70
   7   4   1   12.70   15.20
  -7   4  -1   26.30   17.80
   7   4   1   27.50   14.70
  -7   4  -1   10.40   16.60
  -7   4  -1   18.00   11.10
  -7   4  -1   27.90   16.90
   8  -4   1   39.50   18.10
  -8  -4  -1   43.10   15.20
   8  -4   1   78.69   25.20
   8  -4   1   37.80   16.90
  -8  -4  -1   40.90   19.40
  -8   4  -1   51.69   13.40
  -8   4  -1   35.10   21.30
  -8   4  -1   28.50   18.30
   8   4   1   24.40   15.70
   8   4   1   47.60   19.30
   8   4   1   49.30   15.90
   8   4   1   52.09   20.60
  -9  -4  -1  120.09   27.80
   9  -4   1  149.69   28.30
   9  -4   1  127.19   26.00
   9  -4   1  102.49   29.50
  -9  -4  -1  111.19   20.30
  -9  -4  -1  176.08   31.50
  -9  -4  -1  126.29   27.70
   9   4   1  173.98   29.10
   9   4   1  169.58   27.50
  -9   4  -1  128.49   27.20
   9   4   1  134.29   24.70
  -9   4  -1  145.49   27.20
  -9   4  -1  131.99   19.20
   9   4   1  164.18   26.50
  -9   4  -1  132.59   30.70
 -10  -4  -1   22.00   20.10
 -10  -4  -1  -24.70   14.30
  10  -4   1   -0.90   25.00
  10  -4   1   22.10   18.90
 -10  -4  -1    3.20   14.70
  10  -4   1   -1.20   18.20
 -10  -4  -1    5.30   15.40
  10   4   1   -3.90   15.80
 -10   4  -1   53.69   23.60
 -10   4  -1   10.60   20.30
  10   4   1    2.60   14.90
  10   4   1   33.60   20.80
  10   4   1   -7.90   13.70
  11  -4   1   -4.30   21.50
 -11  -4  -1   -5.10   12.90
  11  -4   1   31.60   19.70
 -11  -4  -1   22.80   18.40
  11  -4   1  -20.70   26.30
 -11   4  -1   37.00   21.40
  11   4   1    9.10   19.20
 -11   4  -1  -24.00   21.30
  11   4   1   -6.50   15.80
  11   4   1   -2.60   19.00
  11   4   1   18.30   18.30
 -12  -4  -1   62.99   26.80
  12  -4   1    8.60   21.20
 -12  -4  -1    5.50   13.00
 -12  -4  -1   44.50   23.30
 -12  -4  -1   10.10   26.10
  12  -4   1    0.80   24.50
  12  -4   1   10.10   19.20
  12   4   1   35.70   17.20
 -12   4  -1   26.50   23.00
  12   4   1  -13.40   21.50
 -12   4  -1   19.70   23.90
  12   4   1   42.40   23.30
 -13  -4  -1    7.60   13.60
 -13  -4  -1  -33.10   17.60
  13  -4   1  -10.40   23.50
  13  -4   1   40.50   23.80
 -13  -4  -1   -9.90   23.00
 -13  -4  -1   -2.30   26.40
  13  -4   1   -7.70   19.00
  13   4   1  -32.10   13.20
  13   4   1   28.50   25.00
 -13   4  -1   29.70   25.30
 -13   4  -1  -38.40   18.20
 -13   4  -1  -12.00   24.00
  13   4   1    7.60   23.40
 -14  -4  -1   89.49   32.10
 -14  -4  -1   10.10   19.40
  14  -4   1   54.99   24.40
  14   4   1   46.60   30.60
  14   4   1   -2.10   25.20
 -14   4  -1   64.29   26.10
 -14   4  -1   27.70   26.30
  14   4   1    1.40   23.00
  14   4   1   56.59   18.30
 -15  -4  -1    0.90   22.10
 -15  -4  -1   58.69   34.30
  15  -4   1   31.60   29.10
 -15   4  -1   -1.50   27.60
  15   4   1   47.80   26.70
  15   4   1   22.30   18.40
  15   4   1   -5.50   31.30
  15  -5  -1   55.49   51.99
 -15  -5   1   60.59   30.40
 -15  -5   1   57.59   25.00
 -15   5   1   26.10   34.00
  15   5  -1   47.00   29.20
  15   5  -1   44.90   18.40
  15   5  -1   45.30   33.70
 -14  -5   1   10.60   26.70
  14  -5  -1   15.20   28.00
  14  -5  -1   38.90   32.10
 -14  -5   1  -11.30   19.30
  14   5  -1    8.70   15.90
  14   5  -1   37.80   28.00
 -14   5   1   14.10   25.30
  14   5  -1   40.30   28.50
 -14   5   1   -6.20   26.00
 -13  -5   1   -5.00   12.30
 -13  -5   1   -1.70   23.10
 -13  -5   1   40.20   28.30
 -13  -5   1   -4.80   20.30
  13  -5  -1   22.20   30.10
  13  -5  -1    3.80   23.10
  13  -5  -1   20.80   25.10
 -13   5   1   -0.90   22.40
  13   5  -1  -14.80   22.40
 -13   5   1    6.60   27.20
  13   5  -1   56.39   23.80
 -13   5   1    9.60   22.50
  13   5  -1    7.90   16.80
  13   5  -1   17.00   21.60
  12  -5  -1  -10.30   20.30
 -12  -5   1    4.40   15.00
 -12  -5   1   -2.70   17.50
  12  -5  -1   16.60   24.80
  12  -5  -1   10.30   20.90
 -12  -5   1   12.60   13.90
 -12  -5   1   28.20   23.50
 -12   5   1    5.00   20.50
 -12   5   1    4.90   26.10
  12   5  -1    2.00   18.60
  12   5  -1    8.70   15.10
 -12   5   1   10.80   20.20
  12   5  -1  -10.80   19.90
  12   5  -1   50.39   26.00
 -11  -5   1   -5.70   32.60
 -11  -5   1  103.29   29.90
 -11  -5   1   56.29   18.40
  11  -5  -1  105.09   26.20
  11  -5  -1   91.29   35.00
 -11   5   1   37.30   24.20
  11   5  -1   72.79   24.90
 -11   5   1  113.49   29.80
  11   5  -1   83.29   21.30
  10  -5  -1  122.09   34.80
 -10  -5   1   59.19   23.60
  10  -5  -1  132.09   28.10
 -10  -5   1   42.40   21.90
 -10  -5   1   99.49   26.80
  10  -5  -1   66.99   22.50
 -10   5   1   58.19   25.60
 -10   5   1   56.19   24.50
  10   5  -1  102.79   24.10
 -10   5   1  105.19   26.10
  10   5  -1   74.69   25.40
   9  -5  -1  153.48   25.90
  -9  -5   1  135.19   26.40
   9  -5  -1  148.39   28.60
  -9  -5   1  182.58   28.40
   9  -5  -1  171.58   33.80
  -9  -5   1   95.59   24.80
  -9  -5   1  153.48   25.00
   9   5  -1  134.49   27.60
  -9   5   1  125.99   30.10
  -9   5   1  172.88   28.40
   9   5  -1  163.28   27.40
   9   5  -1  113.79   23.90
  -9   5   1   97.49   24.10
  -8  -5   1   41.70   15.40
   8  -5  -1   78.89   24.50
  -8  -5   1   50.79   29.50
   8  -5  -1   63.19   20.20
  -8  -5   1   87.09   23.50
   8   5  -1   67.09   19.70
   8   5  -1   66.39   24.00
  -8   5   1   94.19   24.10
  -8   5   1   87.39   11.90
   8   5  -1   92.39   23.60
  -8   5   1   94.99   25.40
  -8   5   1   47.80   33.20
  -7  -5   1   92.19   20.90
   7  -5  -1   88.29   21.50
  -7  -5   1   97.79   20.30
  -7  -5   1   61.69   16.70
   7  -5  -1  119.49   21.90
   7  -5  -1   99.79   23.30
  -7  -5   1   73.29   20.90
   7   5  -1   84.79   20.60
   7   5  -1  113.79   21.80
  -7   5   1  141.99   29.20
  -7   5   1   76.59   19.70
  -7   5   1   80.69   11.40
  -7   5   1   41.10   17.20
   7   5  -1   88.29   21.90
  -6  -5   1   53.19   18.10
   6  -5  -1   41.80   16.70
   6  -5  -1   40.70   19.60
   6  -5  -1   21.40   16.70
  -6  -5   1   64.99   16.70
  -6  -5   1   56.99   18.70
  -6  -5   1   66.39   19.40
  -6   5   1   52.39   18.70
   6   5  -1   54.59   15.90
  -6   5   1   37.00   19.90
  -6   5   1   54.59   18.40
   6   5  -1   63.19   18.00
   6   5  -1   32.90   15.60
  -6   5   1   60.29    9.90
  -5  -5   1  243.78   27.00
  -5  -5   1  209.28   21.00
  -5  -5   1  213.08   25.70
   5  -5  -1  209.88   21.00
   5  -5  -1  241.78   26.10
   5  -5  -1  208.28   30.10
  -5  -5   1  220.58   25.70
   5   5  -1  249.78   28.90
  -5   5   1  198.18   24.70
   5   5  -1  201.38   23.70
  -5   5   1  166.78   25.30
  -5   5   1  228.68   25.70
   5   5  -1  179.18   20.70
   5   5  -1  210.88   24.70
  -4  -5   1  392.16   25.70
  -4  -5   1  420.06   27.40
  -4  -5   1  387.06   24.20
   4  -5  -1  424.46   28.70
   4  -5  -1  487.45   27.70
   4  -5  -1  414.76   25.60
  -4  -5   1  447.26   27.50
   4   5  -1  445.66   28.40
   4   5  -1  441.16   25.80
  -4   5   1  450.05   26.50
  -4   5   1  419.56   27.00
   4   5  -1  448.26   25.90
  -4   5   1  348.57   28.00
   4   5  -1  447.26   25.30
  -3  -5   1   71.09   16.80
  -3  -5   1   65.09   17.30
   3  -5  -1   46.20   16.10
   3  -5  -1   39.20   13.30
  -3  -5   1   60.39   15.20
   3  -5  -1   38.90   15.40
  -3   5   1   49.30   15.00
  -3   5   1   74.09   17.80
  -3   5   1   66.89   16.50
   3   5  -1   45.70   15.80
   3   5  -1   51.79   14.90
   3   5  -1   43.80   15.30
  -3   5   1   48.80   10.80
   3   5  -1   39.50   12.50
   2  -5  -1 2579.64   59.39
  -2  -5   1 2393.26   59.79
  -2  -5   1 2592.34   59.99
   2  -5  -1 2522.85   58.59
  -2  -5   1 2519.15   58.29
   2  -5  -1 2545.45   60.89
  -2   5   1 2560.34   51.19
   2   5  -1 2618.14   59.59
  -2   5   1 2439.96   56.99
  -2   5   1 2495.85   60.09
  -2   5   1 2511.05   57.39
   2   5  -1 2505.95   59.09
   2   5  -1 2540.25   61.39
  -1  -5   1   36.40   13.90
   1  -5  -1   42.00   13.80
   1  -5  -1   63.39   10.20
  -1  -5   1   32.60   13.40
  -1  -5   1   49.30   13.50
   1  -5  -1   63.69   14.90
  -1   5   1   43.30   13.20
  -1   5   1   35.20    9.20
  -1   5   1   49.99   13.30
  -1   5   1   54.49   12.80
   1   5  -1   45.80   15.10
   1   5  -1   56.39   14.10
   1   5  -1   42.60   14.20
   0  -5  -1  166.48   16.10
   0  -5   1  173.68   17.60
   0  -5  -1  172.68   15.20
   0  -5   1  159.48   16.90
   0  -5   1  170.78   18.30
   0  -5  -1  161.08   14.30
   0   5  -1  187.58   17.90
   0   5  -1  208.88   20.30
   0   5  -1  178.18   18.70
   0   5   1  181.18   16.30
   0   5   1  141.69   14.40
  -1  -5  -1 1393.96   38.30
  -1  -5  -1 1465.65   39.60
   1  -5   1 1447.06   39.50
  -1  -5  -1 1453.65   38.70
   1  -5   1 1359.06   39.30
   1  -5   1 1396.76   40.20
   1   5   1 1474.85   39.30
  -1   5  -1 1367.76   39.10
  -1   5  -1 1449.85   39.70
   1   5   1 1487.75   39.00
   1   5   1 1441.46   38.70
  -1   5  -1 1393.36   40.10
  -2  -5  -1 2334.87   55.49
   2  -5   1 2318.77   55.49
   2  -5   1 2257.27   55.69
  -2  -5  -1 2257.97   54.59
  -2  -5  -1 2293.67   55.69
   2   5   1 2282.57   46.10
  -2   5  -1 2404.16   56.49
  -2   5  -1 2246.38   54.59
   2   5   1 2280.87   53.99
   2   5   1 2310.97   56.69
  -2   5  -1 2275.67   55.49
   2   5   1 2310.37   54.49
   3  -5   1  591.34   28.20
   3  -5   1  583.64   28.20
  -3  -5  -1  580.54   26.70
  -3  -5  -1  549.35   29.10
  -3  -5  -1  534.45   27.80
   3   5   1  585.94   27.40
  -3   5  -1  553.24   26.80
  -3   5  -1  527.15   27.30
   3   5   1  605.94   30.30
   3   5   1  559.94   26.70
  -3   5  -1  569.44   31.60
   3   5   1  580.14   20.80
  -3   5  -1  598.04   28.60
   4  -5   1  735.03   31.90
  -4  -5  -1  733.83   33.20
  -4  -5  -1  716.93   32.20
   4  -5   1  743.53   32.80
  -4  -5  -1  709.53   25.90
  -4  -5  -1  719.53   34.40
   4   5   1  717.93   26.60
  -4   5  -1  713.43   37.00
  -4   5  -1  733.13   33.20
  -4   5  -1  753.42   33.90
   4   5   1  707.03   31.50
  -5  -5  -1   -3.00   14.40
   5  -5   1    4.40   13.70
   5  -5   1   12.50   11.30
  -5  -5  -1   -5.20   14.10
  -5  -5  -1    7.80    9.50
  -5  -5  -1  -15.50   12.20
   5   5   1    4.30   14.90
  -5   5  -1    0.30   13.20
   5   5   1  -11.10    9.40
  -5   5  -1   -1.50   14.50
   5   5   1  -11.10   12.30
  -5   5  -1   28.30   15.80
  -6  -5  -1  105.39   21.90
   6  -5   1  142.79   23.60
  -6  -5  -1  137.09   23.70
  -6  -5  -1  153.38   23.90
  -6  -5  -1  111.29   16.50
   6  -5   1  111.39   20.10
  -6   5  -1  142.79   17.20
  -6   5  -1  149.88   23.30
   6   5   1   98.29   19.80
  -6   5  -1  112.69   24.30
  -6   5  -1  142.39   24.60
   6   5   1  133.69   18.30
   6   5   1  127.99   21.30
   7  -5   1   22.30   19.70
   7  -5   1   88.99   20.90
   7  -5   1   71.49   20.50
  -7  -5  -1   69.09   19.40
  -7  -5  -1   75.99   15.90
  -7  -5  -1   51.79   19.80
  -7  -5  -1   59.39   20.50
  -7   5  -1   44.10   17.10
  -7   5  -1   66.49   21.40
   7   5   1   76.89   18.50
   7   5   1   39.20   17.90
   7   5   1   46.60   17.10
  -7   5  -1   66.59   14.50
   7   5   1   42.70   17.60
  -7   5  -1   70.29   23.60
   8  -5   1  133.29   31.60
  -8  -5  -1  198.58   30.90
   8  -5   1  163.38   30.50
  -8  -5  -1  255.47   34.70
  -8  -5  -1  138.19   20.70
   8  -5   1  126.89   24.30
  -8  -5  -1  142.29   26.70
   8   5   1  150.78   24.40
  -8   5  -1  166.28   20.30
  -8   5  -1  161.08   26.70
   8   5   1  140.99   25.30
   8   5   1  182.38   26.50
   8   5   1  217.48   30.40
  -8   5  -1  139.69   28.20
  -9  -5  -1   14.60   15.50
   9  -5   1    4.60   16.80
  -9  -5  -1   20.90   20.90
   9  -5   1   26.20   21.00
   9  -5   1   18.50   23.50
  -9  -5  -1   12.30   11.30
  -9  -5  -1   31.40   18.80
  -9   5  -1   39.40   20.60
  -9   5  -1    7.20   11.00
  -9   5  -1   15.50   18.30
   9   5   1   34.40   20.00
   9   5   1   16.80   15.80
   9   5   1   34.30   18.60
  -9   5  -1  -13.10   19.40
   9   5   1   -0.20   13.40
  10  -5   1  112.49   32.60
 -10  -5  -1   53.49   23.60
  10  -5   1   69.89   24.20
 -10  -5  -1   53.99   15.90
 -10  -5  -1   93.49   29.20
  10  -5   1   82.29   23.70
 -10   5  -1   86.19   18.50
 -10   5  -1   49.99   26.60
  10   5   1   87.69   22.90
 -10   5  -1  127.39   30.90
  10   5   1   98.59   24.20
  10   5   1   48.70   22.00
  10   5   1   86.59   22.20
  11  -5   1  105.19   32.70
 -11  -5  -1   94.69   28.90
 -11  -5  -1   99.69   29.20
  11  -5   1   98.49   34.80
  11   5   1   84.79   26.40
  11   5   1   74.09   25.50
  11   5   1   65.89   19.80
 -11   5  -1   78.79   28.70
  11   5   1   62.29   24.80
 -11   5  -1   84.39   26.30
 -12  -5  -1   93.49   28.10
  12  -5   1  -22.30   16.90
 -12  -5  -1   10.70   33.20
 -12  -5  -1   -9.40   22.50
  12  -5   1  -20.60   20.10
 -12  -5  -1    7.90   13.60
  12   5   1  -33.40   23.50
 -12   5  -1   31.80   25.20
 -12   5  -1   59.99   31.80
 -12   5  -1  -17.30   19.70
  12   5   1   23.40   22.20
  12   5   1   -4.10   15.50
  12   5   1   11.10   20.40
  13  -5   1    3.50   20.20
  13  -5   1   18.30   20.90
 -13  -5  -1  -17.80   24.60
 -13  -5  -1   21.80   18.90
 -13  -5  -1   19.00   27.30
 -13  -5  -1    3.00   21.30
 -13   5  -1   21.60   24.00
  13   5   1  -10.40   20.70
  13   5   1   37.80   19.10
 -13   5  -1  -12.10   23.00
  13   5   1   -7.20   21.00
 -13   5  -1   20.90   23.10
  13   5   1    4.00   19.80
 -14  -5  -1   13.80   27.70
  14  -5   1   -6.70   25.30
 -14  -5  -1   28.40   19.40
  14   5   1  -21.30   15.10
  14   5   1   17.40   25.60
  14   5   1    0.70   25.30
  14   5   1   18.00   23.70
 -14   5  -1    8.90   22.70
 -15  -5  -1    6.60   21.60
  15  -5   1   34.90   32.40
 -15  -5  -1   77.29   28.90
 -15   5  -1   69.19   30.70
  15   5   1   13.80   19.60
  15   5   1   81.59   29.40
  15   5   1   24.20   32.40
 -15  -6   1    1.70   22.30
  15  -6  -1   -4.60   34.20
  15  -6  -1   15.80   35.70
 -15  -6   1   57.69   32.80
 -15   6   1  -32.00   28.20
  15   6  -1   38.20   20.40
  15   6  -1   65.09   32.00
  14  -6  -1   32.10   26.20
 -14  -6   1   41.10   28.60
  14  -6  -1   51.69   37.10
 -14  -6   1    6.60   20.00
  14   6  -1   40.00   27.00
  14   6  -1    9.30   15.90
 -14   6   1    9.80   27.70
  14   6  -1   -6.30   22.50
 -14   6   1   51.89   29.80
 -13  -6   1   20.40   24.80
  13  -6  -1    8.00   26.40
  13  -6  -1  -38.60   21.90
 -13  -6   1   -2.80    8.80
 -13  -6   1    8.40   26.00
 -13  -6   1  -15.10   21.10
  13  -6  -1   16.80   23.30
  13   6  -1  -15.40   19.30
 -13   6   1    0.00   23.30
 -13   6   1   32.60   26.80
  13   6  -1   -8.50   14.10
  13   6  -1  -13.20   21.70
  13   6  -1  -11.50   26.70
 -13   6   1   53.69   30.20
  12  -6  -1   -0.80   19.80
  12  -6  -1   -9.20   23.50
 -12  -6   1   -9.40   19.30
 -12  -6   1   31.20   26.90
 -12  -6   1   19.10   15.00
  12  -6  -1   36.20   27.20
  12   6  -1   13.90   19.90
 -12   6   1   -2.30   21.90
 -12   6   1   23.90   27.90
  12   6  -1   28.10   19.50
  12   6  -1   14.40   22.70
  12   6  -1   13.40   20.00
 -12   6   1   -2.60   24.20
 -11  -6   1  -26.00   18.00
  11  -6  -1   36.90   29.00
  11  -6  -1   -3.90   18.80
 -11  -6   1    8.80   14.50
 -11   6   1   26.10   23.40
  11   6  -1   10.10   15.00
  11   6  -1    3.50   21.80
  11   6  -1   15.60   19.80
 -11   6   1    1.20   22.60
 -10  -6   1   31.90   15.60
  10  -6  -1   56.39   23.50
 -10  -6   1    3.00   15.20
  10  -6  -1   18.90   17.30
 -10  -6   1   25.10   19.40
  10  -6  -1   27.30   25.70
 -10   6   1   46.60   24.00
 -10   6   1   10.40   18.90
  10   6  -1   19.60   20.10
  10   6  -1    4.80   17.20
  10   6  -1   39.40   23.10
  10   6  -1   38.20   18.70
 -10   6   1   38.80   27.60
   9  -6  -1    7.90   20.60
   9  -6  -1    8.20   16.70
  -9  -6   1    7.00   19.80
  -9  -6   1   18.10   15.70
  -9  -6   1    6.20   18.60
   9  -6  -1   26.00   22.60
  -9  -6   1   33.20   18.30
  -9   6   1   33.80   21.70
   9   6  -1   27.90   18.50
  -9   6   1   23.90    9.20
   9   6  -1   27.30   20.70
   9   6  -1   27.90   19.70
  -9   6   1   37.10   18.20
  -9   6   1   34.10   21.30
  -8  -6   1   10.20   13.40
   8  -6  -1   36.80   19.80
  -8  -6   1   11.40   15.00
   8  -6  -1   18.50   14.60
  -8  -6   1   10.70   13.50
   8  -6  -1   27.80   21.30
  -8  -6   1   10.40   15.40
   8   6  -1   23.30   16.80
   8   6  -1   31.50   19.20
  -8   6   1   17.30   15.60
  -8   6   1   42.20   20.40
   8   6  -1   16.50   15.90
  -8   6   1   14.60    8.00
  -8   6   1   24.80   18.00
  -7  -6   1   55.69   18.70
   7  -6  -1   45.00   22.10
   7  -6  -1   64.59   19.50
  -7  -6   1   50.29   16.60
   7  -6  -1   55.19   20.20
  -7  -6   1   38.10   17.10
  -7  -6   1   43.80   17.80
   7   6  -1   84.49   20.70
   7   6  -1   55.09   19.00
  -7   6   1   57.59   10.00
  -7   6   1   96.49   20.50
  -7   6   1   67.49   22.00
   7   6  -1   50.89   18.80
  -7   6   1   58.99   21.40
   6  -6  -1  176.48   27.80
  -6  -6   1  195.18   26.40
  -6  -6   1  210.98   29.60
   6  -6  -1  177.18   25.90
  -6  -6   1  122.39   19.20
  -6  -6   1  212.38   27.00
   6  -6  -1  186.28   25.50
   6   6  -1  170.78   24.80
   6   6  -1  151.48   25.10
  -6   6   1  246.18   33.60
   6   6  -1  190.68   23.50
  -6   6   1  156.88   24.50
   6   6  -1  189.68   26.90
  -6   6   1  137.59   23.20
   5  -6  -1  375.76   30.90
   5  -6  -1  340.77   26.10
  -5  -6   1  381.36   28.60
  -5  -6   1  396.96   27.80
   5  -6  -1  370.46   27.70
  -5  -6   1  350.66   28.60
   5   6  -1  290.97   28.40
  -5   6   1  378.46   26.40
   5   6  -1  381.76   27.90
   5   6  -1  321.37   26.50
   5   6  -1  369.36   25.30
  -5   6   1  365.46   25.90
  -5   6   1  394.16   31.80
   4  -6  -1    5.90   13.30
  -4  -6   1   -8.00   13.20
  -4  -6   1  -17.10   12.50
   4  -6  -1   25.50   16.60
  -4  -6   1  -12.30   13.70
   4  -6  -1   11.80   12.10
   4   6  -1  -20.10   12.50
   4   6  -1    1.30   11.20
  -4   6   1    0.40   14.10
   4   6  -1    6.50   13.10
  -4   6   1   11.50   10.00
   4   6  -1    2.90   14.20
  -4   6   1    9.90   13.80
  -4   6   1   66.49   22.00
  -3  -6   1   -8.30   13.10
   3  -6  -1   49.80   16.30
  -3  -6   1    3.20   14.30
   3  -6  -1   19.70   14.90
   3  -6  -1   45.40   18.60
  -3  -6   1   27.80   14.40
   3   6  -1   17.40   27.70
  -3   6   1   26.60   15.80
   3   6  -1   30.50   13.50
  -3   6   1   26.90   16.30
  -3   6   1   37.20   15.40
   3   6  -1   18.80   14.30
  -3   6   1   19.50    9.90
   3   6  -1   15.60   13.70
   2  -6  -1  256.67   20.10
  -2  -6   1  217.98   19.10
   2  -6  -1  257.77   20.10
  -2  -6   1  217.38   21.40
  -2  -6   1  204.08   20.70
   2  -6  -1  248.28   21.30
   2   6  -1  208.78   21.30
  -2   6   1  238.48   15.90
   2   6  -1  196.98   20.30
  -2   6   1  260.47   19.30
  -2   6   1  267.47   22.10
  -2   6   1  231.08   20.30
   2   6  -1  252.57   22.10
  -1  -6   1  266.07   24.30
   1  -6  -1  219.78   21.80
  -1  -6   1  213.08   21.80
   1  -6  -1  189.68   18.00
  -1  -6   1  186.48   19.70
   1  -6  -1  163.38   17.50
   1   6  -1  257.87   24.30
  -1   6   1  180.18   18.70
  -1   6   1  210.58   21.30
  -1   6   1  195.08   15.50
   1   6  -1  209.48   21.40
   1   6  -1  194.58   20.20
  -1   6   1  163.38   16.60
   0  -6  -1  276.07   19.90
   0  -6   1  251.87   21.20
   0  -6  -1  241.88   17.10
   0  -6   1  265.27   20.60
   0  -6   1  276.07   21.10
   0  -6  -1  273.27   20.40
   0   6  -1  282.27   21.10
   0   6  -1  269.17   21.50
   0   6   1  285.17   19.90
   0   6  -1  261.97   20.20
   0   6   1  240.18   17.70
  -1  -6  -1  112.89   16.90
  -1  -6  -1  113.09   17.80
   1  -6   1   90.39   17.40
   1  -6   1   76.79   15.30
  -1  -6  -1  101.69   18.00
   1  -6   1  114.49   18.90
   1   6   1   95.09   15.80
   1   6   1   79.19   15.70
  -1   6  -1   95.49   15.70
  -1   6  -1   72.89   16.20
  -1   6  -1  115.19   18.30
   1   6   1   79.39   13.90
  -2  -6  -1   34.90   13.70
   2  -6   1   24.50   12.90
  -2  -6  -1   39.00   15.00
  -2  -6  -1   15.90   12.20
   2  -6   1   24.00   14.90
  -2   6  -1   39.80   13.20
   2   6   1   26.70   12.80
  -2   6  -1   33.50   14.80
   2   6   1   49.90   15.80
   2   6   1   29.90   13.80
  -2   6  -1   26.10   14.40
  -3  -6  -1   49.60   14.50
  -3  -6  -1   41.20   14.10
   3  -6   1   28.50   13.20
  -3  -6  -1   68.79   21.20
   3  -6   1   49.70   16.10
   3   6   1   64.59   16.00
  -3   6  -1   71.49   18.20
  -3   6  -1   44.50   16.50
  -3   6  -1   65.99   16.70
   3   6   1   49.10   20.20
   3   6   1   44.50   15.70
  -3   6  -1   40.10   15.90
   3   6   1   71.29   11.30
  -4  -6  -1  471.75   30.30
  -4  -6  -1  449.06   27.80
  -4  -6  -1  472.25   28.80
   4  -6   1  435.66   26.00
   4  -6   1  463.85   27.10
   4   6   1  453.15   21.50
  -4   6  -1  493.65   29.40
  -4   6  -1  518.35   39.00
  -4   6  -1  483.65   28.80
   4   6   1  463.85   27.30
   4   6   1  485.95   27.80
  -5  -6  -1    5.80    9.80
   5  -6   1   25.60   14.50
  -5  -6  -1    5.60   13.40
  -5  -6  -1   17.00   16.00
  -5  -6  -1    0.30   13.90
   5  -6   1   -1.20   13.80
   5   6   1   12.20   13.30
  -5   6  -1    6.60   15.30
  -5   6  -1    5.50   14.90
   5   6   1    3.20    9.10
   5   6   1   18.30   13.50
  -5   6  -1   27.70   19.50
   6  -6   1   29.00   17.30
  -6  -6  -1   -9.90    9.20
  -6  -6  -1   21.00   15.20
   6  -6   1   22.50   16.20
  -6  -6  -1   20.10   16.60
  -6  -6  -1   -7.40   15.00
  -6   6  -1   17.20   16.00
   6   6   1   -2.30   13.80
  -6   6  -1   -0.40    9.20
  -6   6  -1   -7.50   16.60
   6   6   1    7.20   11.20
  -6   6  -1   22.20   17.30
   6   6   1   -3.30   13.40
  -7  -6  -1   68.59   21.20
  -7  -6  -1   68.29   19.20
   7  -6   1   47.10   19.40
  -7  -6  -1   49.90   13.10
   7  -6   1   43.90   19.30
  -7  -6  -1   60.79   19.60
  -7   6  -1   43.50   19.80
  -7   6  -1   30.10   19.40
  -7   6  -1   70.99   14.00
   7   6   1   44.10   17.70
   7   6   1   37.60   18.00
  -7   6  -1   57.09   20.30
   7   6   1   17.00   15.70
  -8  -6  -1    0.20   10.40
   8  -6   1    9.20   15.30
  -8  -6  -1    8.70   17.30
   8  -6   1    8.90   15.20
  -8  -6  -1   13.60   14.80
  -8  -6  -1   -9.90   14.50
   8   6   1    3.60   12.90
  -8   6  -1   -6.60   15.90
  -8   6  -1   -0.30   17.80
   8   6   1   18.90   16.60
  -8   6  -1   26.20   21.10
   8   6   1  -23.50   13.20
  -8   6  -1   12.10   10.60
   8   6   1    7.60   18.30
   9  -6   1   34.50   19.20
  -9  -6  -1   25.70   19.50
  -9  -6  -1   47.20   22.70
  -9  -6  -1   21.70   12.10
  -9  -6  -1   16.30   21.30
   9  -6   1   64.89   20.90
   9   6   1   46.80   20.30
  -9   6  -1   26.80   19.80
   9   6   1   49.40   19.90
  -9   6  -1    7.00   18.40
   9   6   1   42.20   20.10
   9   6   1   26.20   19.20
  -9   6  -1   33.40   13.50
  -9   6  -1   13.40   17.40
 -10  -6  -1    1.10   20.20
 -10  -6  -1   11.30   12.00
  10  -6   1    0.10   18.00
  10  -6   1   35.20   19.80
 -10  -6  -1  -15.00   15.40
  10   6   1   36.20   19.80
  10   6   1   15.90   21.00
 -10   6  -1   20.30   12.90
  10   6   1   -2.50   14.90
 -10   6  -1   21.10   23.70
 -10   6  -1   34.30   25.20
  10   6   1   -4.80   16.00
 -11  -6  -1    0.40   14.20
 -11  -6  -1   34.10   23.60
  11  -6   1   -2.20   21.20
 -11   6  -1    5.40   12.70
  11   6   1    8.40   32.20
 -11   6  -1   10.30   21.20
  11   6   1  -11.50   16.10
 -11   6  -1    1.10   23.60
  11   6   1   53.99   20.30
  11   6   1    1.40   19.80
  12  -6   1   22.20   22.30
 -12  -6  -1    4.20   11.10
 -12  -6  -1   43.70   23.60
 -12  -6  -1   38.10   25.70
 -12  -6  -1   17.90   23.50
  12  -6   1   33.30   19.30
  12   6   1   24.40   19.80
  12   6   1   40.20   19.60
 -12   6  -1   32.40   21.60
  12   6   1   14.10   18.50
 -12   6  -1    4.00   20.40
 -12   6  -1   10.70   36.30
  12   6   1   53.29   23.10
 -13  -6  -1   19.60   26.30
  13  -6   1   21.80   21.00
  13  -6   1   13.40   23.90
 -13  -6  -1   22.60   17.90
  13   6   1    8.60   20.30
 -13   6  -1   22.30   24.50
 -13   6  -1    2.60   26.80
  13   6   1  -27.40   20.20
  13   6   1   12.00   24.20
  13   6   1   -5.00   17.10
  14  -6   1   18.20   23.40
 -14  -6  -1   45.50   29.90
 -14  -6  -1   14.20   19.00
 -14   6  -1   -1.20   20.90
  14   6   1    7.30   18.20
  14   6   1   33.00   30.60
  14   6   1   34.70   27.60
 -15  -6  -1   13.50   28.00
  15  -6   1   47.10   54.99
 -15  -6  -1   10.30   33.90
 -15   6  -1   66.09   32.10
  15   6   1    2.30   18.10
  15   6   1  -12.20   29.50
  15   6   1    1.50   25.80
 -15  -7   1   26.70   23.10
  15  -7  -1   56.39   32.20
 -15  -7   1   25.50   32.20
 -15   7   1  -49.40   29.00
  15   7  -1   24.50   31.50
  15   7  -1    4.90   27.50
  15   7  -1  -17.00   17.30
  14  -7  -1  -12.40   30.50
 -14  -7   1   34.30   26.40
 -14  -7   1   -9.00   18.20
  14  -7  -1   80.49   32.40
 -14   7   1  -39.70   25.20
  14   7  -1    7.60   15.80
  14   7  -1   24.10   28.40
  14   7  -1   17.30   25.10
 -14   7   1   45.80   29.10
 -13  -7   1  -38.80   28.50
 -13  -7   1    7.20   24.90
 -13  -7   1   18.60   27.90
  13  -7  -1   11.80   26.70
  13  -7  -1   44.00   31.30
 -13  -7   1   23.10   17.90
  13  -7  -1  -25.30   18.20
 -13   7   1   31.30   33.90
  13   7  -1    0.60   26.30
 -13   7   1  -50.49   21.10
  13   7  -1   26.90   24.90
  13   7  -1   21.70   16.50
 -13   7   1   21.80   24.80
  13   7  -1   55.99   24.80
 -12  -7   1   24.40   19.80
  12  -7  -1   -5.70   27.80
  12  -7  -1   10.80   25.20
 -12  -7   1   -3.80   21.40
 -12  -7   1    5.50   11.80
  12  -7  -1  -14.10   19.60
 -12  -7   1   36.00   22.80
  12   7  -1   25.90   23.30
  12   7  -1    6.40   16.00
 -12   7   1  -20.60   22.10
 -12   7   1   -5.50   25.40
  12   7  -1   71.49   39.90
  12   7  -1   -9.50   19.10
 -12   7   1   22.50   26.50
 -11  -7   1   38.20   27.60
 -11  -7   1    6.80   10.90
 -11  -7   1  -27.30   17.30
  11  -7  -1    7.20   20.60
  11  -7  -1    6.10   24.80
  11  -7  -1   39.70   25.60
  11   7  -1   30.30   17.00
 -11   7   1   24.60   26.80
  11   7  -1   -6.50   19.60
  11   7  -1   -3.40   20.10
 -11   7   1   18.40   25.20
  10  -7  -1   16.70   28.50
 -10  -7   1  -31.70   16.40
  10  -7  -1    2.40   20.00
  10  -7  -1  -17.80   13.40
 -10  -7   1    7.70   13.60
 -10   7   1   25.40   18.00
  10   7  -1   34.50   20.70
  10   7  -1   28.60   18.50
 -10   7   1   10.70    8.20
 -10   7   1    9.00   21.90
  10   7  -1  -20.80   16.10
  -9  -7   1  195.38   32.70
  -9  -7   1  138.89   22.70
  -9  -7   1  195.28   32.80
   9  -7  -1  188.78   30.40
  -9  -7   1  204.48   30.90
   9  -7  -1  170.68   32.00
   9  -7  -1  169.48   34.90
   9   7  -1  215.08   33.40
  -9   7   1  161.08   33.10
  -9   7   1  183.78   30.40
  -9   7   1  154.08   15.20
  -9   7   1  235.28   34.60
   9   7  -1  196.18   29.40
   9   7  -1  213.58   31.40
   8  -7  -1   -1.30   13.30
  -8  -7   1   19.00   15.70
  -8  -7   1   54.19   21.30
  -8  -7   1   -1.90   13.50
  -8  -7   1   34.00   17.20
   8  -7  -1   14.40   19.10
  -8   7   1   10.80   14.60
   8   7  -1   25.30   19.20
  -8   7   1   17.40   18.20
  -8   7   1   22.60   10.00
   8   7  -1   18.10   15.70
   8   7  -1    4.30   17.80
  -8   7   1   -7.00   15.50
  -7  -7   1  127.19   21.30
  -7  -7   1  144.99   24.60
  -7  -7   1  182.98   29.30
   7  -7  -1  153.38   31.00
  -7  -7   1  124.69   24.30
   7  -7  -1  140.79   26.00
   7  -7  -1  168.58   27.00
  -7   7   1  155.48   27.40
   7   7  -1  159.78   27.10
  -7   7   1  191.18   28.90
   7   7  -1  189.58   26.70
  -7   7   1  174.98   30.00
   7   7  -1  133.69   24.70
  -6  -7   1   23.90   16.50
   6  -7  -1   17.90   16.50
   6  -7  -1   13.00   15.20
   6  -7  -1   -6.40   16.70
  -6  -7   1   14.80   15.10
  -6  -7   1    3.90   16.80
   6   7  -1   19.00   16.40
  -6   7   1   33.30   17.50
   6   7  -1   13.70   19.00
  -6   7   1   19.80   16.90
  -6   7   1   31.30   16.90
   6   7  -1   20.60   14.00
   6   7  -1   26.50   15.90
  -5  -7   1  386.76   27.80
   5  -7  -1  372.36   27.70
   5  -7  -1  401.36   34.00
   5  -7  -1  390.36   29.00
  -5  -7   1  347.97   27.50
  -5  -7   1  336.27   29.30
  -5   7   1  346.27   26.30
   5   7  -1  361.76   30.90
  -5   7   1  417.26   29.30
   5   7  -1  405.36   29.00
   5   7  -1  399.36   28.90
  -5   7   1  378.36   24.00
  -5   7   1  405.66   32.20
   5   7  -1  418.06   32.30
   4  -7  -1   45.40   16.00
   4  -7  -1   81.39   18.30
  -4  -7   1   66.39   17.70
   4  -7  -1   70.19   20.30
  -4  -7   1   82.59   18.90
  -4  -7   1  105.59   21.10
  -4   7   1   77.69   22.30
  -4   7   1   91.69   19.80
   4   7  -1   86.49   19.80
  -4   7   1  104.19   16.00
   4   7  -1   77.29   18.10
  -4   7   1   80.09   19.40
   4   7  -1   77.49   20.40
   4   7  -1   57.19   15.10
  -3  -7   1   82.19   19.40
  -3  -7   1   85.49   19.50
   3  -7  -1  111.29   19.20
   3  -7  -1   87.69   18.60
  -3  -7   1  103.49   19.00
  -3   7   1  128.19   15.40
   3   7  -1  127.39   20.60
   3   7  -1  111.19   17.40
   3   7  -1  105.59   20.20
  -3   7   1  181.18   28.40
  -3   7   1   90.89   20.00
  -3   7   1  111.29   19.10
   3   7  -1   95.59   19.10
  -2  -7   1  755.12   32.60
   2  -7  -1  766.22   32.60
  -2  -7   1  728.13   34.40
   2  -7  -1  726.63   26.70
   2  -7  -1  696.93   32.00
  -2  -7   1  738.43   32.60
   2   7  -1  661.33   32.30
  -2   7   1  729.33   33.90
  -2   7   1  716.23   26.90
   2   7  -1  751.12   33.50
  -2   7   1  725.33   32.00
  -2   7   1  736.33   49.30
  -1  -7   1   40.10   13.90
   1  -7  -1   58.39   12.90
   1  -7  -1   27.00   18.90
   1  -7  -1   40.00   14.90
  -1  -7   1   16.70   13.60
   1   7  -1   28.80   29.50
   1   7  -1   38.10   14.60
  -1   7   1   23.80   12.90
  -1   7   1   49.60   15.70
   1   7  -1   43.20   15.80
  -1   7   1   49.60   14.80
  -1   7   1   39.60   11.50
   0  -7   1    3.80   12.00
   0  -7  -1   -3.20   13.60
   0  -7  -1  -13.70   11.20
   0  -7   1    3.40   17.50
   0  -7  -1  -10.50    9.50
   0  -7   1   14.20   12.20
   0   7  -1   -4.90   12.10
   0   7   1   -8.90   10.90
   0   7  -1    3.80   12.40
   0   7   1    1.40    9.70
  -1  -7  -1  236.98   23.00
   1  -7   1  172.48   19.60
  -1  -7  -1  194.78   29.50
  -1  -7  -1  184.68   22.80
   1  -7   1  224.18   24.20
  -1   7  -1  189.88   20.20
   1   7   1  238.78   23.50
   1   7   1  186.18   20.80
  -1   7  -1  163.58   20.10
  -1   7  -1  185.78   25.30
   1   7   1  180.48   19.30
   2  -7   1  351.96   25.10
   2  -7   1  343.37   23.00
  -2  -7  -1  333.37   23.60
   2  -7   1  283.17   22.90
  -2  -7  -1  366.36   24.10
  -2  -7  -1  364.96   25.20
  -2   7  -1  313.17   22.80
  -2   7  -1  357.46   23.70
   2   7   1  345.47   24.50
   2   7   1  333.47   23.70
  -2   7  -1  354.56   24.90
   3  -7   1  -13.40   12.60
  -3  -7  -1   13.50   14.10
   3  -7   1    9.80   14.40
  -3  -7  -1  -20.60   13.10
  -3  -7  -1   -4.30   11.50
   3   7   1   -6.40   12.60
   3   7   1    7.40    8.20
   3   7   1   20.30   13.60
   3   7   1    5.40   13.60
  -3   7  -1  -23.60   12.50
  -3   7  -1    5.00   12.10
  -3   7  -1   10.70   23.90
  -3   7  -1    6.50   14.30
  -4  -7  -1  151.98   22.00
  -4  -7  -1  161.78   22.20
   4  -7   1  269.07   28.40
   4  -7   1  221.58   27.30
  -4  -7  -1  202.18   25.10
   4   7   1  220.68   25.40
  -4   7  -1  176.28   24.10
  -4   7  -1  191.08   24.20
  -4   7  -1  172.78   21.70
   4   7   1  192.28   25.10
  -4   7  -1  213.18   29.00
   4   7   1  168.88   22.60
   4   7   1  161.78   15.20
   5  -7   1   91.39   20.10
   5  -7   1  129.99   22.50
  -5  -7  -1  129.59   24.50
  -5  -7  -1   88.39   20.80
  -5  -7  -1  141.99   23.10
   5   7   1  149.09   23.60
  -5   7  -1  108.49   24.70
  -5   7  -1  139.49   24.00
  -5   7  -1  152.98   23.80
   5   7   1  144.19   23.20
   5   7   1  108.89   15.80
  -6  -7  -1   12.20   14.90
  -6  -7  -1   17.80   16.60
   6  -7   1   18.50   15.50
   6  -7   1   41.80   18.10
  -6  -7  -1   36.30   18.20
   6   7   1   23.70   11.90
   6   7   1   18.80   14.00
  -6   7  -1   43.70   18.60
  -6   7  -1   15.40   16.70
  -6   7  -1   -0.40   16.70
   6   7   1   15.30   16.30
  -7  -7  -1    1.20   27.00
   7  -7   1   24.60   17.50
  -7  -7  -1    7.50   11.10
   7  -7   1   -2.00   16.30
  -7  -7  -1   36.40   19.00
   7   7   1   35.40   24.40
  -7   7  -1   19.40   18.90
  -7   7  -1    7.40   11.50
  -7   7  -1   40.50   22.40
   7   7   1   14.70   17.60
   7   7   1    7.10   16.60
  -8  -7  -1   -2.70   17.80
  -8  -7  -1   21.30   10.80
  -8  -7  -1   24.30   19.40
  -8  -7  -1  -24.20   14.30
   8  -7   1   16.10   16.50
   8  -7   1  -14.70   16.70
   8   7   1   14.70   13.60
  -8   7  -1    7.60   16.50
  -8   7  -1  -11.30   12.20
  -8   7  -1    4.00   19.00
   8   7   1   27.00   16.00
   8   7   1  -15.10   16.20
  -9  -7  -1   36.40   12.60
   9  -7   1   81.59   23.20
  -9  -7  -1   60.49   24.30
  -9  -7  -1   20.40   20.50
   9  -7   1   19.40   20.20
  -9  -7  -1   79.79   25.80
   9   7   1   46.10   20.70
  -9   7  -1   45.70   14.60
  -9   7  -1   70.19   26.00
  -9   7  -1   48.30   24.40
  -9   7  -1   82.99   27.20
   9   7   1   39.00   20.10
   9   7   1   43.70   18.70
   9   7   1   34.60   18.40
 -10  -7  -1   42.80   28.80
 -10  -7  -1    0.10   24.20
  10  -7   1   21.20   21.50
 -10  -7  -1   -2.90   10.60
  10  -7   1   75.89   25.00
  10   7   1   34.30   19.00
 -10   7  -1   47.30   24.40
 -10   7  -1   22.80   22.90
 -10   7  -1   51.29   15.60
  10   7   1   26.70   19.30
  10   7   1   57.79   20.40
  10   7   1   -5.40   19.80
  11  -7   1    5.20   21.90
 -11  -7  -1    9.10   21.10
 -11  -7  -1    0.80   11.10
 -11  -7  -1    9.50   24.50
  11   7   1   13.70   21.80
 -11   7  -1   30.10   14.90
 -11   7  -1   10.00   24.40
 -11   7  -1   26.70   21.40
  11   7   1   11.40   17.50
  11   7   1    7.60   18.60
 -12  -7  -1   15.90   23.00
 -12  -7  -1   11.40   21.70
  12  -7   1   18.30   22.20
 -12  -7  -1   32.60   23.30
 -12  -7  -1    7.80   11.10
  12   7   1   13.10   19.20
 -12   7  -1  -10.60   21.50
  12   7   1   -2.80   17.10
 -12   7  -1   15.20   25.80
  12   7   1    1.60   22.90
 -12   7  -1   25.70   28.90
  12   7   1  106.59   27.20
  13  -7   1   17.10   19.90
  13  -7   1   25.80   23.00
 -13  -7  -1   18.60   16.90
 -13  -7  -1   21.50   22.90
  13   7   1   17.40   18.80
 -13   7  -1   52.69   28.20
  13   7   1   -7.80   21.50
  13   7   1  -31.60   18.20
  13   7   1   13.30   19.70
 -13   7  -1  -14.40   32.40
 -14  -7  -1   15.00   18.00
  14  -7   1    3.10   24.50
  14   7   1   36.20   26.60
 -14   7  -1  -25.00   47.10
  14   7   1   12.30   20.20
  14   7   1   16.00   22.70
  15   8  -1   61.09   23.70
  14  -8  -1   10.10   25.70
 -14  -8   1  -29.70   19.90
 -14  -8   1    3.10   27.10
  14   8  -1  -30.10   14.00
  14   8  -1   11.90   28.30
  14   8  -1   25.90   27.20
 -14   8   1   20.40   28.70
 -13  -8   1   -2.30   17.40
  13  -8  -1   40.10   25.70
 -13  -8   1   30.30   26.20
  13   8  -1   10.30   23.10
  13   8  -1   24.50   23.70
 -13   8   1   33.10   27.30
  13   8  -1   47.40   39.70
  13   8  -1   16.60   19.20
 -12  -8   1   24.90   22.70
  12  -8  -1   54.89   32.80
 -12  -8   1   29.70   25.20
 -12  -8   1   -4.50   13.30
  12  -8  -1   54.79   26.80
  12  -8  -1  -14.20   19.20
 -12  -8   1   -9.80   23.30
 -12   8   1  111.49   34.80
  12   8  -1   32.80   22.10
  12   8  -1   24.60   23.70
  12   8  -1   22.20   18.60
 -12   8   1    4.30   24.60
 -12   8   1    0.30   26.60
  12   8  -1   42.70   25.50
  11  -8  -1   40.20   22.40
  11  -8  -1   82.19   26.80
  11  -8  -1   33.80   29.50
 -11  -8   1   67.19   27.40
 -11  -8   1    5.60   12.30
  11   8  -1   43.30   25.40
  11   8  -1   68.09   27.30
 -11   8   1   82.59   28.10
 -11   8   1   17.50   35.60
  11   8  -1   51.49   20.40
 -11   8   1   28.90   21.80
  11   8  -1   51.09   22.30
 -10  -8   1   -0.50   13.50
 -10  -8   1   -9.70   17.40
  10  -8  -1   15.60   24.70
  10  -8  -1   23.00   18.20
  10   8  -1  -14.50   34.50
 -10   8   1   16.50   24.40
 -10   8   1    1.30   20.10
  10   8  -1   14.70   18.80
  10   8  -1   34.80   19.20
 -10   8   1   33.70   11.80
   9  -8  -1   20.80   15.30
  -9  -8   1   34.40   14.30
  -9  -8   1    4.60   14.90
   9  -8  -1   55.89   21.50
  -9  -8   1   18.90   19.40
   9  -8  -1   80.49   29.10
  -9   8   1   59.89   23.50
  -9   8   1   25.10   31.00
   9   8  -1   55.99   20.40
   9   8  -1   17.90   19.70
   9   8  -1   68.59   22.30
  -9   8   1   42.00   23.30
   8  -8  -1   52.99   24.50
  -8  -8   1   23.50   19.90
   8  -8  -1   49.70   18.20
  -8  -8   1   28.80   16.80
   8  -8  -1   18.60   21.00
  -8  -8   1   29.80   16.50
  -8   8   1   60.29   22.00
   8   8  -1   42.50   21.10
   8   8  -1   60.99   21.00
  -8   8   1   30.00   10.90
  -8   8   1   48.60   24.20
   8   8  -1   20.80   16.20
  -8   8   1   78.29   23.50
   7  -8  -1   91.29   25.00
  -7  -8   1  110.09   23.30
  -7  -8   1   88.29   22.10
   7  -8  -1   70.89   22.90
  -7  -8   1   78.99   22.00
   7  -8  -1   56.79   19.70
  -7   8   1   78.19   26.00
  -7   8   1   85.39   24.50
   7   8  -1   59.19   25.20
  -7   8   1  106.49   26.10
   7   8  -1   76.19   22.80
   7   8  -1   84.69   19.90
  -6  -8   1  193.78   29.00
  -6  -8   1  190.98   29.10
   6  -8  -1  190.18   27.50
  -6  -8   1  163.18   25.00
   6  -8  -1  198.18   27.50
   6  -8  -1  182.78   31.60
   6   8  -1  205.18   25.50
  -6   8   1  208.18   24.10
   6   8  -1  235.88   29.60
   6   8  -1  155.38   25.80
  -6   8   1  230.08   30.90
   6   8  -1  166.48   27.90
  -6   8   1  164.38   29.20
  -6   8   1  254.27   31.40
  -5  -8   1  300.07   28.60
   5  -8  -1  312.37   27.50
  -5  -8   1  325.97   27.40
   5  -8  -1  254.47   24.30
  -5  -8   1  288.07   27.50
   5   8  -1  298.97   27.20
  -5   8   1  273.87   29.30
   5   8  -1  308.27   30.90
  -5   8   1  323.17   27.50
   5   8  -1  285.97   25.90
  -5   8   1  312.87   22.60
  -5   8   1  269.67   25.00
   5   8  -1  273.17   24.30
  -4  -8   1 2161.78   67.09
  -4  -8   1 2322.27   65.49
   4  -8  -1 2254.27   65.99
  -4  -8   1 2344.57   66.89
   4  -8  -1 2307.27   66.29
  -4   8   1 2218.08   69.89
   4   8  -1 2314.27   66.59
  -4   8   1 2332.17   65.59
   4   8  -1 2339.47   69.89
   4   8  -1 2269.67   61.79
   4   8  -1 2357.66   66.69
  -4   8   1 2141.89   64.49
  -4   8   1 2250.37   56.79
   3  -8  -1  308.27   25.90
   3  -8  -1  240.98   23.50
  -3  -8   1  236.88   27.10
  -3  -8   1  266.87   23.90
   3   8  -1  264.07   26.30
  -3   8   1  281.47   19.60
   3   8  -1  260.97   22.90
  -3   8   1  269.97   24.80
   3   8  -1  249.08   23.00
  -3   8   1  212.38   21.00
  -3   8   1  251.47   26.60
  -2  -8   1  294.67   24.80
  -2  -8   1  327.27   25.80
  -2  -8   1  333.07   26.10
   2  -8  -1  271.67   23.90
   2  -8  -1  343.57   20.70
   2  -8  -1  351.46   26.30
   2   8  -1  320.87   25.90
  -2   8   1  318.97   20.60
  -2   8   1  327.47   25.10
   2   8  -1  313.67   23.90
  -2   8   1  293.07   22.50
   2   8  -1  311.47   24.90
   1  -8  -1 1051.99   39.60
   1  -8  -1 1071.09   35.00
  -1  -8   1 1090.59   39.90
   1  -8  -1  985.90   38.90
  -1  -8   1 1041.80   40.40
  -1  -8   1 1037.20   40.40
   1   8  -1 1005.60   39.30
   1   8  -1 1072.99   40.10
  -1   8   1 1008.60   34.30
  -1   8   1 1069.49   38.30
  -1   8   1 1019.90   39.20
   1   8  -1 1040.90   44.60
  -1   8   1 1136.09   44.30
   0  -8  -1  165.78   19.40
   0  -8   1  209.98   22.90
   0  -8  -1  181.18   23.30
   0  -8   1  177.28   22.00
   0  -8   1  191.18   24.90
   0  -8  -1  182.58   24.30
   0   8   1  176.28   21.80
   0   8   1  194.18   21.50
   0   8  -1  198.28   22.70
   0   8  -1  164.18   23.60
   0   8  -1  175.08   22.60
  -1  -8  -1    5.40   14.00
  -1  -8  -1   17.60   12.70
   1  -8   1    6.60   11.50
  -1  -8  -1   -4.80   12.30
   1  -8   1  -23.80   11.70
   1  -8   1   10.20   14.80
   1   8   1    8.70   12.60
   1   8   1   12.30   12.90
  -1   8  -1    4.70   12.20
   1   8   1    1.60   12.90
  -1   8  -1   21.60   14.30
  -1   8  -1   -1.50   12.90
   2  -8   1  119.19   21.20
   2  -8   1  102.39   18.40
  -2  -8  -1  130.19   22.20
   2  -8   1   81.69   18.80
  -2  -8  -1  113.79   19.70
   2   8   1  112.59   18.40
   2   8   1   95.89   19.30
  -2   8  -1   98.49   17.60
  -2   8  -1  118.29   20.80
  -2   8  -1   96.49   18.80
   2   8   1  127.09   23.50
   3  -8   1  279.17   24.30
  -3  -8  -1  307.27   25.60
   3  -8   1  313.27   26.50
  -3  -8  -1  296.77   25.20
  -3  -8  -1  269.77   23.40
   3   8   1  281.57   18.10
  -3   8  -1  249.48   22.90
  -3   8  -1  299.47   25.80
  -3   8  -1  298.57   31.70
   3   8   1  253.37   21.70
  -3   8  -1  252.87   24.40
   3   8   1  268.87   25.50
   3   8   1  297.07   24.70
   4  -8   1   -4.60   11.90
  -4  -8  -1  -17.50   13.30
  -4  -8  -1   -7.30   12.30
  -4  -8  -1   10.50   15.50
   4  -8   1   19.50   15.20
  -4   8  -1  -12.30   12.20
   4   8   1   11.80   13.80
   4   8   1   21.10   15.40
   4   8   1  -12.60    7.80
  -4   8  -1  -16.70   14.10
  -4   8  -1   -4.60   11.80
   4   8   1   27.80   16.40
  -4   8  -1    4.70   16.30
  -5  -8  -1  212.78   28.30
  -5  -8  -1  253.17   31.00
   5  -8   1  192.68   26.00
  -5  -8  -1  241.88   32.10
   5  -8   1  243.28   30.30
   5   8   1  172.58   17.70
  -5   8  -1  199.18   29.10
  -5   8  -1  190.98   25.60
  -5   8  -1  207.98   27.60
   5   8   1  229.38   26.30
   5   8   1  251.77   28.70
  -5   8  -1  254.97   29.10
   6  -8   1   -5.90   16.20
  -6  -8  -1  -15.80   14.30
  -6  -8  -1    8.20   15.50
   6  -8   1   13.70   16.10
  -6  -8  -1    3.10   14.60
   6   8   1   10.80   16.00
   6   8   1  -20.60   12.70
  -6   8  -1    1.00   15.80
  -6   8  -1   10.90   16.60
  -6   8  -1    1.40   14.30
   6   8   1   -6.30    8.90
  -6   8  -1   45.20   20.40
  -7  -8  -1  244.88   34.90
   7  -8   1  252.97   32.60
  -7  -8  -1  296.97   34.60
  -7  -8  -1  243.98   33.20
   7  -8   1  252.27   30.50
  -7   8  -1  248.28   34.60
   7   8   1  211.28   28.80
  -7   8  -1  260.07   33.30
  -7   8  -1  255.47   35.30
   7   8   1  253.77   36.60
   7   8   1  245.18   32.30
  -8  -8  -1   94.49   26.10
  -8  -8  -1   82.89   26.20
   8  -8   1   68.99   23.50
  -8  -8  -1   98.49   25.90
   8  -8   1  109.39   26.00
  -8  -8  -1   69.79   14.00
  -8   8  -1   69.29   16.10
   8   8   1  115.69   26.40
  -8   8  -1  127.89   28.20
  -8   8  -1   69.49   25.40
  -8   8  -1   96.19   27.00
   8   8   1   91.69   21.90
   8   8   1   94.69   18.90
  -9  -8  -1   15.60   19.90
   9  -8   1    3.80   17.30
  -9  -8  -1  -34.90   15.60
  -9  -8  -1   -7.10    9.50
   9  -8   1   15.10   20.60
  -9  -8  -1   27.50   20.50
   9   8   1   12.20   18.80
   9   8   1   18.60   18.30
  -9   8  -1    6.70   12.80
  -9   8  -1   13.70   23.30
  -9   8  -1    1.50   22.10
   9   8   1   19.60   16.50
   9   8   1    8.80   14.90
 -10  -8  -1   27.80   23.40
  10  -8   1   45.10   25.80
  10  -8   1   -3.20   21.50
  10   8   1   58.79   24.80
  10   8   1    4.00   16.30
 -10   8  -1   34.90   25.90
 -10   8  -1   45.30   15.90
 -10   8  -1   37.80   23.10
  10   8   1   44.90   23.40
  10   8   1   53.09   20.10
 -11  -8  -1    3.40   28.70
 -11  -8  -1    8.70    9.30
 -11  -8  -1    6.90   21.10
  11  -8   1   27.00   22.20
  11  -8   1    2.00   23.90
 -11   8  -1   14.80   15.00
  11   8   1    4.50   18.70
 -11   8  -1  -13.30   23.90
  11   8   1    5.70   19.90
  11   8   1   20.30   18.50
 -12  -8  -1    5.80   23.30
 -12  -8  -1   50.79   27.10
  12  -8   1  -22.50   19.20
 -12  -8  -1   -7.00   22.30
  12  -8   1   23.40   23.30
  12   8   1   52.09   23.30
 -12   8  -1   21.70   26.70
 -12   8  -1  -14.30   24.00
 -12   8  -1   44.70   26.40
 -12   8  -1   51.49   17.20
  12   8   1   20.60   22.20
  12   8   1  -17.30   22.30
  12   8   1   22.40   19.40
 -13  -8  -1   22.40   24.90
  13  -8   1  -53.29   39.60
 -13  -8  -1   12.70   16.90
  13  -8   1   13.30   22.90
  13   8   1   34.80   24.40
 -13   8  -1   37.00   30.70
  13   8   1  -19.80   22.20
  13   8   1   -5.20   22.30
 -14  -8  -1    8.50   26.80
  14  -8   1  -47.60   22.40
 -14  -8  -1   31.40   19.90
  14   8   1   50.09   28.40
  14   8   1  -23.00   18.50
  14   8   1   12.40   25.50
 -14   8  -1   68.69   32.20
 -14  -9   1   35.00   29.80
 -14  -9   1   -1.40   19.30
  14   9  -1  -13.80   25.50
 -14   9   1  115.19   61.89
  14   9  -1   40.60   21.60
  14   9  -1   -4.90   26.20
 -13  -9   1    0.10   25.10
  13  -9  -1  -13.10   24.10
 -13  -9   1   14.00   19.70
 -13   9   1   14.90   27.10
  13   9  -1   -5.70   24.50
  13   9  -1   50.89   19.90
  13   9  -1   -4.00   26.10
 -12  -9   1   56.19   26.70
  12  -9  -1   60.49   28.20
 -12  -9   1   26.40   25.90
  12  -9  -1    0.50   24.50
 -12  -9   1   12.10   22.50
  12   9  -1   33.10   20.70
 -12   9   1   20.80   26.30
  12   9  -1   42.60   27.00
 -12   9   1   25.60   26.70
  12   9  -1   53.69   24.70
 -12   9   1   46.10   26.40
  12   9  -1   36.30   21.00
  11  -9  -1  138.39   38.80
  11  -9  -1   95.99   31.30
 -11  -9   1   65.19   27.50
  11   9  -1   86.59   28.00
 -11   9   1   88.39   31.20
  11   9  -1   82.19   25.00
 -11   9   1   87.29   14.20
  11   9  -1   51.99   26.80
 -11   9   1   87.19   30.10
 -10  -9   1    1.00   19.40
  10  -9  -1   42.90   22.30
  10   9  -1    7.20   21.90
 -10   9   1   -0.70   10.70
  10   9  -1   19.60   18.50
 -10   9   1   30.00   25.10
   9  -9  -1  109.99   27.70
  -9  -9   1  105.99   28.40
   9   9  -1   98.59   23.40
   9   9  -1  154.78   30.00
  -9   9   1  110.99   29.20
  -9   9   1  163.28   18.50
   9   9  -1  124.59   29.60
  -9   9   1  144.19   29.50
  -8  -9   1   -8.00   18.40
   8  -9  -1   21.50   18.10
  -8  -9   1    8.80   20.70
  -8  -9   1  -15.80   14.30
   8  -9  -1    2.90   17.80
  -8   9   1    7.80   20.80
  -8   9   1   29.20   21.90
   8   9  -1   -1.10   15.30
   8   9  -1  -15.50   16.40
   8   9  -1   13.80   17.50
  -8   9   1   -8.20   18.00
   7  -9  -1   19.70   19.70
  -7  -9   1   69.89   22.70
   7  -9  -1   66.19   20.10
  -7  -9   1   15.50   17.70
  -7  -9   1   38.10   18.80
   7   9  -1   21.40   19.00
   7   9  -1   31.60   21.90
   7   9  -1   52.09   19.60
  -7   9   1   28.00   20.10
  -7   9   1   33.90   20.80
  -7   9   1   34.60   18.80
   7   9  -1   42.30   16.10
  -7   9   1   35.30   16.20
   6  -9  -1  -10.60   15.00
  -6  -9   1  -16.60   18.10
  -6  -9   1    3.10   14.90
   6  -9  -1  -10.40   24.50
   6   9  -1    8.90   18.00
  -6   9   1   -8.30   16.40
  -6   9   1   -7.60   10.60
   6   9  -1   11.80   12.60
  -6   9   1   -2.20   13.20
  -6   9   1   17.60   17.40
   6   9  -1   -9.90   15.50
   6   9  -1    2.80   14.70
  -5  -9   1  113.79   23.10
  -5  -9   1   83.59   21.00
   5  -9  -1  117.99   23.30
  -5  -9   1  118.69   24.60
   5  -9  -1   74.49   21.00
   5   9  -1   65.49   18.50
  -5   9   1   89.39   21.60
   5   9  -1   76.49   21.20
   5   9  -1   71.29   18.40
   5   9  -1   51.29   19.00
  -5   9   1   69.99   21.80
  -5   9   1   87.99   21.70
   4  -9  -1   35.80   17.60
  -4  -9   1   43.80   19.90
   4  -9  -1   15.30   15.20
  -4  -9   1   17.20   14.50
  -4  -9   1   37.80   17.60
  -4   9   1   47.80   17.60
  -4   9   1   45.00   17.30
  -4   9   1   35.50   18.90
  -4   9   1   24.00   11.50
   4   9  -1   25.60   13.20
   4   9  -1   17.80   16.10
   4   9  -1   11.50   17.20
   4   9  -1   31.90   17.20
  -3  -9   1  271.37   30.00
   3  -9  -1  255.87   29.50
  -3  -9   1  281.77   30.50
   3  -9  -1  209.08   26.60
  -3  -9   1  257.67   29.20
  -3   9   1  263.77   29.00
  -3   9   1  209.88   19.30
   3   9  -1  227.38   27.50
  -3   9   1  230.38   26.00
   3   9  -1  239.88   24.80
   3   9  -1  239.68   23.10
  -3   9   1  242.68   28.30
   2  -9  -1  108.49   19.80
   2  -9  -1   86.79   14.80
  -2  -9   1   75.39   17.00
  -2  -9   1  101.69   20.70
  -2  -9   1   76.99   18.50
   2  -9  -1  117.49   21.00
   2   9  -1  103.09   21.60
  -2   9   1  125.39   24.10
   2   9  -1  115.29   22.00
  -2   9   1   90.09   19.80
  -2   9   1  102.99   20.50
   2   9  -1  113.69   21.90
  -2   9   1   85.09   15.00
  -1  -9   1 1010.40   41.40
  -1  -9   1  975.50   41.20
   1  -9  -1 1075.19   37.10
   1  -9  -1 1049.30   41.60
   1  -9  -1  996.00   40.20
  -1  -9   1 1088.39   42.20
   1   9  -1 1048.00   42.00
   1   9  -1 1057.69   41.70
  -1   9   1 1069.99   37.00
   1   9  -1 1093.19   42.70
  -1   9   1  983.30   39.90
  -1   9   1 1058.29   41.60
  -1   9   1 1032.90   41.20
   0  -9  -1  225.18   21.50
   0  -9  -1  230.18   26.30
   0  -9  -1  230.48   20.70
   0  -9   1  234.78   26.70
   0  -9   1  254.27   25.80
   0  -9   1  228.38   22.90
   0   9  -1  213.78   22.10
   0   9  -1  223.88   24.90
   0   9   1  196.28   20.30
   0   9   1  276.27   27.70
   0   9  -1  235.78   23.50
   0   9   1  213.78   24.80
   1  -9   1    5.20   14.10
  -1  -9  -1   14.70   14.70
   1  -9   1   14.50   14.10
   1  -9   1   14.90   15.90
  -1  -9  -1   28.80   12.90
  -1  -9  -1   18.50   15.10
  -1   9  -1   14.70   15.20
  -1   9  -1   -1.20   13.30
   1   9   1   19.10   14.60
  -1   9  -1   22.50   13.90
   1   9   1    7.30   13.30
   2  -9   1   50.59   16.10
  -2  -9  -1   54.79   15.90
  -2  -9  -1   56.09   19.10
   2  -9   1   74.19   19.50
   2  -9   1   62.69   18.50
  -2  -9  -1   47.20   17.40
  -2   9  -1   58.19   18.80
   2   9   1   52.49   17.60
  -2   9  -1   28.60   15.20
   2   9   1   24.00   15.10
   2   9   1   59.59   16.50
  -2   9  -1   37.60   15.40
  -3  -9  -1    7.30   13.40
  -3  -9  -1    5.50   14.30
  -3  -9  -1   -2.70   13.00
   3  -9   1   13.30   13.40
   3  -9   1   17.80   16.00
  -3   9  -1   -1.90   11.80
   3   9   1    0.50   12.90
   3   9   1   -4.80    8.50
  -3   9  -1   -1.60   13.70
   3   9   1   30.00   15.90
   3   9   1    5.50   14.60
  -3   9  -1  -14.60   12.80
  -3   9  -1   -5.50   12.80
  -4  -9  -1  878.51   40.30
  -4  -9  -1  870.41   41.90
   4  -9   1  890.51   41.70
   4  -9   1  893.11   42.00
  -4  -9  -1  892.31   42.70
  -4   9  -1  970.30   42.90
  -4   9  -1  865.61   45.20
  -4   9  -1  903.21   40.90
   4   9   1  885.41   40.30
  -4   9  -1  877.51   39.00
   4   9   1  924.81   40.90
   4   9   1  885.41   32.40
   4   9   1  931.51   44.10
   5  -9   1  262.17   26.10
  -5  -9  -1  320.57   33.70
  -5  -9  -1  246.78   25.40
  -5  -9  -1  264.17   27.60
   5  -9   1  250.77   25.10
  -5   9  -1  272.67   31.70
  -5   9  -1  253.57   25.40
  -5   9  -1  273.97   26.40
   5   9   1  331.07   34.10
  -5   9  -1  291.97   30.90
   5   9   1  293.17   34.10
   5   9   1  251.97   19.80
   5   9   1  251.97   26.20
  -6  -9  -1  183.28   34.60
  -6  -9  -1  159.28   28.30
   6  -9   1   88.39   22.20
  -6  -9  -1  130.99   27.50
  -6   9  -1  181.58   28.10
  -6   9  -1  210.98   33.00
   6   9   1  142.19   19.60
  -6   9  -1  154.28   25.10
   6   9   1  158.88   27.10
   6   9   1  155.48   27.30
  -6   9  -1  142.69   25.60
  -7  -9  -1   41.10   20.70
  -7  -9  -1  -17.00   16.90
   7  -9   1    7.70   14.60
   7  -9   1    5.20   17.20
  -7  -9  -1  -29.60   14.50
   7   9   1    8.90   12.60
   7   9   1   19.30   16.00
  -7   9  -1  -14.60   17.70
   7   9   1   25.50   18.90
  -7   9  -1   25.50   18.10
  -7   9  -1    1.70   14.20
  -7   9  -1   36.40   20.60
  -8  -9  -1  123.29   28.40
   8  -9   1   81.09   24.50
  -8  -9  -1  185.48   32.60
   8  -9   1  156.78   28.20
  -8  -9  -1  117.29   27.40
   8   9   1  129.49   26.20
  -8   9  -1  125.89   20.80
   8   9   1  131.49   22.30
  -8   9  -1   90.29   24.20
   8   9   1  114.69   25.20
  -8   9  -1  173.08   32.80
  -8   9  -1  153.58   30.60
   9  -9   1   50.99   21.40
  -9  -9  -1   -4.80   28.00
  -9  -9  -1   26.40   20.20
   9  -9   1   79.99   24.20
  -9  -9  -1   46.80   22.40
  -9   9  -1   29.60   15.00
   9   9   1   18.00   17.80
   9   9   1   16.80   22.30
   9   9   1   33.30   16.90
 -10  -9  -1   26.10   27.20
  10  -9   1  -12.20   19.60
 -10  -9  -1   38.60   25.40
 -10  -9  -1   71.59   32.40
 -10   9  -1   46.40   15.70
 -10   9  -1   31.00   22.80
  10   9   1    8.20   19.50
 -10   9  -1   18.50   24.00
  10   9   1   51.29   18.40
  10   9   1   19.60   19.40
 -11  -9  -1   23.50   26.50
 -11  -9  -1   12.80   20.80
  11  -9   1   20.10   22.60
  11  -9   1  -12.00   19.90
 -11  -9  -1   48.50   29.50
  11   9   1   30.70   17.80
  11   9   1   45.70   20.80
  11   9   1  -34.20   16.10
 -11   9  -1    7.40   20.10
  11   9   1   28.90   20.30
 -11   9  -1   49.60   28.50
 -11   9  -1    6.30   15.20
 -11   9  -1   22.20   24.00
 -12  -9  -1   43.00   30.50
  12  -9   1   13.10   20.50
 -12  -9  -1   25.60   18.00
 -12  -9  -1    3.40   23.20
 -12  -9  -1  -33.30   23.60
  12  -9   1  -11.50   20.10
  12   9   1   13.60   22.60
 -12   9  -1   14.60   15.50
  12   9   1    5.10   20.60
 -12   9  -1   29.30   31.60
 -12   9  -1   36.40   27.10
 -13  -9  -1   -3.90   16.20
 -13  -9  -1   18.20   26.50
  13  -9   1   -5.10   23.50
  13   9   1    7.10   25.00
  13   9   1    1.10   19.30
  13   9   1  -16.10   22.30
  13   9   1   16.60   24.50
 -13   9  -1  -26.90   23.30
 -14  -9  -1   23.70   17.00
 -14  -9  -1   47.50   26.60
  14  -9   1   10.30   33.20
  14   9   1   22.80   25.60
  14   9   1   28.20   22.70
  14   9   1   35.90   34.60
 -14   9  -1  -30.10   26.40
 -14 -10   1   31.50   29.20
  14 -10  -1   -3.60   28.40
  14  10  -1   -0.40   20.10
  14  10  -1   31.20   29.20
 -14  10   1  -28.60   26.90
  13 -10  -1    8.80   26.90
 -13 -10   1   43.40   28.50
  13  10  -1   -8.80   26.30
 -13  10   1  -25.40   24.50
  13  10  -1   33.30   26.90
  13  10  -1   -3.40   18.80
  12 -10  -1   24.20   27.90
  12 -10  -1  -29.60   21.60
 -12 -10   1   48.60   45.20
 -12 -10   1   21.50   27.30
  12  10  -1   10.60   20.90
 -12  10   1   -0.80   36.70
  12  10  -1   19.50   20.80
  12  10  -1  -26.30   22.90
 -12  10   1    4.30   26.50
 -12  10   1   13.90   27.70
  12  10  -1    5.00   21.70
 -11 -10   1   32.70   26.80
  11 -10  -1  -15.20   21.70
  11 -10  -1    3.80   23.00
 -11 -10   1    5.20   19.60
 -11 -10   1   23.10   21.90
 -11  10   1   23.30   26.00
  11  10  -1   14.00   23.80
 -11  10   1   23.20   26.60
  11  10  -1    7.60   18.80
 -11  10   1   14.10   10.90
 -11  10   1   44.20   28.80
 -10 -10   1   29.90   22.60
  10 -10  -1  -11.50   17.30
  10 -10  -1    7.60   20.30
  10  10  -1   10.90   19.80
  10  10  -1    1.00   17.50
 -10  10   1   -7.00   19.40
 -10  10   1   -1.90   22.10
 -10  10   1  -15.30    9.50
   9 -10  -1   40.30   25.80
  -9 -10   1   52.09   24.90
   9  10  -1   56.29   28.50
  -9  10   1   38.30   20.40
  -9  10   1   40.50   18.10
   9  10  -1    3.90   18.70
  -9  10   1   24.20   10.80
   9  10  -1   23.80   18.70
  -8 -10   1   92.79   26.30
  -8 -10   1   47.40   24.90
   8 -10  -1   17.90   14.80
   8 -10  -1   50.19   23.70
   8  10  -1   77.99   23.20
  -8  10   1   77.59   24.80
  -8  10   1   58.19   26.40
  -8  10   1   41.60   22.90
  -8  10   1   94.99   21.90
   8  10  -1   70.69   21.40
   8  10  -1   80.99   25.20
   7 -10  -1  114.19   25.50
  -7 -10   1   94.89   24.40
  -7 -10   1   80.39   27.90
   7 -10  -1  126.39   26.30
  -7 -10   1  132.19   26.10
  -7  10   1  121.19   27.70
   7  10  -1  116.09   26.20
   7  10  -1   93.39   27.10
   7  10  -1   83.09   24.30
   7  10  -1   96.39   21.70
  -7  10   1   88.09   19.60
  -7  10   1   98.09   25.50
  -7  10   1   62.89   23.30
  -6 -10   1   -5.30   16.80
  -6 -10   1    5.10   15.30
  -6 -10   1   -6.60   14.00
   6 -10  -1   27.20   15.40
   6 -10  -1   25.10   19.50
   6  10  -1   17.40   14.70
   6  10  -1   10.20   18.50
  -6  10   1   32.80   19.00
  -6  10   1   14.00   19.10
   6  10  -1   21.00   17.10
   6  10  -1   11.20   17.80
  -6  10   1   16.80   12.70
  -6  10   1   -1.60   16.60
  -5 -10   1  299.97   35.10
   5 -10  -1  300.07   35.20
  -5 -10   1  259.07   33.10
  -5 -10   1  328.27   43.20
   5  10  -1  254.57   24.30
  -5  10   1  276.97   33.70
  -5  10   1  234.28   22.20
   5  10  -1  247.28   31.00
  -5  10   1  248.88   26.10
   5  10  -1  297.27   36.40
   5  10  -1  252.57   30.40
  -5  10   1  297.97   28.10
   4 -10  -1  143.29   25.10
  -4 -10   1   86.49   22.30
  -4 -10   1  101.79   21.90
   4 -10  -1  131.19   25.20
  -4 -10   1   81.09   19.60
   4  10  -1   74.29   21.10
   4  10  -1  113.29   24.70
  -4  10   1  133.59   26.20
  -4  10   1  106.29   23.70
  -4  10   1  124.09   23.20
  -4  10   1  103.69   30.00
   4  10  -1  105.59   23.40
   4  10  -1   92.29   18.80
  -3 -10   1    5.10   14.80
  -3 -10   1   32.90   15.30
   3 -10  -1   -4.40   15.80
   3 -10  -1    3.90   14.50
  -3 -10   1   13.80   16.50
  -3  10   1   -9.70   12.40
  -3  10   1    5.60   13.50
  -3  10   1   -3.90   11.20
   3  10  -1   -2.40   14.30
  -3  10   1   -5.50   14.50
   3  10  -1   -3.10   13.20
   3  10  -1    3.40   15.90
   2 -10  -1   53.59   14.30
   2 -10  -1   70.49   20.10
  -2 -10   1   70.99   20.10
  -2 -10   1   68.89   19.10
  -2 -10   1   86.39   19.40
   2 -10  -1   78.19   20.70
   2  10  -1   59.59   17.80
  -2  10   1   54.89   16.80
   2  10  -1   67.79   18.10
  -2  10   1   66.39   15.30
  -2  10   1   59.59   18.90
  -2  10   1   78.49   19.90
   2  10  -1   49.99   19.30
  -1 -10   1    9.10   14.70
   1 -10  -1    6.70   15.50
  -1 -10   1    4.40   14.90
  -1 -10   1    9.90   13.90
   1 -10  -1   18.20   13.70
   1 -10  -1   -0.10   10.60
  -1  10   1    1.60   13.40
   1  10  -1    2.00   12.80
   1  10  -1   18.20   14.30
   1  10  -1   12.30   13.70
  -1  10   1   27.30   12.50
  -1  10   1    8.60   14.10
  -1  10   1    1.10   15.20
   0 -10   1  675.23   35.00
   0 -10  -1  663.13   34.70
   0 -10   1  617.14   35.40
   0 -10   1  649.64   34.00
   0 -10  -1  649.24   31.20
   0 -10  -1  656.43   35.70
   0  10  -1  635.14   35.40
   0  10   1  626.94   36.30
   0  10   1  568.14   31.30
   0  10  -1  676.23   35.50
   0  10  -1  630.04   33.70
   0  10   1  637.34   34.20
   1 -10   1   90.89   19.10
  -1 -10  -1  126.79   22.30
  -1 -10  -1   77.89   17.00
   1 -10   1  102.69   21.50
   1 -10   1  103.89   19.30
  -1 -10  -1  110.49   21.80
  -1  10  -1  109.09   21.50
   1  10   1   81.29   18.40
   1  10   1   80.79   19.40
   1  10   1   69.29   17.20
  -1  10  -1   98.89   20.90
  -1  10  -1  101.89   19.40
   2 -10   1   19.70   16.30
  -2 -10  -1  -12.00   13.20
  -2 -10  -1   -5.60   16.10
   2 -10   1   25.60   14.00
   2 -10   1    1.60   14.80
  -2 -10  -1   13.80   15.80
   2  10   1    1.90   15.10
  -2  10  -1   14.60   15.40
  -2  10  -1   -8.20   13.80
   2  10   1   17.00   14.50
   2  10   1   15.90   13.20
  -2  10  -1    7.80   13.50
   3 -10   1  706.73   38.80
  -3 -10  -1  707.43   37.40
   3 -10   1  717.73   37.10
  -3 -10  -1  773.12   38.90
  -3  10  -1  697.43   36.80
  -3  10  -1  722.83   37.60
  -3  10  -1  730.93   41.90
   3  10   1  693.43   36.80
   3  10   1  718.43   38.70
  -3  10  -1  724.53   35.40
   3  10   1  771.92   38.50
   4 -10   1   -8.80   15.50
  -4 -10  -1   18.40   15.40
  -4 -10  -1   10.50   15.80
  -4 -10  -1   -7.60   15.00
   4 -10   1    7.10   14.70
   4  10   1    3.10    9.50
  -4  10  -1    5.40   15.80
  -4  10  -1    1.50   19.50
  -4  10  -1   19.40   14.90
   4  10   1   12.00   14.90
  -4  10  -1    0.70   12.80
   4  10   1    2.90   16.10
   4  10   1   -4.90   16.00
   5 -10   1  211.28   34.60
  -5 -10  -1  285.57   35.10
   5 -10   1  232.98   30.00
  -5 -10  -1  233.38   31.70
   5  10   1  244.58   31.30
  -5  10  -1  259.87   40.80
  -5  10  -1  236.08   25.00
  -5  10  -1  273.67   32.30
   5  10   1  219.38   19.50
   5  10   1  300.47   32.80
   5  10   1  222.28   31.50
  -5  10  -1  244.98   59.59
  -6 -10  -1   -8.90   13.20
  -6 -10  -1   12.30   18.60
   6 -10   1    5.80   15.10
   6 -10   1   23.60   18.10
  -6 -10  -1    4.20   16.30
  -6  10  -1   11.40   19.00
   6  10   1    2.20   30.40
  -6  10  -1   -5.20   17.90
  -6  10  -1   14.70   16.80
  -6  10  -1    6.20   12.80
   6  10   1   11.70   10.80
   6  10   1    1.10   14.60
  -7 -10  -1   93.59   25.20
   7 -10   1   98.99   24.30
  -7 -10  -1   49.99   23.80
   7 -10   1   80.99   24.50
  -7 -10  -1   87.99   25.40
   7  10   1   73.69   23.50
   7  10   1   65.89   16.80
   7  10   1  121.29   23.60
  -7  10  -1   46.50   17.50
  -7  10  -1   32.10   17.80
  -7  10  -1  103.99   28.30
  -7  10  -1   78.59   25.30
  -8 -10  -1   52.69   21.20
   8 -10   1   42.50   21.50
   8 -10   1   35.80   22.90
  -8 -10  -1   88.79   26.20
  -8 -10  -1   81.59   27.30
   8  10   1   55.69   16.40
  -8  10  -1   83.19   27.60
   8  10   1   47.00   22.50
   8  10   1   52.29   20.30
  -8  10  -1   70.39   22.50
  -9 -10  -1   16.60   22.50
   9 -10   1   16.80   23.10
  -9 -10  -1   12.90   22.70
  -9 -10  -1   19.90   20.00
   9 -10   1   10.00   21.40
   9  10   1   12.80   18.90
   9  10   1   12.00   13.60
   9  10   1    8.40   16.00
  -9  10  -1   11.20   15.90
  -9  10  -1   16.00   20.30
  10 -10   1   17.90   20.80
  10 -10   1    0.20   21.30
 -10 -10  -1   -4.70   20.00
 -10 -10  -1   -3.30   22.90
 -10 -10  -1   66.89   24.70
 -10  10  -1   -9.50   19.80
  10  10   1   34.80   17.80
  10  10   1    9.20   18.20
 -10  10  -1    1.60   13.90
  10  10   1   -9.50   19.40
 -10  10  -1   24.10   21.90
 -11 -10  -1    8.50   23.30
 -11 -10  -1  -14.10   20.90
 -11 -10  -1   37.90   24.20
  11 -10   1   68.99   28.10
  11 -10   1   61.79   27.70
  11  10   1   43.10   27.40
  11  10   1   22.30   18.70
  11  10   1   14.10   18.90
 -11  10  -1   54.79   26.30
 -11  10  -1   42.00   27.40
 -11  10  -1    1.80   18.80
 -11  10  -1   13.80   15.00
  11  10   1   33.80   22.60
  12 -10   1    8.00   24.10
  12 -10   1   28.10   22.70
 -12 -10  -1   25.90   24.20
 -12  10  -1   32.50   15.90
 -12  10  -1   21.30   24.10
  12  10   1   -5.30   20.90
  12  10   1   57.39   25.00
  12  10   1    0.20   18.80
  13 -10   1   -6.70   22.70
 -13 -10  -1   65.99   36.80
  13  10   1   42.00   25.00
 -13  10  -1   44.40   36.50
  13  10   1   34.20   24.80
 -13  10  -1   85.09   20.50
  13  10   1   64.89   27.80
  14 -10   1    3.60   28.00
 -14 -10  -1   84.49   33.60
 -14  10  -1   27.60   28.10
  14  10   1   34.20   25.90
  14  10   1   39.30   27.90
  14 -11  -1   20.40   30.10
 -14  11   1   43.70   27.40
  14  11  -1   33.40   19.50
  13 -11  -1  -18.20   25.70
 -13 -11   1   48.40   42.80
 -13  11   1   62.79   29.80
  13  11  -1  -12.30   21.70
 -13  11   1   38.40   22.30
  13  11  -1   -8.80   17.70
  13  11  -1   49.99   28.50
 -12 -11   1   -2.70   26.70
  12 -11  -1  -10.80   24.70
  12  11  -1   40.60   26.20
 -12  11   1   -8.10   24.20
  12  11  -1  -11.60   25.70
 -12  11   1   18.80   12.10
 -12  11   1  -21.10   23.80
  12  11  -1  -12.80   19.60
  11 -11  -1  -14.00   23.20
 -11 -11   1   45.50   24.50
  11 -11  -1   30.80   24.40
 -11 -11   1  -35.80   18.60
 -11 -11   1   13.60   22.50
 -11  11   1   -2.00   24.00
 -11  11   1   -5.00   21.60
  11  11  -1   13.70   19.60
  11  11  -1    5.70   22.70
  11  11  -1    2.10   21.80
 -11  11   1   21.10   16.00
 -11  11   1   33.90   13.00
 -10 -11   1   62.89   34.50
 -10 -11   1   55.49   22.20
  10 -11  -1   16.90   22.10
 -10 -11   1   31.30   25.50
  10 -11  -1   64.29   25.70
 -10  11   1   33.20   22.80
  10  11  -1    4.70   23.60
 -10  11   1   21.90   24.10
 -10  11   1  -18.90   25.90
  10  11  -1    6.80   21.40
 -10  11   1   31.20   11.90
 -10  11   1   37.40   19.90
  10  11  -1   14.90   17.10
  -9 -11   1  -15.80   19.80
   9 -11  -1   27.30   21.40
  -9 -11   1   32.10   21.60
  -9  11   1   20.50   23.50
  -9  11   1   -3.30   10.20
  -9  11   1   49.70   19.30
   9  11  -1    7.20   15.50
   9  11  -1   -8.90   20.50
  -8 -11   1    7.50   20.60
  -8 -11   1    5.30   20.20
   8 -11  -1   26.40   23.20
  -8  11   1   18.30   15.10
   8  11  -1   23.70   22.90
  -8  11   1  -19.00   17.20
  -8  11   1   33.40   22.20
  -8  11   1   -2.20   17.90
   8  11  -1   14.80   20.10
   8  11  -1    2.40   15.00
  -7 -11   1   14.60   14.50
  -7 -11   1   42.50   22.90
   7 -11  -1    5.00   12.10
  -7 -11   1   24.90   22.70
   7 -11  -1   36.00   20.90
   7  11  -1   17.80   15.50
  -7  11   1   26.30   19.50
  -7  11   1   27.10   17.20
   7  11  -1   13.70   23.10
   7  11  -1   37.30   19.80
  -7  11   1   12.20   18.20
  -7  11   1   73.49   25.20
   7  11  -1   35.70   21.70
   6 -11  -1  398.56   34.00
  -6 -11   1  450.75   38.10
  -6 -11   1  466.95   38.00
  -6 -11   1  466.85   34.80
   6 -11  -1  503.65   36.20
   6  11  -1  527.35   36.90
   6  11  -1  476.05   32.10
  -6  11   1  444.76   38.10
  -6  11   1  443.56   35.00
   6  11  -1  412.16   38.40
   6  11  -1  497.65   38.00
  -6  11   1  453.55   34.80
  -6  11   1  462.25   29.70
   5 -11  -1  358.86   29.60
  -5 -11   1  304.07   31.70
  -5 -11   1  307.57   30.90
   5 -11  -1  354.56   32.80
  -5  11   1  341.47   30.10
  -5  11   1  327.87   25.10
  -5  11   1  317.87   61.59
   5  11  -1  291.47   29.40
   5  11  -1  308.87   32.50
   5  11  -1  295.77   26.40
   5  11  -1  307.77   30.60
  -5  11   1  340.47   31.80
   4 -11  -1   27.00   19.50
  -4 -11   1   24.20   18.20
  -4 -11   1   42.40   18.90
  -4  11   1   16.90   20.00
   4  11  -1   26.50   17.40
  -4  11   1   28.90   13.80
  -4  11   1   16.80   17.00
   4  11  -1   17.80   14.70
   4  11  -1   20.80   19.10
   4  11  -1   32.50   19.80
  -4  11   1    0.90   14.20
   3 -11  -1   33.30   17.40
   3 -11  -1    6.10   15.80
  -3 -11   1   34.30   16.60
  -3 -11   1    4.00   14.60
  -3 -11   1   19.30   13.90
  -3  11   1   38.50   21.20
   3  11  -1   17.10   16.50
   3  11  -1   22.30   15.50
  -3  11   1   30.70   16.90
  -3  11   1   26.20   13.00
  -3  11   1   38.30   18.90
   3  11  -1   35.80   19.50
   2 -11  -1  316.47   33.60
  -2 -11   1  282.87   26.50
   2 -11  -1  348.57   35.80
  -2 -11   1  286.47   27.90
  -2 -11   1  247.08   25.80
   2 -11  -1  225.98   21.10
   2  11  -1  301.27   33.60
  -2  11   1  246.38   25.80
  -2  11   1  322.37   33.80
  -2  11   1  283.87   23.60
  -2  11   1  282.97   28.60
   2  11  -1  237.88   23.60
   2  11  -1  268.47   27.70
  -1 -11   1  344.77   26.80
  -1 -11   1  410.96   30.20
   1 -11  -1  395.76   30.30
   1 -11  -1  332.67   24.80
   1 -11  -1  464.75   32.50
  -1 -11   1  344.17   28.50
  -1  11   1  366.56   25.40
   1  11  -1  378.26   28.20
   1  11  -1  363.66   29.70
  -1  11   1  367.36   27.60
  -1  11   1  357.26   28.50
  -1  11   1  346.47   28.30
   1  11  -1  437.96   32.10
   0 -11  -1   73.99   21.20
   0 -11   1   47.90   16.50
   0 -11   1   69.09   19.30
   0 -11  -1   43.30   16.70
   0 -11  -1   66.99   17.80
   0 -11   1   49.80   18.30
   0  11  -1   68.59   19.20
   0  11   1   30.40   14.00
   0  11  -1   84.69   18.80
   0  11   1   51.89   18.30
   0  11  -1   60.19   18.80
   0  11   1   77.99   21.50
   1 -11   1   67.69   20.00
  -1 -11  -1   45.20   17.90
   1 -11   1   43.10   17.50
   1 -11   1   66.19   18.60
  -1 -11  -1    7.20   15.70
  -1 -11  -1   73.49   17.40
   1  11   1   29.80   16.30
  -1  11  -1   66.39   18.50
   1  11   1   40.40   16.70
  -1  11  -1   43.70   16.20
  -1  11  -1   57.19   18.10
   1  11   1   39.60   18.40
   2 -11   1  215.48   30.50
  -2 -11  -1  240.78   31.30
  -2 -11  -1  196.28   26.70
   2 -11   1  164.48   25.80
   2 -11   1  165.88   25.50
  -2 -11  -1  202.68   29.70
  -2  11  -1  117.59   22.20
  -2  11  -1  154.58   23.50
   2  11   1  201.68   27.00
   2  11   1  227.18   28.10
  -2  11  -1  196.78   27.00
   2  11   1  183.18   26.60
   3 -11   1  267.47   26.60
   3 -11   1  269.67   34.00
  -3 -11  -1  265.57   31.90
  -3 -11  -1  262.07   31.50
  -3 -11  -1  276.17   32.20
  -3  11  -1  234.28   29.10
   3  11   1  263.97   29.20
   3  11   1  278.37   31.80
  -3  11  -1  351.56   35.90
  -3  11  -1  183.18   25.60
   3  11   1  246.18   29.80
  -3  11  -1  253.67   29.20
   4 -11   1  301.67   31.10
   4 -11   1  349.47   56.29
  -4 -11  -1  339.67   31.60
  -4 -11  -1  342.67   37.10
  -4  11  -1  309.77   29.40
  -4  11  -1  315.27   30.30
   4  11   1  334.87   31.70
   4  11   1  316.07   29.60
   4  11   1  332.57   29.90
   4  11   1  349.77   22.80
  -4  11  -1  265.27   26.30
  -4  11  -1  307.77   33.60
   5 -11   1   48.00   19.30
  -5 -11  -1   -7.50   16.20
   5 -11   1   21.30   19.00
  -5 -11  -1   15.60   17.20
  -5  11  -1   -8.10   12.30
   5  11   1   18.30   17.00
   5  11   1    8.30   17.80
  -5  11  -1   23.60   20.40
  -5  11  -1    4.10   18.40
  -5  11  -1    2.90   14.30
   5  11   1    4.60    9.40
  -6 -11  -1  762.32   46.60
  -6 -11  -1  796.12   46.20
   6 -11   1  719.83   42.70
   6 -11   1  831.52   46.70
  -6 -11  -1  784.42   47.70
   6  11   1  830.92   44.80
  -6  11  -1  789.52   50.59
   6  11   1  730.43   42.80
  -6  11  -1  726.33   41.30
  -6  11  -1  727.23   43.50
  -6  11  -1  802.62   45.10
  -7 -11  -1  235.88   37.90
  -7 -11  -1  153.28   30.10
  -7 -11  -1  141.09   30.60
   7 -11   1  193.08   32.00
   7 -11   1  197.38   31.10
  -7  11  -1  152.88   30.80
   7  11   1  211.78   34.50
   7  11   1  130.49   25.60
   7  11   1  162.38   22.30
  -7  11  -1  125.59   25.90
  -8 -11  -1   38.40   18.50
   8 -11   1   -3.40   19.90
  -8 -11  -1   34.20   21.00
   8 -11   1   18.60   20.70
  -8  11  -1   23.50   16.40
   8  11   1   10.50   12.30
   8  11   1   -8.00   18.00
  -8  11  -1   28.90   27.80
   8  11   1    7.40   20.50
   9 -11   1   30.20   24.30
  -9 -11  -1   52.29   27.20
  -9 -11  -1   36.10   23.00
  -9 -11  -1   27.30   25.80
  -9  11  -1   31.90   15.70
   9  11   1   34.30   16.10
   9  11   1   40.90   20.50
  -9  11  -1   33.30   23.60
  -9  11  -1    3.80   20.00
  10 -11   1   18.80   23.40
 -10 -11  -1   33.30   30.80
 -10 -11  -1   45.70   27.40
  10 -11   1   49.50   26.20
 -10 -11  -1   83.09   27.80
 -10  11  -1   78.49   19.50
  10  11   1   46.10   23.50
 -10  11  -1   29.30   24.60
 -10  11  -1   37.40   22.10
  10  11   1   44.40   18.40
  10  11   1   52.99   27.40
 -10  11  -1   54.59   24.90
 -10  11  -1  -12.10   17.30
 -11 -11  -1    5.60   25.90
 -11 -11  -1   34.20   27.10
 -11 -11  -1    6.90   22.80
  11 -11   1   -2.00   20.10
  11 -11   1   -8.80   20.80
 -11  11  -1   13.30   23.30
  11  11   1   -3.60   15.90
  11  11   1   76.59   39.40
  11  11   1   15.30   23.60
 -11  11  -1   36.10   30.00
 -11  11  -1   10.00   19.60
 -11  11  -1  -19.10   18.40
  11  11   1    2.40   21.40
 -11  11  -1  -16.00   15.60
  12 -11   1   54.49   27.50
 -12 -11  -1   20.30   27.10
 -12  11  -1  -23.50   18.90
 -12  11  -1   20.20   29.70
  12  11   1    5.10   26.20
  12  11   1    4.60   21.80
  12  11   1   22.80   25.60
  12  11   1    5.90   20.10
 -12  11  -1    3.60   18.70
 -13 -11  -1   77.39   34.00
  13 -11   1   32.20   28.60
  13  11   1   45.10   25.10
  13  11   1   66.09   29.50
  13  11   1   66.39   25.90
 -13  11  -1   47.10   20.30
 -13  11  -1   17.80   26.80
 -13  11  -1   68.99   36.10
 -13 -12   1   59.29   31.70
  13 -12  -1   29.00   29.60
  13  12  -1   58.69   29.30
  13  12  -1   -8.20   24.20
 -13  12   1   41.40   27.00
 -13  12   1   82.69   43.20
  13  12  -1   23.70   23.50
 -12 -12   1   18.60   25.70
  12 -12  -1    6.40   25.60
  12  12  -1    4.00   19.80
  12  12  -1   23.80   26.30
 -12  12   1   33.80   12.80
 -12  12   1   20.60   27.20
 -12  12   1   56.59   39.90
 -11 -12   1   -5.20   24.00
 -11 -12   1  -20.20   24.20
  11 -12  -1    8.90   26.30
  11 -12  -1  -20.70   22.20
 -11 -12   1    3.70   26.80
 -11  12   1   -0.30   11.50
 -11  12   1   23.10   20.50
 -11  12   1   -5.30   24.50
 -11  12   1   17.50   31.20
  11  12  -1    4.80   17.80
  11  12  -1   17.30   23.90
 -11  12   1   21.30   27.70
  11  12  -1  -10.30   21.60
 -10 -12   1    1.10   22.90
  10 -12  -1   11.50   24.20
  10 -12  -1   66.29   22.20
 -10 -12   1    1.10   19.80
 -10 -12   1   30.20   22.40
  10  12  -1   -0.50   15.70
 -10  12   1   -5.60   21.60
  10  12  -1   54.89   28.50
 -10  12   1   22.00   18.00
 -10  12   1   18.90   13.80
 -10  12   1    7.20   23.20
 -10  12   1   25.40   22.60
  -9 -12   1  116.79   31.40
  -9 -12   1   68.59   28.40
   9 -12  -1   33.60   23.00
  -9  12   1   77.29   29.70
   9  12  -1   82.59   28.40
  -9  12   1   99.39   31.30
   9  12  -1   76.79   21.40
  -9  12   1   96.79   31.80
   9  12  -1   97.59   34.50
  -9  12   1   59.99   22.40
  -8 -12   1   41.20   23.30
  -8 -12   1   49.20   23.00
   8 -12  -1   24.30   21.50
  -8  12   1   30.80   22.00
   8  12  -1   12.90   26.80
  -8  12   1    2.60   31.00
   8  12  -1   46.70   19.60
   8  12  -1    5.40   19.40
  -8  12   1   17.00   17.20
   7 -12  -1  216.68   34.40
  -7 -12   1  279.07   40.80
  -7 -12   1  200.88   35.30
  -7  12   1  218.38   28.60
  -7  12   1  242.18   37.30
  -7  12   1  218.28   35.30
   7  12  -1  184.48   35.40
   7  12  -1  208.28   34.70
  -7  12   1  189.08   35.30
   7  12  -1  211.68   28.70
   6 -12  -1  -17.80   11.90
  -6 -12   1   34.40   21.60
  -6 -12   1   14.60   19.20
   6 -12  -1   19.50   21.00
   6  12  -1   43.30   23.80
   6  12  -1   17.00   15.60
   6  12  -1    4.50   19.40
  -6  12   1   25.60   20.50
  -6  12   1   34.50   19.60
  -6  12   1   33.50   24.30
   6  12  -1   45.70   21.40
  -6  12   1   12.20   14.50
  -5 -12   1  325.77   39.80
  -5 -12   1  285.87   34.90
   5 -12  -1  289.07   37.40
  -5 -12   1  247.48   36.10
   5 -12  -1  342.67   39.00
   5  12  -1  313.47   37.70
  -5  12   1  296.47   39.80
  -5  12   1  247.58   27.40
   5  12  -1  238.08   34.50
  -5  12   1  290.27   36.40
  -5  12   1  294.57   34.70
   5  12  -1  295.57   32.00
   5  12  -1  262.57   36.60
  -4 -12   1   96.69   24.10
  -4 -12   1   83.69   28.70
   4 -12  -1   77.89   21.70
  -4 -12   1  108.79   24.40
   4 -12  -1   96.09   21.20
   4  12  -1   61.59   18.20
  -4  12   1   81.49   22.40
   4  12  -1   86.29   23.90
  -4  12   1   57.29   24.00
   4  12  -1   60.99   21.80
  -4  12   1  100.59   22.10
  -4  12   1   91.19   18.80
   4  12  -1  122.49   26.60
  -3 -12   1  131.59   25.00
  -3 -12   1  119.49   25.90
   3 -12  -1  173.38   27.70
  -3 -12   1  161.48   25.10
   3 -12  -1   91.49   25.10
  -3  12   1  124.99   24.90
  -3  12   1  112.99   26.40
   3  12  -1  158.98   28.60
  -3  12   1  108.29   28.10
   3  12  -1   96.79   23.20
   3  12  -1  121.99   26.50
  -3  12   1  131.69   21.20
  -2 -12   1    1.80   15.10
   2 -12  -1    0.90   16.70
   2 -12  -1    3.30   11.50
  -2 -12   1   -6.40   13.60
  -2  12   1   14.10   12.90
   2  12  -1  -11.20   12.80
   2  12  -1   -4.70   14.10
  -2  12   1   14.00   19.00
  -2  12   1   17.30   16.40
  -2  12   1   13.50   17.70
   2  12  -1   -4.50   16.10
   1 -12  -1    3.80   17.30
  -1 -12   1   -1.00   12.90
   1 -12  -1    7.90   14.50
  -1 -12   1   13.40   14.30
  -1 -12   1   12.30   16.90
   1 -12  -1   19.30   13.00
  -1  12   1    3.40   15.10
  -1  12   1   26.00   16.40
  -1  12   1  -11.50   15.80
  -1  12   1    7.20   11.40
   1  12  -1    3.80   17.20
   1  12  -1  -14.60   12.70
   1  12  -1   13.30   13.10
   0 -12   1  180.68   25.70
   0 -12   1  182.28   27.20
   0 -12   1  222.28   31.70
   0 -12  -1  169.48   24.80
   0 -12  -1  207.48   28.60
   0 -12  -1  195.38   25.50
   0  12   1  194.78   27.70
   0  12  -1  206.68   28.50
   0  12   1  181.38   27.40
   0  12   1  241.28   29.50
   0  12  -1  175.78   26.10
   0  12   1  238.28   29.00
  -1 -12  -1   87.49   19.60
   1 -12   1   70.39   22.10
   1 -12   1   82.29   19.10
   1 -12   1   71.39   18.20
  -1 -12  -1   69.59   21.30
  -1 -12  -1  106.29   24.00
  -1  12  -1   60.79   19.50
   1  12   1   57.39   17.40
  -1  12  -1  116.39   25.30
   1  12   1   97.49   22.30
   1  12   1   96.39   21.80
  -1  12  -1   95.19   23.20
  -2 -12  -1  -27.40   14.80
   2 -12   1   -3.40   17.80
  -2 -12  -1   21.40   14.40
   2 -12   1   -4.70   14.30
  -2  12  -1   13.00   14.90
  -2  12  -1   -0.70   14.80
   2  12   1   -4.50   14.10
   2  12   1    2.70   16.50
  -2  12  -1   14.10   25.40
   2  12   1    5.80   17.40
  -2  12  -1  -20.70   17.40
  -3 -12  -1    5.40   16.40
  -3 -12  -1   -0.40   16.20
  -3 -12  -1   23.40   19.80
   3 -12   1   31.30   19.00
   3 -12   1   26.00   16.90
   3  12   1   23.10   17.90
  -3  12  -1   22.10   19.10
  -3  12  -1   53.99   17.40
   3  12   1   30.10   18.40
   3  12   1   13.00   16.30
  -3  12  -1   71.19   19.60
  -3  12  -1   53.09   22.30
  -4 -12  -1  363.56   32.00
  -4 -12  -1  398.26   33.30
   4 -12   1  409.56   35.40
  -4 -12  -1  417.46   35.70
   4 -12   1  335.37   30.90
  -4  12  -1  363.86   30.20
  -4  12  -1  406.96   32.20
  -4  12  -1  436.36   39.60
   4  12   1  322.67   31.30
   4  12   1  403.86   35.60
   4  12   1  457.75   42.10
   4  12   1  377.16   30.40
  -4  12  -1  446.76   35.10
  -5 -12  -1 1575.84   64.69
   5 -12   1 1662.13   64.29
   5 -12   1 1558.94   62.79
  -5 -12  -1 1632.84   65.99
   5  12   1 1685.03   63.39
  -5  12  -1 1602.84   69.59
   5  12   1 1753.22   70.29
   5  12   1 1576.04   61.39
  -5  12  -1 1626.74   59.29
  -5  12  -1 1577.64   64.59
  -5  12  -1 1649.83   62.99
   6 -12   1   21.40   18.10
   6 -12   1   61.79   23.70
  -6 -12  -1   56.49   22.20
  -6 -12  -1   64.39   24.00
  -6 -12  -1   25.90   21.00
  -6  12  -1   54.19   21.30
   6  12   1   35.70   14.10
   6  12   1   48.00   21.70
  -6  12  -1   66.69   20.70
   6  12   1   25.80   19.10
  -6  12  -1   24.50   22.10
  -6  12  -1    2.40   13.10
  -7 -12  -1    7.30   20.90
   7 -12   1   36.20   20.50
  -7 -12  -1   38.70   23.70
   7 -12   1   43.20   23.70
  -7  12  -1   -7.60   14.50
   7  12   1   28.70   22.20
  -7  12  -1   18.30   25.00
   7  12   1   52.09   20.20
   7  12   1   24.30   13.00
  -7  12  -1   34.40   17.60
   8 -12   1  -17.80   19.10
  -8 -12  -1   23.50   24.00
  -8 -12  -1  -22.70   19.30
  -8 -12  -1    2.60   20.90
   8  12   1   15.60   19.90
   8  12   1  -12.70   11.00
   8  12   1    4.00   18.20
  -8  12  -1   26.30   22.80
  -8  12  -1  -21.50   16.50
   9 -12   1  116.69   29.10
  -9 -12  -1   80.49   28.80
  -9 -12  -1  150.88   35.30
  -9 -12  -1  133.59   35.30
   9 -12   1  117.49   29.40
   9  12   1  119.49   29.30
  -9  12  -1   89.59   30.00
  -9  12  -1   72.19   25.20
  -9  12  -1   93.19   25.70
   9  12   1   82.39   18.10
 -10 -12  -1   15.30   25.60
  10 -12   1   45.90   25.60
 -10 -12  -1   32.20   25.60
 -10 -12  -1   -8.30   21.40
  10 -12   1    2.70   21.90
  10  12   1   14.30   16.90
  10  12   1   16.10   19.90
  10  12   1    1.60   19.50
 -10  12  -1   -2.70   22.90
 -10  12  -1   11.10   20.00
 -10  12  -1  -11.00   17.50
 -10  12  -1    7.60   21.50
 -10  12  -1    2.90   16.80
  11 -12   1    3.90   23.40
 -11 -12  -1  -10.50   23.70
  11 -12   1  -15.80   18.90
 -11  12  -1   40.80   19.90
  11  12   1   15.00   20.90
  11  12   1    6.50   20.60
  11  12   1   22.80   24.40
 -11  12  -1   -5.20   25.60
 -11  12  -1   26.10   20.80
  11  12   1  -13.80   14.70
  12 -12   1   29.10   26.80
 -12 -12  -1  152.58   38.00
 -12  12  -1   12.40   17.50
  12  12   1   65.09   27.30
 -12  12  -1    9.50   30.60
 -12  12  -1   56.79   23.80
  12  12   1    9.10   20.00
 -13 -12  -1   -0.30   25.50
  13 -12   1   50.89   32.00
 -13  12  -1  -16.30   18.40
  13  12   1   17.20   25.20
 -13  12  -1    0.00   23.80
 -13  12  -1   33.90   32.30
  13  12   1   -5.10   24.60
  13  12   1  -19.00   25.40
 -13 -13   1   61.19   28.60
  13 -13  -1  -17.50   27.20
 -13  13   1    1.50   22.30
 -13  13   1   11.60   29.10
  13  13  -1    5.00   25.60
  13  13  -1   30.30   25.80
  13  13  -1   11.00   29.50
  12 -13  -1  134.19   37.40
 -12 -13   1   40.30   32.80
  12  13  -1   27.10   21.50
  12  13  -1   34.10   26.60
 -12  13   1   23.10   13.70
 -12  13   1   -0.60   19.00
 -12  13   1   -0.60   27.90
 -11 -13   1  -17.60   24.10
  11 -13  -1   15.20   25.10
  11  13  -1    3.10   25.10
  11  13  -1  -15.20   23.50
 -11  13   1   15.10   13.10
  11  13  -1   -6.50   18.80
 -11  13   1  -32.80   14.90
 -11  13   1   16.70   28.90
 -10 -13   1    2.00   21.90
  10 -13  -1   -9.60   23.30
  10 -13  -1   55.29   24.30
 -10 -13   1   52.29   29.20
 -10 -13   1  -17.60   21.00
  10  13  -1   29.60   28.20
  10  13  -1  -17.90   22.40
  10  13  -1    3.20   17.00
 -10  13   1   35.00   16.20
 -10  13   1    7.50   17.00
 -10  13   1   15.10   25.90
 -10  13   1   16.10   23.50
 -10  13   1   27.90   20.60
   9 -13  -1  -23.80   20.10
  -9 -13   1   12.30   22.70
   9 -13  -1   27.00   25.90
  -9 -13   1   80.19   28.20
   9  13  -1   33.40   22.80
  -9  13   1  -15.90   23.00
  -9  13   1   47.20   27.90
   9  13  -1   -0.70   15.40
  -9  13   1    3.00   14.50
   9  13  -1  -16.70   20.10
  -8 -13   1   68.49   25.80
   8 -13  -1    1.20   23.10
  -8 -13   1   -4.50   21.70
   8  13  -1  -40.80   15.50
  -8  13   1  -16.10   17.90
   8  13  -1   -6.90   14.90
  -8  13   1   12.90   16.00
   7 -13  -1  -29.80   17.70
  -7 -13   1   27.00   23.20
  -7 -13   1  -13.90   20.50
  -7  13   1  -11.40   17.50
   7  13  -1   16.20   16.30
  -7  13   1   -0.90   14.10
   7  13  -1   -2.60   18.40
  -7  13   1  -11.30   18.00
  -6 -13   1   46.90   24.00
   6 -13  -1  -10.90   18.20
   6  13  -1  -17.70   19.30
  -6  13   1   21.90   15.60
  -6  13   1    7.20   17.80
   6  13  -1   12.60   15.80
   6  13  -1   18.40   19.30
   6  13  -1   42.10   23.70
  -6  13   1   59.39   23.10
  -6  13   1   -7.30   17.30
  -5 -13   1  118.79   27.10
   5 -13  -1   91.69   22.60
  -5 -13   1  123.09   28.70
   5 -13  -1  124.59   28.10
  -5  13   1  118.79   22.30
  -5  13   1   93.19   27.50
   5  13  -1  150.08   28.70
   5  13  -1  154.78   24.30
   5  13  -1  100.99   27.50
   5  13  -1   95.09   26.60
  -5  13   1   62.39   22.60
  -5  13   1  115.49   25.70
  -4 -13   1  307.17   38.60
  -4 -13   1  343.17   41.00
   4 -13  -1  342.67   40.30
   4 -13  -1  298.07   30.00
  -4 -13   1  350.96   39.50
   4  13  -1  369.36   40.60
   4  13  -1  306.57   37.00
  -4  13   1  297.97   26.70
   4  13  -1  334.67   38.80
  -4  13   1  348.77   41.00
  -4  13   1  323.47   37.70
   4  13  -1  254.37   27.50
  -4  13   1  338.07   36.70
   3 -13  -1   45.20   22.20
  -3 -13   1   87.09   23.40
  -3 -13   1   45.50   16.50
  -3 -13   1   59.29   26.30
   3 -13  -1   71.09   23.20
   3  13  -1   87.59   25.90
  -3  13   1   81.39   24.40
  -3  13   1   72.89   18.40
  -3  13   1   75.69   22.40
  -3  13   1   75.29   23.80
   3  13  -1   72.69   24.10
   3  13  -1   46.80   19.80
   2 -13  -1   49.50   17.60
  -2 -13   1   20.20   16.20
   2 -13  -1   19.40   18.80
  -2 -13   1   -7.90   11.60
   2 -13  -1   19.30   15.40
  -2 -13   1   30.60   20.40
   2  13  -1   -5.30   15.00
   2  13  -1   26.60   16.20
  -2  13   1   39.30   21.30
  -2  13   1   16.60   13.10
  -2  13   1    7.40   15.50
   2  13  -1    5.20   15.70
  -2  13   1   10.70   18.30
  -1 -13   1    6.90   19.20
   1 -13  -1    6.30   13.60
   1 -13  -1   14.10   15.50
  -1 -13   1   23.60   15.70
   1 -13  -1    7.30   18.50
  -1 -13   1    0.00   15.80
  -1  13   1  -13.20   15.20
   1  13  -1   24.70   16.00
  -1  13   1    9.50   14.50
   1  13  -1    5.40   15.40
  -1  13   1   14.00   19.00
   1  13  -1    4.60   16.20
   0 -13   1   17.20   14.20
   0 -13  -1    7.80   14.60
   0 -13  -1   22.40   18.40
   0 -13   1    2.30   12.20
   0 -13   1   14.50   17.80
   0 -13  -1   -7.50   15.60
   0  13  -1    5.20   15.50
   0  13  -1   26.00   14.70
   0  13   1  -13.40   13.70
   0  13   1    2.20   15.00
   0  13   1   -7.10   11.60
   1 -13   1  174.18   28.70
  -1 -13  -1  151.58   27.70
   1 -13   1  154.68   25.10
   1 -13   1  153.28   24.50
  -1 -13  -1  162.58   26.10
  -1 -13  -1  152.98   23.60
  -1  13  -1  157.48   24.60
  -1  13  -1  165.48   25.40
   1  13   1  161.18   24.40
  -1  13  -1  180.38   30.50
   1  13   1  175.08   28.00
   1  13   1  269.87   51.39
  -2 -13  -1   -3.90   15.70
   2 -13   1    1.40   13.10
   2 -13   1   -9.70   17.50
  -2 -13  -1   25.20   18.50
  -2 -13  -1   32.70   16.60
   2 -13   1   23.10   18.70
   2  13   1   13.30   16.10
   2  13   1   42.20   20.60
  -2  13  -1    7.80   14.40
  -2  13  -1   -9.70   18.50
  -2  13  -1   13.80   19.70
   2  13   1   12.50   15.70
  -2  13  -1   18.40   14.40
  -3 -13  -1   82.69   24.40
   3 -13   1   81.19   26.10
  -3 -13  -1   60.19   20.20
   3 -13   1   63.19   20.20
  -3 -13  -1   20.10   18.90
  -3  13  -1   22.80   19.90
  -3  13  -1   52.49   17.80
   3  13   1   63.19   22.40
  -3  13  -1   64.79   20.00
   3  13   1   57.29   20.50
   3  13   1   42.20   20.30
  -3  13  -1   78.69   25.20
  -4 -13  -1   18.60   21.10
   4 -13   1   -8.40   16.80
  -4 -13  -1    5.60   19.40
   4 -13   1    3.50   18.80
  -4 -13  -1  -11.00   16.40
   4  13   1    8.90   18.40
  -4  13  -1   -9.70   16.40
   4  13   1   -3.10   17.40
  -4  13  -1   -2.50   18.10
   4  13   1   -3.30   17.00
   4  13   1   -4.40   11.10
  -4  13  -1  -16.00   21.10
  -4  13  -1    6.30   15.40
  -5 -13  -1   76.49   26.40
   5 -13   1   79.99   25.10
  -5 -13  -1  153.98   29.80
   5 -13   1   89.29   24.00
  -5 -13  -1  130.09   28.10
  -5  13  -1   98.79   22.90
   5  13   1  105.49   18.90
   5  13   1   86.39   26.30
  -5  13  -1  101.99   31.70
   5  13   1  140.89   29.40
   5  13   1  114.79   25.30
  -5  13  -1  144.59   29.00
  -6 -13  -1   78.29   24.50
  -6 -13  -1   87.59   26.80
   6 -13   1   44.10   24.80
   6 -13   1   44.60   22.80
  -6 -13  -1   40.60   24.90
  -6  13  -1   69.49   21.70
   6  13   1   63.59   21.90
  -6  13  -1   49.90   24.30
   6  13   1   33.00   23.00
   6  13   1   54.39   15.30
  -6  13  -1   31.50   23.10
  -7 -13  -1   85.89   40.50
  -7 -13  -1   12.20   22.90
   7 -13   1   -4.90   20.30
  -7 -13  -1   48.10   26.40
  -7  13  -1   14.40   22.60
   7  13   1   22.00   13.10
   7  13   1   -9.80   17.70
   7  13   1   30.40   21.10
  -7  13  -1   35.50   20.00
   8 -13   1   35.50   22.00
  -8 -13  -1    3.00   18.70
  -8 -13  -1   23.70   26.30
  -8 -13  -1   -4.50   20.40
   8 -13   1    8.20   21.70
  -8  13  -1   -6.60   23.00
  -8  13  -1  -11.40   15.40
  -8  13  -1   -5.90   15.80
   8  13   1   19.60   21.20
   8  13   1    2.50   11.60
  -8  13  -1    7.70   17.40
   9 -13   1  112.49   43.20
  -9 -13  -1   59.89   28.70
  -9 -13  -1   25.50   41.70
   9 -13   1    0.10   20.80
  -9 -13  -1   12.70   24.90
  -9  13  -1   17.70   23.10
  -9  13  -1   -2.70   23.90
   9  13   1    0.20   12.60
  -9  13  -1   18.10   18.90
   9  13   1   23.50   21.10
   9  13   1   23.50   22.10
  -9  13  -1   -3.00   17.40
 -10 -13  -1   -6.10   23.70
 -10 -13  -1  -33.20   22.00
  10 -13   1  -14.80   23.70
 -10 -13  -1   46.20   26.40
  10 -13   1   17.50   25.90
 -10  13  -1  -11.80   17.50
  10  13   1  -16.70   23.70
 -10  13  -1   16.80   16.90
  10  13   1    0.30   15.50
 -10  13  -1    7.50   24.30
  10  13   1   67.49   26.50
 -10  13  -1   35.20   25.30
  11 -13   1   15.00   24.40
 -11 -13  -1   44.00   29.40
  11  13   1  -31.20   21.90
 -11  13  -1   31.30   23.20
  11  13   1   31.40   23.80
  11  13   1   23.70   19.10
  11  13   1  -26.00   22.20
 -11  13  -1    2.00   17.20
  12 -13   1   38.40   27.40
 -12 -13  -1   32.30   33.90
 -12  13  -1   26.40   23.50
  12  13   1   15.20   26.00
  12  13   1  -20.70   18.40
  12  13   1   14.30   25.10
 -12  13  -1   19.70   34.60
 -12  13  -1    2.20   25.30
  12 -14  -1   12.20   28.00
 -12 -14   1   12.80   27.60
  12  14  -1  -17.80   20.80
  12  14  -1   47.40   28.30
 -12  14   1   33.10   16.20
 -12  14   1   -4.80   21.30
 -12  14   1   -6.10   30.80
  11 -14  -1   25.50   26.90
 -11 -14   1    5.90   22.40
  11  14  -1   27.10   28.10
 -11  14   1   16.70   15.40
 -11  14   1   18.80   28.50
 -11  14   1   19.60   19.40
  11  14  -1   25.60   20.90
 -10 -14   1   25.30   25.00
  10 -14  -1   39.90   24.80
  10  14  -1   29.60   23.60
  10  14  -1   40.50   20.90
 -10  14   1   48.40   20.50
 -10  14   1   53.19   16.00
 -10  14   1   92.99   31.40
 -10  14   1   93.99   29.40
  10  14  -1  -12.60   25.90
  -9 -14   1   21.60   26.10
  -9 -14   1   41.00   26.60
   9 -14  -1   12.40   23.30
   9 -14  -1   53.29   25.30
  -9 -14   1    5.50   19.20
  -9  14   1    7.40   22.30
  -9  14   1   45.50   27.70
   9  14  -1   22.60   23.70
   9  14  -1   10.70   16.50
   9  14  -1   14.00   24.80
  -9  14   1    6.00   24.80
  -9  14   1    6.40   16.90
  -8 -14   1    9.40   22.00
  -8 -14   1    8.00   20.70
   8 -14  -1   15.70   21.70
  -8  14   1   -5.50   14.30
  -8  14   1    8.10   21.90
  -8  14   1   34.20   26.30
   8  14  -1    2.20   20.20
   8  14  -1  -28.40   20.10
   8  14  -1   -2.60   13.00
   8  14  -1   -5.30   22.70
  -8  14   1   19.50   23.60
  -7 -14   1  -11.40   20.10
  -7 -14   1   16.20   22.30
   7 -14  -1    8.60   20.90
  -7  14   1   13.00   20.70
   7  14  -1   62.49   25.90
   7  14  -1   11.20   20.90
   7  14  -1    8.40   14.50
  -7  14   1    1.30   14.10
  -6 -14   1  302.77   41.80
   6 -14  -1  331.87   42.50
  -6 -14   1  394.66   46.60
   6  14  -1  212.18   39.40
   6  14  -1  325.27   67.89
   6  14  -1  313.17   35.10
  -6  14   1  291.37   39.00
  -6  14   1  281.37   31.90
  -6  14   1  263.97   40.40
  -5 -14   1   52.09   21.80
   5 -14  -1   22.50   22.30
  -5 -14   1   43.40   23.60
  -5  14   1    8.00   18.80
   5  14  -1   40.60   22.80
   5  14  -1   10.10   20.80
  -5  14   1   24.80   23.80
   5  14  -1   30.70   15.80
   5  14  -1   62.79   23.90
  -5  14   1   40.10   24.10
  -5  14   1    3.10   13.20
   4 -14  -1   22.80   21.80
  -4 -14   1   39.90   21.70
  -4 -14   1    9.50   15.20
  -4 -14   1   48.00   21.20
  -4  14   1   20.30   13.10
   4  14  -1    9.80   21.10
  -4  14   1   21.70   19.60
  -4  14   1   20.80   18.80
   4  14  -1   33.00   17.60
  -4  14   1   47.90   22.70
   4  14  -1    5.20   21.00
   4  14  -1   40.40   18.20
  -3 -14   1   65.99   22.60
   3 -14  -1   90.49   27.60
  -3 -14   1   64.69   23.50
   3 -14  -1   75.69   22.20
  -3 -14   1   60.59   24.10
  -3  14   1   67.19   19.40
   3  14  -1   57.69   23.00
   3  14  -1   50.89   20.60
   3  14  -1  102.39   26.70
  -3  14   1  159.28   40.60
  -3  14   1   86.29   23.20
  -3  14   1   66.99   22.70
   2 -14  -1  120.89   27.10
   2 -14  -1   93.59   24.60
  -2 -14   1   55.49   24.20
  -2 -14   1  136.99   27.50
   2 -14  -1  128.39   23.10
  -2 -14   1  100.29   23.20
   2  14  -1   94.59   24.60
   2  14  -1  158.68   29.20
  -2  14   1  115.69   26.60
  -2  14   1  144.09   30.60
  -2  14   1  158.18   25.30
   2  14  -1  136.69   26.80
  -2  14   1  138.29   27.40
   1 -14  -1  213.08   28.50
  -1 -14   1  172.38   29.00
  -1 -14   1  144.29   29.90
  -1 -14   1  174.88   34.40
   1 -14  -1  211.38   32.50
   1 -14  -1  136.39   29.10
   1  14  -1  166.98   29.60
  -1  14   1  179.38   29.80
  -1  14   1  142.99   27.20
   1  14  -1  172.88   29.40
   1  14  -1  172.68   28.10
  -1  14   1  209.68   29.10
   0 -14  -1   30.80   20.60
   0 -14   1   42.70   18.30
   0 -14   1   49.60   22.10
   0 -14  -1   45.10   23.50
   0 -14   1   45.80   19.50
   0 -14  -1   54.39   19.40
   0  14   1   41.60   17.40
   0  14  -1    2.90   15.80
   0  14   1   63.29   20.30
   0  14  -1   38.70   20.50
   0  14  -1   27.70   18.60
   0  14   1    7.80   19.40
   0  14   1   55.09   20.80
  -1 -14  -1    4.60   15.70
   1 -14   1   -2.20   18.30
   1 -14   1   -2.20   14.70
  -1 -14  -1  -19.90   13.10
   1 -14   1   16.60   15.70
  -1 -14  -1   26.40   20.20
  -1  14  -1   20.50   19.40
   1  14   1  -11.60   17.90
   1  14   1   36.60   17.60
  -1  14  -1   35.50   18.10
  -1  14  -1   14.50   17.10
   1  14   1   10.50   15.30
  -2 -14  -1   15.80   19.40
   2 -14   1   12.20   19.00
   2 -14   1   14.10   21.00
  -2 -14  -1   19.00   18.90
   2 -14   1   16.90   18.20
  -2 -14  -1   17.70   16.10
  -2  14  -1    3.10   17.10
  -2  14  -1    7.00   18.00
  -2  14  -1    1.30   14.10
   2  14   1   -5.40   15.50
   2  14   1   31.70   17.90
  -2  14  -1    1.20   22.80
   2  14   1    9.40   16.80
  -3 -14  -1   18.80   20.50
   3 -14   1   45.90   20.70
  -3 -14  -1  -18.40   15.40
  -3 -14  -1   15.70   16.90
   3 -14   1   82.19   25.10
   3  14   1   31.20   20.30
  -3  14  -1   64.29   19.60
  -3  14  -1   42.00   22.00
  -3  14  -1   93.39   32.40
   3  14   1   42.90   20.80
   3  14   1   17.80   17.70
  -3  14  -1   24.10   19.00
   4 -14   1   17.00   19.90
   4 -14   1   -0.80   15.80
  -4 -14  -1   -7.70   20.90
  -4 -14  -1    6.80   18.10
  -4 -14  -1   -2.80   18.60
  -4  14  -1   13.80   16.30
   4  14   1    3.10   18.10
   4  14   1    4.30   12.90
  -4  14  -1   16.40   19.50
   4  14   1   37.80   19.90
  -4  14  -1    1.60   14.20
  -4  14  -1   12.10   21.30
   4  14   1    3.30   15.80
  -5 -14  -1   29.80   26.30
  -5 -14  -1   -6.30   18.70
  -5 -14  -1    4.70   18.30
   5 -14   1   20.40   17.20
   5 -14   1  -23.60   17.50
   5  14   1   13.20   19.70
   5  14   1   14.60   12.40
  -5  14  -1   20.60   16.90
   5  14   1   15.20   17.40
  -5  14  -1    0.80   20.50
  -5  14  -1   35.90   25.80
   5  14   1  -14.20   19.50
  -5  14  -1    0.80   16.70
  -6 -14  -1   67.69   25.20
   6 -14   1   51.59   24.40
  -6 -14  -1   -1.60   20.90
  -6  14  -1   -2.80   17.70
   6  14   1   18.50   21.30
   6  14   1   31.80   19.40
   6  14   1    3.10   10.70
  -6  14  -1   42.00   18.20
  -7 -14  -1   37.60   23.50
   7 -14   1   53.19   25.10
   7 -14   1   31.40   25.30
  -7 -14  -1   16.30   22.30
  -7  14  -1   33.60   25.50
  -7  14  -1   26.40   25.80
  -7  14  -1   35.60   20.40
  -7  14  -1   58.69   21.80
   7  14   1   18.00   20.00
   7  14   1   17.10   11.50
   8 -14   1   -9.20   24.50
  -8 -14  -1   71.39   28.90
   8 -14   1   12.80   23.80
  -8 -14  -1    6.80   22.10
  -8 -14  -1   36.70   26.00
  -8  14  -1    0.80   20.00
  -8  14  -1   -7.50   17.40
   8  14   1   20.70   14.80
  -8  14  -1   -9.50   20.90
   8  14   1   37.10   26.30
   8  14   1   47.40   22.50
  -9 -14  -1    3.10   21.50
  -9 -14  -1  -10.70   23.90
  -9 -14  -1   11.10   20.00
   9 -14   1   11.70   20.30
   9 -14   1   27.20   22.20
  -9  14  -1   32.40   17.60
   9  14   1   15.50   22.10
   9  14   1   -4.40   20.40
   9  14   1   36.00   15.80
  -9  14  -1    9.50   23.20
  -9  14  -1  -24.50   20.90
  -9  14  -1  -14.70   19.60
  10 -14   1   41.00   28.00
 -10 -14  -1   15.70   25.60
  10  14   1    1.00   17.00
 -10  14  -1  -26.00   17.70
 -10  14  -1   43.30   20.20
  10  14   1    8.00   24.50
  10  14   1   15.10   23.60
 -10  14  -1   45.10   29.70
 -11 -14  -1   52.79   26.50
  11 -14   1    1.90   24.50
 -11  14  -1    6.70   19.60
 -11  14  -1  -44.30   24.30
 -11  14  -1   35.60   27.30
  11  14   1   26.80   24.80
  11  14   1   17.90   20.00
  12 -14   1   13.20   25.00
 -12 -14  -1   15.00   28.50
 -12  14  -1   -6.20   25.30
  12  14   1    5.00   21.90
 -12  14  -1  -12.90   21.20
 -12  14  -1   -7.70   27.60
  12  14   1   44.50   27.40
  12  14   1  -57.19   21.80
 -12 -15   1   11.60   26.30
  12 -15  -1   -0.60   26.20
 -12  15   1   80.89   35.80
 -12  15   1    6.20   20.40
 -12  15   1   12.00   18.90
  12  15  -1   -8.50   20.40
  12  15  -1   -4.10   27.10
  11  15  -1   42.30   25.60
  11  15  -1   -6.10   24.60
 -11  15   1   18.80   17.40
 -11  15   1   74.59   31.20
 -11  15   1   -6.60   24.20
  10 -15  -1   21.60   25.90
 -10 -15   1   24.50   27.60
 -10  15   1   32.70   28.00
  10  15  -1  -15.20   21.20
  10  15  -1    9.70   17.50
 -10  15   1   14.40   16.40
   9 -15  -1   54.19   24.10
  -9 -15   1    2.40   26.40
  -9 -15   1  -24.10   26.20
   9 -15  -1   -6.40   22.00
  -9  15   1  -23.40   23.00
  -9  15   1   36.80   18.40
  -9  15   1  -10.00   21.50
   9  15  -1   49.30   28.00
   9  15  -1   20.50   17.30
   9  15  -1   49.40   29.60
  -9  15   1   40.40   28.10
   8 -15  -1    8.00   20.70
   8 -15  -1    3.10   24.20
  -8 -15   1  -10.50   21.60
  -8 -15   1  -25.50   22.70
  -8 -15   1  -29.80   19.90
   8  15  -1   -7.10   21.90
  -8  15   1  -17.00   19.80
  -8  15   1    8.20   22.10
  -8  15   1  -10.40   25.00
   8  15  -1   -0.60   21.90
   8  15  -1   16.00   17.10
  -8  15   1    7.30   16.00
   8  15  -1  -31.30   23.10
  -7 -15   1    0.80   21.70
  -7 -15   1   25.40   22.10
   7 -15  -1   25.00   21.50
  -7  15   1   31.70   15.60
   7  15  -1   14.70   13.80
   7  15  -1   -4.00   22.10
  -7  15   1   -6.60   21.10
  -7  15   1   22.40   21.00
  -7  15   1   19.80   23.70
   7  15  -1   36.20   23.40
   7  15  -1    8.60   23.60
  -6 -15   1   25.10   22.80
  -6 -15   1   43.00   25.20
   6 -15  -1    8.40   20.10
   6  15  -1   50.99   20.20
  -6  15   1    6.90   14.10
   6  15  -1   26.00   23.20
  -6  15   1  -15.50   18.40
   6  15  -1   -2.60   20.60
  -5 -15   1   50.09   24.50
  -5 -15   1   12.80   17.10
   5 -15  -1   40.80   23.70
  -5  15   1  -15.00   16.00
  -5  15   1   34.40   17.20
   5  15  -1   41.20   23.40
   5  15  -1   35.40   23.60
  -5  15   1   71.19   48.50
  -5  15   1   42.80   25.10
   5  15  -1   18.40   15.00
  -4 -15   1   26.20   22.20
   4 -15  -1   30.90   33.90
  -4  15   1   -0.10   19.30
  -4  15   1    8.60   20.10
   4  15  -1   18.70   21.60
   4  15  -1   -4.60   18.30
  -4  15   1    7.40   17.40
   4  15  -1    0.90   21.80
   4  15  -1   14.50   16.50
  -4  15   1    3.30   14.10
  -3 -15   1   34.90   21.20
  -3 -15   1   23.00   20.40
   3 -15  -1   50.29   22.10
   3  15  -1   63.19   24.60
   3  15  -1   17.60   20.60
  -3  15   1   81.39   26.50
  -3  15   1   61.69   22.60
   3  15  -1   62.99   24.50
  -3  15   1   34.30   16.40
  -3  15   1   23.80   22.80
  -2 -15   1   36.50   23.40
   2 -15  -1   26.60   16.10
  -2 -15   1   47.00   21.40
   2 -15  -1   14.30   19.90
  -2 -15   1   -2.50   13.90
   2  15  -1   38.80   20.70
   2  15  -1   48.50   20.40
  -2  15   1   65.89   18.50
  -2  15   1   24.50   33.30
  -2  15   1   23.70   18.50
  -2  15   1   33.80   22.10
   2  15  -1   53.99   20.90
  -1 -15   1   23.40   19.50
  -1 -15   1    3.00   14.90
   1 -15  -1   26.70   26.50
   1 -15  -1   33.80   19.40
   1 -15  -1   27.90   18.70
  -1 -15   1    5.70   18.40
   1  15  -1   51.29   22.10
  -1  15   1   28.60   19.70
   1  15  -1   20.30   17.60
  -1  15   1    6.30   17.80
  -1  15   1   10.20   16.00
  -1  15   1   31.20   17.00
   1  15  -1   23.30   19.90
   0 -15  -1   21.70   21.80
   0 -15   1   46.30   20.60
   0 -15  -1   23.60   16.40
   0 -15   1   -0.40   14.40
   0 -15  -1   10.30   19.10
   0 -15   1   -2.50   20.90
   0  15   1   25.50   17.10
   0  15  -1    9.20   20.00
   0  15   1   16.00   19.80
   0  15   1   13.30   18.30
   0  15  -1   31.30   17.80
   0  15   1   33.60   17.30
   0  15  -1   33.90   19.80
  -1 -15  -1   76.29   25.00
  -1 -15  -1   67.09   22.30
   1 -15   1   93.29   28.00
  -1 -15  -1   70.99   20.60
   1 -15   1   47.20   19.40
  -1  15  -1   56.39   19.70
  -1  15  -1   74.59   25.30
  -1  15  -1   93.29   25.50
   1  15   1   96.99   24.30
   1  15   1   53.69   20.60
   1  15   1   74.49   22.80
   1  15   1   55.69   22.30
   2 -15   1  121.89   28.70
  -2 -15  -1   70.39   23.80
   2 -15   1   40.10   19.90
  -2 -15  -1   38.50   20.10
  -2 -15  -1   44.40   18.40
  -2  15  -1   68.19   21.00
  -2  15  -1   53.09   18.60
  -2  15  -1  102.59   26.80
   2  15   1   54.29   23.90
   2  15   1   62.59   23.20
   2  15   1   62.89   22.80
  -2  15  -1  153.78   31.20
  -3 -15  -1   31.50   18.10
   3 -15   1   18.60   19.60
  -3 -15  -1   -0.40   25.90
   3 -15   1   -6.60   15.30
  -3 -15  -1   -9.20   21.50
  -3  15  -1   16.10   15.90
   3  15   1    0.70   17.20
  -3  15  -1   11.40   22.00
   3  15   1   -2.20   14.80
  -3  15  -1   -3.40   20.90
  -3  15  -1   -6.20   14.80
   3  15   1    2.10   20.90
  -4 -15  -1   27.80   18.00
   4 -15   1   20.10   35.20
  -4 -15  -1   25.90   24.90
   4 -15   1   30.10   19.80
  -4  15  -1    0.40   18.90
   4  15   1   11.40   17.30
  -4  15  -1   -7.80   15.90
  -4  15  -1   14.40   21.60
  -4  15  -1   18.50   22.20
   4  15   1   15.40   18.20
   4  15   1   11.50   21.20
   4  15   1   12.10   12.30
  -5 -15  -1   30.20   21.60
  -5 -15  -1   73.19   27.70
   5 -15   1  127.59   30.00
   5  15   1   40.20   22.70
   5  15   1   70.09   25.60
  -5  15  -1   24.00   24.10
   5  15   1   72.49   17.20
  -5  15  -1   87.19   21.90
  -5  15  -1   31.50   24.40
   5  15   1   56.29   23.70
  -6 -15  -1    9.00   18.30
   6 -15   1   15.00   21.90
  -6 -15  -1   -4.20   18.50
   6 -15   1   23.10   21.20
  -6 -15  -1   28.30   24.20
  -6  15  -1   11.60   15.40
  -6  15  -1   11.80   18.40
   6  15   1    9.10   20.00
   6  15   1   -8.50    9.90
  -6  15  -1   17.10   23.00
   7 -15   1   -6.90   19.10
  -7 -15  -1   27.60   22.50
   7 -15   1   -3.70   28.00
  -7 -15  -1   36.90   24.50
  -7 -15  -1   52.79   26.30
  -7  15  -1    8.70   21.30
   7  15   1    7.70   19.40
  -7  15  -1   -5.70   32.20
  -7  15  -1   30.40   31.10
   7  15   1   38.50   14.20
  -7  15  -1   15.60   18.80
   8 -15   1   -4.00   23.20
  -8 -15  -1  -16.30   22.70
   8 -15   1   46.60   25.60
  -8 -15  -1    4.50   22.60
  -8  15  -1  -23.60   23.00
  -8  15  -1    2.50   20.60
  -8  15  -1   -2.90   16.60
   8  15   1   18.90   14.20
   8  15   1    1.00   22.10
  -8  15  -1    3.60   25.30
   8  15   1   10.70   19.30
  -9 -15  -1   61.69   28.50
   9 -15   1   33.20   26.50
   9 -15   1   89.39   31.80
  -9 -15  -1   45.70   31.00
   9  15   1   82.59   27.70
   9  15   1   40.80   18.40
  -9  15  -1   51.89   28.80
   9  15   1   66.19   26.00
 -10 -15  -1   28.20   25.60
  10 -15   1    4.10   27.50
 -10  15  -1   23.10   17.70
  10  15   1    7.50   15.40
  10  15   1   -4.30   24.70
  10  15   1  -22.80   25.90
 -10  15  -1   28.20   21.40
 -10  15  -1   29.80   28.70
  11 -15   1  107.79   44.80
 -11 -15  -1   -8.80   24.20
 -11  15  -1   46.30   21.80
 -11  15  -1   -0.30   22.40
  11  15   1   55.89   28.50
  11  15   1   24.40   18.60
 -11  15  -1  -36.10   27.70
  11 -16  -1   -0.50   27.70
 -11 -16   1   14.30   29.40
  11  16  -1   12.50   52.49
 -11  16   1   15.20   30.60
  11  16  -1    4.60   22.40
 -11  16   1   18.80   25.60
 -11  16   1    3.20   27.10
  10 -16  -1  101.89   37.40
 -10 -16   1  136.19   39.50
  10  16  -1  116.59   27.60
 -10  16   1  112.29   38.60
  10  16  -1  114.69   33.80
 -10  16   1  126.79   28.10
   9 -16  -1   18.10   23.60
  -9 -16   1    8.50   26.40
  -9  16   1   30.10   25.50
   9  16  -1   35.70   18.40
  -9  16   1   37.90   19.40
   9  16  -1   -5.30   25.30
  -8 -16   1   29.30   25.80
  -8 -16   1   17.90   26.10
   8 -16  -1   43.20   27.20
   8 -16  -1   27.50   22.70
  -8 -16   1  -10.30   21.70
   8  16  -1    9.60   24.50
  -8  16   1   76.19   29.10
   8  16  -1   -2.80   22.60
   8  16  -1  -32.00   23.50
  -8  16   1    1.50   17.60
   8  16  -1  -12.20   14.20
  -8  16   1   38.70   30.90
  -8  16   1    0.00   23.70
   7 -16  -1  113.69   29.00
  -7 -16   1  170.48   36.90
  -7 -16   1   42.90   30.40
  -7 -16   1  146.39   37.00
   7 -16  -1  165.78   37.50
   7  16  -1  178.48   36.50
   7  16  -1  124.69   32.60
  -7  16   1  144.79   36.00
   7  16  -1  127.39   25.40
  -7  16   1  149.88   33.00
  -6 -16   1   92.39   41.70
   6 -16  -1   58.69   24.20
  -6 -16   1   31.40   27.00
   6 -16  -1   52.79   34.90
  -6 -16   1   33.30   22.90
  -6  16   1   20.70   16.30
   6  16  -1   82.29   28.20
  -6  16   1   54.39   41.60
   6  16  -1  123.09   33.30
   6  16  -1   49.00   18.20
   6  16  -1   41.20   22.90
  -6  16   1   51.29   25.00
  -6  16   1   45.50   25.70
   5 -16  -1   56.59   25.70
  -5 -16   1   55.59   26.90
  -5 -16   1   73.29   27.80
   5  16  -1   70.59   21.50
  -5  16   1   56.69   25.60
   5  16  -1   85.79   25.90
  -5  16   1   29.20   20.90
   5  16  -1   43.70   25.40
  -5  16   1   45.90   17.40
   5  16  -1   60.19   26.50
  -4 -16   1   18.80   23.90
  -4 -16   1   -8.30   17.30
   4 -16  -1   16.90   22.60
  -4  16   1  -16.30   19.20
   4  16  -1    9.60   16.90
  -4  16   1   11.70   13.60
   4  16  -1    9.70   16.80
  -4  16   1    1.10   22.20
   4  16  -1    4.30   20.10
  -3 -16   1  122.29   29.20
   3 -16  -1  105.89   30.20
  -3 -16   1   82.49   27.80
  -3  16   1   99.69   23.90
  -3  16   1   94.09   27.60
   3  16  -1  165.28   32.60
  -3  16   1  147.59   50.09
   3  16  -1   90.59   24.40
  -3  16   1  127.29   33.30
   2 -16  -1  -20.80   18.80
   2 -16  -1   13.80   15.80
  -2 -16   1   16.30   19.30
   2  16  -1   30.20   17.10
   2  16  -1  -11.50   34.70
  -2  16   1  -15.60   14.10
   2  16  -1   24.20   17.30
  -2  16   1    9.20   20.80
  -2  16   1   14.90   20.80
   1 -16  -1   32.00   15.70
  -1 -16   1    9.00   17.80
   1 -16  -1  -15.30   29.90
  -1 -16   1    4.10   20.80
  -1 -16   1   35.90   39.90
   1  16  -1  -19.90   13.60
   1  16  -1    9.80   32.60
  -1  16   1  -11.00   12.40
  -1  16   1   21.40   22.00
   1  16  -1   15.50   16.80
  -1  16   1   -0.20   21.80
  -1  16   1   32.50   21.10
   0 -16   1  234.78   34.10
   0 -16  -1  208.28   59.79
   0 -16  -1  263.17   38.70
   0  16   1  208.08   33.30
   0  16  -1  207.68   49.20
   0  16   1  200.48   30.90
   0  16   1  201.38   32.20
   0  16   1  258.87   37.40
   0  16  -1  179.48   31.80
   1 -16   1   21.70   18.50
   1 -16   1   16.80   19.70
  -1 -16  -1  -30.00   19.20
  -1 -16  -1  -21.30   14.50
   1 -16   1   28.80   30.80
  -1  16  -1  -24.80   18.70
  -1  16  -1    5.00   16.60
  -1  16  -1    8.40   16.60
   1  16   1  -12.90   19.50
   1  16   1    0.50   16.70
   1  16   1   18.30   16.40
   1  16   1    1.30   19.50
   2 -16   1    4.30   21.40
  -2 -16  -1   23.30   18.10
  -2 -16  -1  -25.10   15.40
   2  16   1    0.50   17.10
  -2  16  -1    0.30   21.10
   2  16   1  -16.90   20.00
   2  16   1    5.50   17.40
  -2  16  -1   17.60   18.00
  -2  16  -1  -25.90   16.50
   3 -16   1   34.80   24.00
  -3 -16  -1   18.30   18.90
  -3 -16  -1   14.60   23.80
  -3  16  -1   -0.50   19.00
  -3  16  -1  -13.10   21.90
   3  16   1    0.10   17.30
   3  16   1   -3.60   19.80
  -3  16  -1   -9.30   19.00
   3  16   1   18.40   22.90
   4 -16   1   -3.70   21.10
  -4 -16  -1   -2.10   19.10
   4 -16   1    2.80   29.80
  -4 -16  -1  -16.60   16.40
   4  16   1  -24.30   14.70
   4  16   1   48.90   36.40
  -4  16  -1   27.50   20.90
  -4  16  -1   39.60   25.20
  -4  16  -1    7.30   16.70
   4  16   1   14.10   12.10
   4  16   1    4.80   19.30
  -4  16  -1  -17.70   17.80
  -5 -16  -1  281.37   41.40
  -5 -16  -1  136.19   32.80
   5 -16   1  173.98   32.70
  -5 -16  -1  123.39   30.10
   5 -16   1  151.78   31.10
  -5  16  -1  157.68   30.40
  -5  16  -1  147.99   29.80
   5  16   1  129.49   49.70
  -5  16  -1  118.09   32.40
   5  16   1  163.98   32.10
   5  16   1  155.98   23.10
  -6 -16  -1   -9.60   20.90
  -6 -16  -1   26.20   28.10
   6 -16   1  -15.60   17.90
  -6 -16  -1   23.30   25.50
  -6  16  -1    0.40   24.10
   6  16   1    3.50   12.90
   6  16   1   13.40   20.60
  -6  16  -1    5.90   22.60
  -6  16  -1   15.20   25.00
   6  16   1   -5.80   19.10
  -6  16  -1   -5.90   15.60
  -7 -16  -1   29.30   27.10
  -7 -16  -1   51.29   23.20
   7 -16   1   37.60   25.50
   7  16   1   23.00   22.00
   7  16   1   39.40   21.30
   7  16   1    4.90   12.50
  -7  16  -1   29.40   25.20
  -7  16  -1   31.40   23.40
  -7  16  -1   33.00   27.40
  -7  16  -1    2.70   27.00
   8 -16   1    2.00   23.00
  -8 -16  -1   63.09   29.50
  -8 -16  -1   37.70   29.10
   8 -16   1   40.20   25.50
  -8  16  -1  -11.30   24.20
   8  16   1   17.90   22.10
   8  16   1  -15.90   20.20
  -8  16  -1  -14.90   17.70
  -8  16  -1  -15.10   21.00
   8  16   1    5.80   12.80
   9 -16   1   59.29   29.10
  -9 -16  -1   49.60   26.00
   9  16   1   66.89   28.40
  -9  16  -1   -5.10   24.80
   9  16   1   53.79   16.00
   9  16   1   67.89   29.90
  -9  16  -1   51.29   22.10
 -10 -16  -1  116.59   58.09
  10 -16   1   72.19   32.60
  10  16   1  117.99   31.70
 -10  16  -1   62.69   24.40
 -10  16  -1   81.09   24.30
  10  16   1   40.30   19.60
  11 -16   1  -11.50   23.20
 -11 -16  -1  -21.10   24.40
  11  16   1   23.60   19.60
 -11  16  -1   41.40   30.70
 -11  16  -1   15.30   22.30
 -11  16  -1    4.40   23.90
  11  16   1   30.40   27.70
 -10 -17   1   42.90   32.90
  10 -17  -1   26.60   27.20
  10  17  -1   13.90   19.30
  10  17  -1   35.30   46.00
 -10  17   1  -12.00   43.00
 -10  17   1  107.09   25.30
   9 -17  -1   73.69   30.70
  -9 -17   1   23.60   28.50
   9  17  -1  -15.50   24.70
   9  17  -1   44.70   19.70
  -9  17   1   29.70   20.70
  -9  17   1    4.00   28.10
   8 -17  -1  -20.20   24.10
  -8 -17   1   14.60   25.30
   8  17  -1   24.70   17.20
   8  17  -1   11.30   28.80
  -8  17   1   15.30   26.30
  -8  17   1    8.30   16.70
  -8  17   1  -20.30   31.90
   8  17  -1   38.60   29.30
  -7 -17   1   -9.70   26.10
  -7 -17   1    8.10   20.10
  -7 -17   1  -23.00   20.30
   7 -17  -1   -3.20   24.50
   7 -17  -1   23.40   35.10
   7  17  -1   28.90   25.70
  -7  17   1   17.60   19.50
  -7  17   1    5.30   24.50
  -7  17   1   -6.90   19.10
   7  17  -1   -7.00   15.40
   7  17  -1  -12.50   20.60
   7  17  -1    3.30   22.10
  -7  17   1   95.39   29.10
   6 -17  -1   36.40   26.10
  -6 -17   1   56.49   24.30
  -6 -17   1   33.50   24.60
   6 -17  -1   49.00   27.10
   6  17  -1   58.19   19.90
  -6  17   1   74.79   27.10
  -6  17   1   43.40   24.50
  -6  17   1   62.09   20.50
   6  17  -1   58.69   27.80
   6  17  -1   15.10   24.10
  -6  17   1   39.90   26.90
   6  17  -1   35.10   24.00
   5 -17  -1   38.40   25.80
   5 -17  -1   56.69   27.10
  -5 -17   1   22.90   21.80
  -5 -17   1   -2.20   22.40
  -5 -17   1   34.80   25.60
   5  17  -1   62.69   44.70
   5  17  -1   65.29   29.00
  -5  17   1   -2.10   21.70
   5  17  -1   19.00   16.60
   5  17  -1   33.80   25.50
  -5  17   1    1.40   20.90
  -5  17   1   43.50   20.40
  -4 -17   1   48.30   27.70
  -4 -17   1   22.10   22.50
   4 -17  -1   13.60   24.50
  -4 -17   1    4.90   21.90
  -4  17   1   19.30   16.30
   4  17  -1   32.30   22.60
  -4  17   1   38.40   22.00
   4  17  -1   11.40   18.30
  -4  17   1   65.99   27.90
  -4  17   1  -18.80   15.80
   4  17  -1   38.80   19.10
   4  17  -1  -21.80   18.60
  -3 -17   1   30.50   21.20
  -3 -17   1   -9.50   22.30
  -3 -17   1    6.10   18.20
   3 -17  -1    2.60   21.90
   3  17  -1   14.40   20.00
  -3  17   1   12.40   16.60
   3  17  -1    4.50   23.50
  -3  17   1   -6.50   20.50
   3  17  -1   40.30   23.90
  -3  17   1   34.70   23.90
  -2 -17   1   43.20   22.50
  -2 -17   1   -0.70   19.80
  -2 -17   1  -10.70   16.00
   2 -17  -1   19.40   21.70
  -2  17   1   27.00   18.70
  -2  17   1   10.30   20.70
   2  17  -1   28.30   24.40
   2  17  -1   28.10   19.20
   1 -17  -1   18.10   22.60
  -1 -17   1  -19.10   19.70
   1 -17  -1   88.79   22.40
  -1 -17   1   27.00   17.80
  -1 -17   1   40.80   24.50
  -1  17   1   19.70   22.90
   1  17  -1    7.70   20.20
  -1  17   1   33.00   20.30
   1  17  -1   51.79   24.40
  -1  17   1   36.80   24.70
   0 -17  -1   17.40   16.50
   0 -17   1    5.50   18.50
   0 -17   1   36.60   22.40
   0 -17  -1   17.90   23.20
   0 -17   1   28.00   24.60
   0  17   1   11.50   20.40
   0  17  -1   19.70   17.50
   0  17   1    7.80   20.60
   0  17  -1   42.50   23.70
   0  17   1    6.40   18.20
   1 -17   1   32.70   22.90
  -1 -17  -1    3.60   16.80
   1 -17   1   -2.30   18.90
  -1 -17  -1   34.40   24.40
   1 -17   1    6.50   18.60
  -1  17  -1   26.70   25.00
  -1  17  -1    2.00   16.50
   1  17   1   -5.00   20.90
   1  17   1   34.70   19.80
   1  17   1   45.10   19.30
  -2 -17  -1  -21.50   15.60
   2 -17   1    5.60   18.20
   2 -17   1   -1.40   21.30
  -2 -17  -1   15.90   24.80
   2 -17   1   14.00   19.10
  -2  17  -1   29.20   22.90
  -2  17  -1    2.30   22.10
   2  17   1   -0.30   17.10
  -2  17  -1   26.60   23.20
  -2  17  -1    3.80   15.00
   2  17   1   37.20   23.50
   2  17   1   -5.30   16.00
   3 -17   1    3.40   21.90
  -3 -17  -1   14.00   17.60
  -3 -17  -1   19.90   22.90
   3 -17   1   31.40   21.90
  -3  17  -1   28.60   23.10
  -3  17  -1   33.20   19.40
  -3  17  -1    9.70   20.10
   3  17   1   19.70   18.50
  -3  17  -1   41.90   22.30
   3  17   1   10.70   20.30
  -4 -17  -1   46.80   28.10
   4 -17   1   39.50   27.10
   4 -17   1   69.19   32.90
  -4 -17  -1   17.00   21.50
  -4  17  -1   69.19   28.40
  -4  17  -1   44.00   29.30
  -4  17  -1   98.39   26.90
   4  17   1   47.70   17.40
   4  17   1   48.80   23.80
   5 -17   1   56.29   28.80
  -5 -17  -1   32.00   19.50
  -5 -17  -1   42.50   24.40
   5 -17   1   32.00   27.50
  -5 -17  -1   66.49   28.90
   5  17   1   48.60   23.20
  -5  17  -1   41.90   26.00
  -5  17  -1   18.50   21.90
  -5  17  -1   21.70   24.60
   5  17   1    4.50   22.20
   5  17   1   57.09   24.70
   5  17   1   60.49   17.80
  -5  17  -1   28.60   28.20
   6 -17   1  -24.20   20.80
  -6 -17  -1    4.40   21.70
  -6 -17  -1   29.80   25.70
   6 -17   1  -21.40   23.50
  -6 -17  -1   -1.50   23.50
  -6  17  -1  -27.10   15.60
   6  17   1    5.50   21.10
  -6  17  -1   -7.20   22.20
   6  17   1   31.20   25.40
  -6  17  -1    5.80   22.40
   6  17   1   10.50   13.70
  -6  17  -1  -14.50   20.60
  -7 -17  -1   -7.90   25.30
   7 -17   1   50.09   26.90
  -7 -17  -1   31.10   22.90
   7 -17   1   78.09   29.80
  -7  17  -1    1.40   17.60
  -7  17  -1   -2.80   21.60
   7  17   1   47.80   25.30
   7  17   1   19.90   14.10
  -7  17  -1   19.40   26.40
   7  17   1   25.40   23.70
   8 -17   1   -8.60   23.00
  -8 -17  -1   52.69   28.60
  -8 -17  -1  -24.40   33.00
   8  17   1    7.50   13.00
   8  17   1  -31.00   22.30
  -8  17  -1   22.40   20.40
   8  17   1   24.80   25.90
  -8  17  -1   19.20   27.00
   9 -17   1   -8.20   25.40
  -9  17  -1   25.40   24.20
  -9  17  -1    6.70   32.00
   9  17   1   16.10   16.50
   9  17   1   63.29   26.60
 -10 -17  -1  -15.60   26.20
  10 -17   1    0.90   26.30
  10  17   1   21.20   28.00
  10  17   1  -11.70   15.10
 -10  17  -1  -26.30   19.50
 -10  17  -1   26.00   28.80
  -9 -18   1  102.69   34.30
   9 -18  -1   38.30   30.50
   9  18  -1  -13.40   32.30
   9  18  -1   -9.60   17.50
  -9  18   1  -15.30   18.30
   8 -18  -1   26.30   29.00
  -8 -18   1   14.70   28.20
   8  18  -1   18.70   17.70
  -8  18   1   73.59   30.10
   8  18  -1   -2.10   24.40
  -8  18   1    3.20   16.70
  -7 -18   1    2.30   25.80
  -7 -18   1   62.99   53.49
   7 -18  -1   -5.00   22.60
  -7  18   1   26.90   28.00
   7  18  -1    2.50   16.10
   7  18  -1  -23.70   23.80
  -7  18   1    4.50   18.20
   7  18  -1   30.70   25.40
  -7  18   1    8.10   24.50
   6 -18  -1   27.50   27.70
  -6 -18   1   17.00   23.60
  -6 -18   1   28.20   26.50
   6  18  -1   11.30   22.50
   6  18  -1   18.40   18.20
   6  18  -1   14.30   25.40
  -6  18   1    2.30   26.30
  -6  18   1  -16.10   23.70
   6  18  -1    2.80   20.80
  -6  18   1  -19.00   15.60
  -6  18   1  -14.00   22.70
  -5 -18   1   28.90   24.90
   5 -18  -1   41.90   26.80
   5 -18  -1    3.70   24.10
  -5 -18   1   41.20   26.00
   5  18  -1   13.80   26.00
  -5  18   1   23.70   25.40
   5  18  -1   12.60   21.40
  -5  18   1   35.60   23.50
   5  18  -1   -1.40   16.90
   5  18  -1   43.40   22.20
  -5  18   1   26.50   16.50
  -5  18   1   34.80   26.10
  -4 -18   1   21.70   23.10
  -4 -18   1    0.10   18.80
   4 -18  -1   22.30   24.50
  -4 -18   1   45.40   27.30
   4 -18  -1   34.40   22.60
  -4  18   1   -8.20   22.80
   4  18  -1  -12.60   16.30
   4  18  -1  -12.80   18.90
   4  18  -1   18.80   23.80
  -4  18   1   19.10   23.90
  -4  18   1   11.00   16.60
   4  18  -1   28.10   21.80
   3 -18  -1   40.50   27.30
   3 -18  -1    9.70   19.40
  -3 -18   1    4.40   22.00
  -3 -18   1   -4.40   20.50
  -3 -18   1    3.70   18.70
   3  18  -1    0.50   23.20
  -3  18   1   38.80   18.40
   3  18  -1   12.70   20.60
  -3  18   1   19.60   22.30
  -3  18   1   49.20   22.00
   3  18  -1   51.29   43.10
  -2 -18   1   33.50   28.50
   2 -18  -1   23.00   23.40
   2 -18  -1   29.20   19.10
  -2 -18   1   35.50   27.30
  -2 -18   1   11.00   23.50
   2 -18  -1  103.29   28.70
  -2  18   1   26.20   17.00
  -2  18   1   22.70   23.10
   2  18  -1    3.50   20.40
  -2  18   1   11.50   19.70
  -2  18   1   43.90   27.80
   2  18  -1   58.09   30.00
   2  18  -1   38.00   28.60
   1 -18  -1    2.50   15.70
  -1 -18   1   44.30   20.90
  -1 -18   1    1.20   20.80
   1 -18  -1  -11.90   28.20
   1 -18  -1    7.30   23.60
   1  18  -1    2.90   23.10
  -1  18   1   -3.10   17.30
   1  18  -1  -22.70   15.90
   1  18  -1   25.10   21.80
  -1  18   1   18.40   19.90
  -1  18   1   -2.10   17.80
  -1  18   1   87.39   30.10
   0 -18   1   42.30   25.80
   0 -18   1   71.29   38.10
   0 -18  -1  109.79   32.30
   0 -18  -1   64.89   21.50
   0 -18   1   60.49   23.10
   0  18   1   79.29   26.30
   0  18   1   88.89   26.00
   0  18  -1   93.99   29.70
   0  18   1   71.69   26.10
   0  18   1   54.89   23.90
   0  18  -1   24.10   20.90
   0  18  -1   95.49   25.90
   0  18  -1   73.99   28.10
  -1 -18  -1   41.90   23.70
   1 -18   1   26.50   24.20
  -1 -18  -1   -3.50   15.90
  -1 -18  -1   53.09   28.30
   1 -18   1   -3.40   19.80
  -1  18  -1   13.90   26.20
  -1  18  -1   51.89   25.50
   1  18   1  -14.20   18.80
   1  18   1   49.50   21.90
  -1  18  -1   44.90   21.20
   1  18   1    4.40   22.00
  -1  18  -1   13.60   22.80
   1  18   1   59.89   23.50
   2 -18   1   39.00   20.90
  -2 -18  -1   17.80   26.60
   2 -18   1   49.60   27.20
   2 -18   1   56.39   26.40
  -2 -18  -1   36.80   24.40
  -2 -18  -1   15.20   19.80
   2  18   1   10.20   24.00
   2  18   1   57.29   22.70
   2  18   1   19.00   20.20
  -2  18  -1   14.80   19.30
   2  18   1   42.80   22.60
  -3 -18  -1   85.19   29.70
  -3 -18  -1   10.50   22.20
   3 -18   1   67.19   28.30
   3 -18   1   81.19   32.10
  -3 -18  -1   63.79   26.90
   3  18   1   12.20   19.10
  -3  18  -1    9.40   20.40
   3  18   1   46.90   24.30
  -3  18  -1   59.99   26.40
  -3  18  -1   58.49   31.10
  -4 -18  -1   -3.80   20.10
  -4 -18  -1  -14.70   18.70
  -4 -18  -1    8.70   23.50
   4 -18   1   36.90   26.00
   4 -18   1   10.30   24.70
  -4  18  -1   30.80   25.80
  -4  18  -1   19.30   26.10
   4  18   1   17.40   21.10
  -4  18  -1  -14.30   15.90
  -4  18  -1    1.40   24.70
   4  18   1    0.70   20.40
   4  18   1   -1.10   17.20
   4  18   1  -10.10   12.30
  -5 -18  -1   53.49   29.80
  -5 -18  -1   -3.30   20.00
   5 -18   1   27.50   26.20
   5 -18   1   47.90   28.80
  -5 -18  -1    5.10   22.10
  -5  18  -1   39.20   26.70
   5  18   1   55.19   26.60
   5  18   1   23.60   26.50
  -5  18  -1   47.30   27.70
   5  18   1    7.30   20.00
  -5  18  -1   42.90   22.20
   5  18   1   24.20   15.40
   6 -18   1  -22.70   23.10
  -6 -18  -1   29.50   25.20
  -6 -18  -1    4.10   24.60
   6  18   1   -0.30   20.70
  -6  18  -1   -8.10   19.30
   6  18   1   13.50   15.00
  -6  18  -1  -27.60   20.90
  -6  18  -1   -7.30   22.50
   6  18   1    2.30   21.30
  -7 -18  -1   -9.80   22.60
  -7 -18  -1   19.40   21.70
   7 -18   1   44.60   27.00
   7  18   1  -14.70   22.40
   7  18   1   24.40   14.20
  -7  18  -1   39.00   29.10
   7  18   1    5.90   25.50
  -7  18  -1   22.10   21.00
   8 -18   1   48.90   28.30
  -8  18  -1   38.90   21.60
   8  18   1   14.40   22.70
   8  18   1    7.00   15.10
  -8  18  -1  -12.90   24.70
  -9 -18  -1   41.20   31.30
   9 -18   1    2.90   28.70
   9  18   1    9.00   26.90
  -9  18  -1  -35.00   29.80
  -9  18  -1  -12.80   19.70
   9  18   1    5.10   15.10
   8 -19  -1   32.30   26.70
  -8 -19   1   78.19   33.80
   8  19  -1   64.99   21.40
   8  19  -1    1.90   50.89
  -8  19   1   37.00   20.60
  -7 -19   1   28.90   31.40
   7 -19  -1   34.90   29.30
   7  19  -1   -4.20   26.40
  -7  19   1   14.90   19.60
  -7  19   1   62.09   32.60
   7  19  -1   21.60   20.90
   7  19  -1   55.99   29.30
   6 -19  -1   32.30   23.30
  -6 -19   1   11.00   23.90
   6  19  -1  -21.10   22.50
   6  19  -1    9.00   17.40
   6  19  -1   41.10   23.50
  -6  19   1  -18.20   26.10
  -6  19   1  -10.20   16.90
  -6  19   1   -2.90   25.80
  -5 -19   1   -9.10   25.60
   5 -19  -1  -24.00   21.80
  -5 -19   1  -23.80   24.70
  -5  19   1    0.90   23.80
  -5  19   1  -11.50   21.70
  -5  19   1   -0.50   15.90
   5  19  -1   13.00   26.10
  -5  19   1    1.70   25.00
   5  19  -1   -2.50   23.60
   5  19  -1  -11.50   15.40
  -4 -19   1   90.49   32.40
  -4 -19   1   17.00   32.40
   4 -19  -1   -1.70   20.10
  -4  19   1   19.10   25.80
  -4  19   1   23.70   22.80
   4  19  -1   -4.60   19.50
  -4  19   1  -21.50   23.30
  -4  19   1   32.50   18.00
   4  19  -1    9.90   23.00
   4  19  -1   66.39   28.90
  -3 -19   1   -8.90   22.20
  -3 -19   1   63.89   28.30
   3 -19  -1   -3.00   24.90
   3 -19  -1   -3.60   24.50
  -3 -19   1   -5.20   22.00
   3  19  -1   39.00   26.10
   3  19  -1  -19.40   20.20
  -3  19   1   16.60   22.50
   3  19  -1   13.80   25.10
  -3  19   1    7.50   17.40
   2 -19  -1   -1.10   17.10
  -2 -19   1   -8.30   21.10
  -2 -19   1    1.20   24.60
   2 -19  -1   18.00   26.30
  -2 -19   1   11.90   22.60
   2 -19  -1   32.80   23.50
  -2  19   1   15.20   20.30
  -2  19   1   15.50   22.20
   2  19  -1    0.60   21.90
  -2  19   1   15.60   21.50
   2  19  -1   27.80   20.30
   2  19  -1    4.10   21.70
  -2  19   1   -4.00   20.80
   1 -19  -1   -5.30   16.50
  -1 -19   1   21.10   23.70
  -1 -19   1    0.60   24.00
  -1 -19   1   39.80   23.10
   1 -19  -1   13.10   23.00
   1 -19  -1  -33.30   18.20
   1  19  -1   38.10   24.70
  -1  19   1   33.40   24.10
   1  19  -1  -37.60   19.60
  -1  19   1   41.40   25.20
   1  19  -1    7.20   19.70
  -1  19   1   22.70   17.50
  -1  19   1   63.59   25.90
   0 -19   1  -34.70   20.70
   0 -19   1   -1.50   22.70
   0 -19   1   -0.20   19.80
   0 -19  -1  -13.60   18.80
   0 -19  -1    1.70   18.60
   0 -19  -1   18.90   25.90
   0  19   1   12.70   22.10
   0  19  -1  -23.70   19.30
   0  19  -1  -17.20   18.40
   0  19  -1   -3.50   24.50
   0  19   1   -1.80   19.80
   0  19   1  -10.70   33.60
   0  19   1   12.60   23.40
   0  19  -1   11.90   26.10
   1 -19   1    1.80   20.30
   1 -19   1   31.30   28.60
  -1 -19  -1   16.60   21.60
  -1 -19  -1   14.00   20.10
  -1 -19  -1   21.10   23.00
   1  19   1   -7.70   17.90
  -1  19  -1   31.20   25.60
   1  19   1   13.60   34.60
   1  19   1   13.80   20.90
  -1  19  -1    5.80   25.60
   1  19   1   17.90   21.40
  -2 -19  -1   30.80   22.70
   2 -19   1   11.90   19.50
  -2 -19  -1   37.60   22.80
  -2 -19  -1   41.90   27.30
   2 -19   1   29.20   25.10
   2 -19   1  -21.70   23.10
   2  19   1   29.20   19.80
   2  19   1   18.50   26.70
   2  19   1    2.00   36.30
  -2  19  -1   80.79   41.30
   2  19   1    7.20   19.90
  -2  19  -1  -14.50   18.80
  -2  19  -1   55.49   27.30
  -3 -19  -1   -4.40   25.40
   3 -19   1  -16.60   23.00
  -3 -19  -1   39.80   21.50
   3 -19   1   34.30   27.20
  -3 -19  -1  -54.89   22.90
  -3  19  -1   12.70   22.40
   3  19   1   37.00   23.60
  -3  19  -1   33.90   27.20
  -3  19  -1    8.80   21.10
   3  19   1   51.89   25.30
  -3  19  -1   58.19   28.60
   3  19   1   -4.40   21.00
  -4 -19  -1   22.00   24.30
  -4 -19  -1  -18.10   21.70
   4 -19   1  -24.10   22.90
   4  19   1   -3.70   15.00
   4  19   1   22.60   23.70
   4  19   1   13.90   20.30
  -4  19  -1   73.69   44.60
  -4  19  -1    2.70   26.20
   4  19   1  -17.50   21.00
  -4  19  -1  -17.10   24.40
  -5 -19  -1  -58.19   23.70
  -5 -19  -1    4.70   26.90
   5 -19   1   41.00   28.10
   5  19   1  -19.30   19.60
   5  19   1   28.90   23.50
  -5  19  -1   36.50   28.20
   5  19   1   15.40   16.60
   5  19   1   30.50   24.00
  -5  19  -1    0.10   20.70
   6 -19   1  -19.60   26.90
  -6 -19  -1   58.29   30.30
  -6 -19  -1  -13.50   25.60
   6  19   1   33.40   28.70
   6  19   1   44.50   28.10
   6  19   1   12.30   13.60
  -6  19  -1   25.10   22.10
  -6  19  -1   -3.20   25.80
  -7 -19  -1   66.59   46.60
   7 -19   1   18.10   27.20
  -7  19  -1   40.30   38.30
   7  19   1   -7.30   23.50
  -7  19  -1   -4.60   19.10
   7  19   1   -0.30   15.00
   8 -19   1   34.10   31.70
  -8 -19  -1   59.79   32.00
  -8  19  -1   73.79   34.50
  -8  19  -1    9.50   18.60
   8  19   1   -3.00   15.30
   8  19   1  -46.00   22.40
   7 -20  -1  -15.60   27.10
  -7 -20   1   14.60   28.10
   7  20  -1    2.80   48.80
  -7  20   1   22.60   21.20
   7  20  -1  -21.00   18.70
   7  20  -1   61.29   40.70
  -7  20   1   52.79   49.90
   6 -20  -1   23.90   46.00
  -6 -20   1  -23.60   42.90
   6  20  -1   20.90   25.80
  -6  20   1   19.50   21.60
   6  20  -1   11.80   23.10
   6  20  -1   31.40   26.20
  -5 -20   1   13.50   24.60
   5 -20  -1   31.30   26.00
   5  20  -1   42.80   24.00
   5  20  -1  -20.00   16.10
  -5  20   1    5.80   25.10
  -5  20   1   -0.10   28.40
  -5  20   1   13.60   20.20
   5  20  -1   29.50   26.20
   4 -20  -1   35.80   26.80
  -4 -20   1   92.39   30.80
  -4 -20   1   84.09   28.90
   4  20  -1   14.90   21.50
  -4  20   1   84.79   35.40
  -4  20   1   78.99   22.30
   4  20  -1  106.49   34.70
  -3 -20   1   73.89   28.00
  -3 -20   1   25.40   26.90
   3 -20  -1   37.60   29.00
  -3  20   1   42.60   24.30
  -3  20   1   -1.50   24.60
  -3  20   1   36.90   27.20
   3  20  -1   11.50   22.40
  -3  20   1   17.40   19.50
   3  20  -1   83.29   29.30
  -2 -20   1   44.50   42.80
   2 -20  -1   34.00   29.80
   2 -20  -1   11.40   21.20
  -2 -20   1   42.30   27.70
  -2  20   1   11.80   18.30
  -2  20   1   35.90   23.30
   2  20  -1   34.80   25.70
  -2  20   1   21.60   22.00
   2  20  -1  -13.00   25.90
   1 -20  -1   -9.70   18.90
  -1 -20   1   27.90   27.30
  -1 -20   1   30.80   20.90
   1 -20  -1   29.90   24.90
   1  20  -1   -5.40   20.70
  -1  20   1   18.80   19.40
  -1  20   1   -2.70   22.10
   1  20  -1   46.50   29.20
   1  20  -1    0.80   26.50
  -1  20   1   49.20   21.60
   0 -20  -1   -5.80   22.70
   0 -20  -1   58.29   22.10
   0 -20   1   41.50   27.20
   0 -20   1   28.30   26.30
   0  20   1   -4.50   20.60
   0  20  -1   23.20   26.00
   0  20  -1   41.00   28.10
   0  20   1   10.90   22.90
   0  20   1   10.80   22.60
   0  20   1    5.90   22.60
   0  20  -1   -9.70   16.90
  -1 -20  -1    9.20   19.00
   1 -20   1   53.09   28.50
   1 -20   1  -28.80   17.80
  -1 -20  -1   57.49   26.70
  -1  20  -1    4.30   24.70
   1  20   1   25.60   22.20
   1  20   1   23.50   24.50
  -1  20  -1   31.00   22.50
   1  20   1   64.99   27.10
  -1  20  -1   38.00   30.00
   1  20   1   34.20   19.90
  -2 -20  -1   10.80   20.00
   2 -20   1   30.70   28.20
  -2 -20  -1    6.30   27.50
   2  20   1  -25.70   19.10
  -2  20  -1   22.50   26.90
   2  20   1  -13.70   20.30
   2  20   1  -15.20   20.90
  -2  20  -1   22.40   19.60
  -2  20  -1   35.20   36.50
   2  20   1    8.50   23.10
   3 -20   1   20.70   24.50
  -3 -20  -1   -7.20   21.10
  -3 -20  -1  -18.40   25.50
   3  20   1    7.80   17.60
   3  20   1   33.30   25.60
  -3  20  -1   74.59   22.40
  -3  20  -1  -41.60   25.40
   3  20   1   12.50   22.60
   3  20   1   -0.40   23.00
   4 -20   1   67.49   34.10
  -4 -20  -1  101.79   29.10
  -4 -20  -1  113.79   33.70
   4  20   1  131.89   33.50
   4  20   1   79.99   27.20
  -4  20  -1   54.99   24.30
  -4  20  -1  159.38   40.00
   4  20   1   69.69   32.50
   4  20   1   70.79   22.50
  -4  20  -1   81.89   28.50
   4  20   1   38.80   24.70
   5 -20   1   54.99   29.90
  -5 -20  -1   86.99   34.80
  -5 -20  -1   14.60   25.70
   5  20   1   56.79   31.90
   5  20   1   30.30   16.70
  -5  20  -1   80.69   26.20
   5  20   1   51.99   29.70
  -5  20  -1   79.69   30.80
  -6 -20  -1  -12.40   26.80
   6 -20   1   71.29   48.80
   6  20   1   17.80   17.40
  -6  20  -1   33.30   47.60
  -6  20  -1  -24.60   18.80
   6  20   1   15.10   27.40
  -7 -20  -1  -47.60   24.40
   7 -20   1    6.00   30.80
  -7  20  -1    8.00   29.00
  -7  20  -1   69.29   28.00
   7  20   1    0.10   14.50
   7  20   1  -32.20   24.40
  -6 -21   1   31.30   31.90
   6 -21  -1    7.50   27.90
   6  21  -1  -15.10   26.40
  -6  21   1  -27.40   25.80
   6  21  -1   37.20   27.40
  -6  21   1  -12.10   22.10
   6  21  -1  -33.20   33.40
  -5 -21   1  -12.60   24.10
   5 -21  -1  -24.30   27.30
   5  21  -1   23.00   30.00
   5  21  -1   45.90   42.10
  -5  21   1    4.10   18.80
   4 -21  -1   49.90   36.60
  -4 -21   1   -8.30   44.80
   4  21  -1   49.70   29.80
   4  21  -1   13.50   23.10
  -4  21   1  -48.50   26.00
  -4  21   1  -15.70   18.80
   4  21  -1   15.90   27.60
  -3 -21   1   38.30   30.50
   3 -21  -1   23.80   42.90
  -3 -21   1   27.80   33.30
   3  21  -1   11.40   26.90
   3  21  -1   67.79   29.00
  -3  21   1   -5.40   18.40
  -3  21   1   24.10   29.30
  -3  21   1   57.39   29.90
  -2 -21   1    6.80   25.10
  -2 -21   1   11.20   26.30
  -2  21   1    9.30   25.80
   2  21  -1  -15.20   22.90
  -2  21   1   -7.70   25.80
   2  21  -1    0.00   20.90
   1 -21  -1   -5.70   20.80
   1 -21  -1   46.70   25.00
  -1 -21   1  -31.60   24.10
  -1 -21   1   33.40   23.10
   1  21  -1   30.70   29.30
  -1  21   1    6.70   19.60
   1  21  -1    1.50   22.90
   1  21  -1   45.00   26.40
  -1  21   1   50.59   30.00
   0 -21   1   -2.40   23.80
   0 -21  -1  -23.00   26.40
   0  21  -1  -16.50   20.30
   0  21   1  -29.70   17.40
   0  21  -1  -21.60   24.60
   0  21  -1    7.60   24.70
   0  21   1  -71.59   22.10
   0  21   1   28.60   22.20
  -1 -21  -1   80.79   36.10
  -1 -21  -1   94.49   29.30
   1 -21   1   47.10   28.00
   1 -21   1   54.69   27.50
  -1  21  -1  100.09   28.30
   1  21   1   46.00   27.10
  -1  21  -1  113.19   33.60
   1  21   1   92.89   28.20
  -1  21  -1   80.49   39.40
   1  21   1  107.59   29.00
   2 -21   1   -2.40   27.70
  -2 -21  -1   56.39   28.60
  -2 -21  -1   -1.40   36.50
   2  21   1   16.10   24.80
   2  21   1   18.10   24.40
  -2  21  -1   19.10   25.30
  -2  21  -1   -8.70   28.50
   2  21   1    8.80   22.70
  -2  21  -1    9.30   22.90
   3 -21   1   48.60   33.30
  -3 -21  -1   32.30   27.50
   3  21   1   62.19   28.80
   3  21   1    5.90   22.50
   3  21   1   -2.50   23.40
  -3  21  -1   18.10   31.10
  -3  21  -1   32.50   22.80
   3  21   1   18.60   16.50
  -4 -21  -1   23.10   27.00
   4 -21   1   25.90   52.79
  -4 -21  -1   23.90   27.80
   4  21   1    9.20   17.70
   4  21   1   40.60   24.00
   4  21   1   22.50   28.50
  -4  21  -1  -19.00   18.20
   4  21   1   20.70   25.90
   5 -21   1   35.80   30.20
  -5 -21  -1  -12.70   27.40
   5  21   1   27.80   28.70
  -5  21  -1   11.20   21.20
   5  21   1    8.40   16.40
  -5  21  -1   29.90   30.80
   5  21   1   15.40   25.40
   5  21   1    7.00   22.90
  -4 -22   1    6.10   27.10
   4  22  -1   12.50   28.30
   4  22  -1   43.00   27.40
  -4  22   1   54.59   32.70
  -4  22   1    1.00   22.60
   4  22  -1    0.40   21.00
   3 -22  -1   23.90   30.50
  -3 -22   1   69.69   32.30
  -3  22   1   -5.10   32.90
   3  22  -1  -10.90   28.00
   3  22  -1   49.60   28.50
   3  22  -1   29.10   29.80
  -3  22   1   15.90   23.00
   2 -22  -1   26.10   30.20
  -2 -22   1   19.50   30.80
  -2  22   1  -28.90   29.50
   2  22  -1  -13.70   25.70
   2  22  -1   -1.20   30.50
   2  22  -1   13.10   48.90
  -2  22   1   -6.10   21.40
  -2  22   1   -9.40   24.40
  -1 -22   1   11.40   27.30
   1 -22  -1   10.00   31.00
   1 -22  -1   85.69   29.00
  -1 -22   1   50.19   28.50
  -1  22   1  -11.30   27.80
  -1  22   1   -9.70   30.30
   1  22  -1   -8.60   21.30
  -1  22   1    7.60   23.20
   0 -22   1   89.69   32.30
   0 -22  -1   78.69   27.10
   0 -22   1  181.58   39.80
   0 -22  -1  115.99   34.20
   0  22   1   67.39   39.70
   0  22   1  168.68   38.70
   0  22  -1  135.39   37.70
   0  22   1  185.58   34.40
   0  22  -1  111.39   58.69
   0  22  -1  150.38   34.90
   1 -22   1   70.19   28.70
  -1 -22  -1   32.90   29.00
   1 -22   1    3.60   30.80
  -1 -22  -1   18.80   31.20
  -1  22  -1   50.19   25.90
   1  22   1   53.89   27.20
  -1  22  -1   91.29   55.09
   1  22   1  108.59   36.60
  -1  22  -1   25.00   33.10
   2 -22   1   -3.40   32.60
  -2 -22  -1  -23.50   24.30
  -2 -22  -1  -13.40   24.30
   2  22   1   35.70   28.00
  -2  22  -1   32.30   29.60
   2  22   1    4.10   25.90
  -2  22  -1    9.10   22.70
   2  22   1   -0.30   25.70
  -3 -22  -1  -23.70   23.40
   3 -22   1  -17.90   29.30
  -3 -22  -1   -0.80   28.20
   3  22   1    8.30   21.00
   3  22   1   28.90   26.20
   3  22   1    3.30   23.60
  -3  22  -1  -19.10   27.60
  -3  22  -1   40.90   22.60
   3  22   1  -18.50   23.30
 -16   0   2   32.40   31.70
  16   0  -2   48.80   32.50
  16   0  -2   50.39   55.19
  15   0  -2   31.40   25.80
  15   0  -2    7.60   31.00
 -15   0   2   26.90   28.20
 -14   0   2    5.70   26.20
  14   0  -2   -4.10   28.40
  14   0  -2   -4.60   21.90
 -14   0   2    7.10   22.40
 -14   0   2   42.30   32.00
 -14   0   2   14.30   22.50
  14   0  -2    4.20   26.90
  13   0  -2  -11.50   22.20
 -13   0   2   26.00   24.10
  13   0  -2   12.50   25.40
 -13   0   2    9.30   21.50
  13   0  -2   33.40   26.50
 -13   0   2   48.60   35.00
 -13   0   2  -27.40   33.50
 -12   0   2   29.30   20.20
 -12   0   2    7.00   21.00
 -12   0   2   -0.20   20.10
  12   0  -2   43.60   21.40
  11   0  -2  139.89   17.60
  11   0  -2  149.09   31.40
 -11   0   2  162.68   31.10
 -11   0   2  150.58   27.90
 -11   0   2  162.88   31.70
  11   0  -2  218.48   35.60
 -11   0   2  123.19   27.90
  10   0  -2  154.48   28.70
  10   0  -2  136.59   25.50
  10   0  -2   75.09   25.10
 -10   0   2  119.69   26.50
 -10   0   2  182.98   32.50
  10   0  -2  127.19   16.20
 -10   0   2   89.19   25.60
 -10   0   2  125.69   28.30
  -9   0   2  392.96   36.30
   9   0  -2  357.56   30.00
   9   0  -2  439.26   34.10
   9   0  -2  406.36   20.00
  -9   0   2  379.66   32.90
  -9   0   2  403.26   32.80
  -9   0   2  393.66   46.10
   9   0  -2  394.76   35.70
   8   0  -2  253.87   32.70
  -8   0   2  211.98   27.90
   8   0  -2  184.68   14.40
   8   0  -2  220.08   27.40
   8   0  -2  253.67   30.80
  -8   0   2  247.48   31.00
  -8   0   2  283.67   32.70
  -8   0   2  259.97   30.00
  -7   0   2   38.60   16.00
   7   0  -2   50.19    9.80
   7   0  -2   57.09   18.90
  -7   0   2   72.89   19.20
  -7   0   2   62.09   18.80
   7   0  -2   95.29   20.10
   7   0  -2   65.29   21.40
  -7   0   2   72.79   21.40
  -6   0   2  250.87   22.90
   6   0  -2  180.08   12.10
  -6   0   2  237.48   27.50
   6   0  -2  235.88   28.30
  -6   0   2  198.28   20.60
   6   0  -2  210.88   23.70
  -6   0   2  224.58   22.40
   6   0  -2  273.87   27.80
  -5   0   2 1629.04   47.10
   5   0  -2 1721.23   65.59
   5   0  -2 1605.94   47.80
  -5   0   2 1720.53   52.99
   5   0  -2 1627.14   56.79
  -5   0   2 1635.14   46.90
  -5   0   2 1710.53   49.00
   4   0  -2  261.77   20.40
   4   0  -2  276.87   23.40
  -4   0   2  225.98   17.40
   4   0  -2  256.77   19.90
  -4   0   2  275.67   23.80
  -4   0   2  272.47   20.30
  -4   0   2  247.48   18.30
   3   0  -2  116.49   15.00
  -3   0   2  128.19   17.80
  -3   0   2   76.79   12.70
   3   0  -2  110.69   17.50
  -3   0   2  130.49   16.70
   3   0  -2  108.19   14.80
  -3   0   2   84.79   13.30
   3   0  -2  110.49   13.70
   2   0  -2   70.99   10.20
  -2   0   2   62.19    9.10
   2   0  -2   56.59   12.40
   2   0  -2   71.89    9.60
  -2   0   2   58.09   13.80
   2   0  -2   64.19    9.40
  -2   0   2   67.69    9.10
  -2   0   2   56.99    8.80
   1   0  -2  349.47    9.00
  -1   0  -2  265.97   15.50
  -1   0  -2  257.17    9.00
  -1   0  -2  272.17    9.50
   1   0   2  278.07   16.10
  -2   0  -2 1510.15   33.80
   2   0   2 1525.65   32.40
  -2   0  -2 1456.55   35.60
  -2   0  -2 1546.05   34.30
   2   0   2 1493.55   32.20
  -2   0  -2 1416.66   37.80
   2   0   2 1518.05   38.80
  -3   0  -2   54.09   12.20
   3   0   2   74.79   14.60
  -3   0  -2   52.09   12.00
  -3   0  -2  104.39   14.80
  -3   0  -2   52.19   12.60
   3   0   2   69.59   12.50
   3   0   2   59.29   11.90
  -4   0  -2 1629.84   45.40
   4   0   2 1660.23   43.30
  -4   0  -2 1664.93   45.10
   4   0   2 1620.74   45.60
   4   0   2 1690.53   45.60
  -4   0  -2 1620.24   45.60
  -4   0  -2 1678.33   45.60
   4   0   2 1636.54   43.40
  -5   0  -2 2146.99   58.69
  -5   0  -2 2175.88   57.09
  -5   0  -2 2180.48   58.09
   5   0   2 2170.68   55.99
   5   0   2 2124.89   55.99
   5   0   2 2163.68   56.09
   5   0   2 2269.07   60.89
  -5   0  -2 2395.56   62.29
   6   0   2  149.39   22.50
   6   0   2   92.29   18.50
  -6   0  -2   87.29   18.10
   6   0   2  126.69   19.40
   6   0   2  113.39   19.10
  -6   0  -2  123.39   19.10
  -6   0  -2  123.29   21.70
  -6   0  -2  120.59   21.30
   7   0   2  795.92   40.00
   7   0   2  732.73   35.90
  -7   0  -2  820.62   39.80
  -7   0  -2  786.02   38.40
  -7   0  -2  757.72   39.70
   7   0   2  805.52   37.20
   7   0   2  814.12   36.00
   8   0   2  122.49   23.10
  -8   0  -2  120.69   24.70
  -8   0  -2  137.49   24.60
  -8   0  -2   54.79   18.60
   8   0   2   98.39   23.50
   8   0   2  111.49   20.00
   8   0   2   94.29   21.40
  -9   0  -2  432.26   35.70
   9   0   2  534.75   40.50
  -9   0  -2  519.85   36.60
   9   0   2  461.65   31.10
   9   0   2  510.15   35.00
   9   0   2  453.65   39.70
  -9   0  -2  450.45   36.60
  10   0   2  721.93   42.80
  10   0   2  682.13   37.90
 -10   0  -2  681.23   44.80
 -10   0  -2  620.34   42.60
  10   0   2  651.93   39.30
 -10   0  -2  632.44   41.60
  10   0   2  605.84   46.00
  11   0   2  115.09   23.20
  11   0   2   72.59   26.10
 -11   0  -2   78.99   25.60
  11   0   2  185.28   30.30
 -11   0  -2   50.39   20.60
  11   0   2  102.79   31.40
 -11   0  -2  149.88   30.90
  12   0   2   42.40   20.60
  12   0   2  -23.30   21.60
 -12   0  -2   29.80   25.50
 -12   0  -2   10.40   15.60
 -12   0  -2   22.50   25.20
 -13   0  -2    0.50   21.60
 -13   0  -2    2.60   15.90
 -13   0  -2  -23.40   23.00
  13   0   2    8.40   24.40
  13   0   2   68.39   26.10
  13   0   2   -0.30   20.10
 -13   0  -2   36.40   27.00
  14   0   2  109.29   37.10
 -14   0  -2   69.39   30.50
  14   0   2   -7.40   27.50
  14   0   2   32.90   26.50
  15   0   2   -0.80   25.50
 -15   0  -2   -2.00   27.40
 -15   0  -2  -34.60   25.50
  16  -1  -2  -42.70   34.70
 -16  -1   2   30.10   31.20
  16  -1  -2  -36.20   27.70
  16   1  -2   22.70   34.90
 -16   1   2    7.70   33.80
  16   1  -2  -35.80   26.70
  15  -1  -2   12.30   25.10
  15  -1  -2   38.20   29.70
  15   1  -2   -7.80   29.80
 -15   1   2  -25.70   27.10
  15   1  -2    8.60   24.60
 -15   1   2   31.00   28.20
  14  -1  -2  -48.50   19.60
 -14  -1   2   35.20   26.80
  14  -1  -2   58.79   27.30
 -14  -1   2   19.60   24.20
  14  -1  -2  -13.80   28.20
 -14  -1   2   26.30   26.30
 -14  -1   2   17.40   21.30
  14   1  -2  -14.00   23.70
 -14   1   2   32.70   29.30
 -14   1   2  -20.10   26.00
 -14   1   2    5.80   22.40
  14   1  -2   13.10   26.60
 -14   1   2  -12.70   25.40
  14   1  -2   37.10   26.00
 -13  -1   2  153.18   33.90
  13  -1  -2  117.89   36.40
 -13  -1   2  122.59   28.90
  13  -1  -2  132.79   34.30
 -13  -1   2  198.08   47.70
 -13  -1   2  128.39   31.10
  13  -1  -2  123.09   31.40
  13   1  -2  111.49   32.80
 -13   1   2  132.89   34.40
 -13   1   2  133.89   41.30
  13   1  -2  109.59   31.90
  13   1  -2  106.19   31.30
  13   1  -2  185.18   21.20
 -13   1   2  195.98   38.90
  12  -1  -2    4.80   24.30
 -12  -1   2   -5.10   18.00
 -12  -1   2   28.70   18.00
 -12  -1   2   18.90   21.60
  12  -1  -2   16.40   20.30
  12   1  -2   50.79   31.00
 -12   1   2    4.40   21.80
  12   1  -2   -0.70   11.20
  12   1  -2   13.70   21.70
 -12   1   2   45.00   20.70
 -12   1   2  -18.50   20.30
  11  -1  -2   75.79   26.80
 -11  -1   2   47.00   21.80
 -11  -1   2   83.09   25.30
 -11  -1   2   37.00   20.20
  11  -1  -2   67.49   28.00
 -11  -1   2   39.20   21.30
  11  -1  -2    0.50   17.00
  11   1  -2   43.40   23.40
  11   1  -2    4.80   16.20
 -11   1   2   45.60   23.30
  11   1  -2   30.80   12.50
 -11   1   2   39.60   20.90
  11   1  -2   22.00   22.20
 -11   1   2   82.79   26.90
 -11   1   2   78.59   23.10
  10  -1  -2   82.09   25.70
 -10  -1   2  172.18   30.60
  10  -1  -2  156.78   26.90
 -10  -1   2  163.78   29.90
  10  -1  -2  159.18   30.60
 -10  -1   2  142.09   28.60
 -10  -1   2  164.58   29.20
 -10   1   2  140.69   31.60
  10   1  -2  170.48   30.90
  10   1  -2  141.69   29.80
  10   1  -2  151.58   18.20
  10   1  -2  155.28   26.90
 -10   1   2  168.08   29.90
 -10   1   2  149.39   29.10
  -9  -1   2   48.80   21.60
  -9  -1   2   77.19   22.90
   9  -1  -2   51.69   21.20
   9  -1  -2   38.70   10.30
  -9  -1   2   36.70   18.50
   9  -1  -2   50.89   21.60
   9  -1  -2   41.40   17.20
  -9  -1   2   34.40   21.50
   9   1  -2   69.59   19.70
   9   1  -2   51.79   20.10
  -9   1   2   51.49   24.60
  -9   1   2   36.30   20.30
  -9   1   2   78.39   21.80
  -9   1   2   52.49   19.60
   9   1  -2   44.60   22.50
   9   1  -2   45.40   12.20
   8  -1  -2    4.70   15.40
   8  -1  -2   34.20   16.70
   8  -1  -2   49.40   18.40
  -8  -1   2   45.90   18.80
  -8  -1   2   37.00   18.40
  -8  -1   2   40.60   19.10
   8  -1  -2   36.00    8.50
  -8  -1   2   39.40   16.70
  -8   1   2   29.80   16.10
   8   1  -2   10.60   18.10
   8   1  -2   53.59   18.30
   8   1  -2    9.40   16.20
  -8   1   2   51.39   22.30
  -8   1   2   26.10   17.60
   8   1  -2   54.69   12.10
  -8   1   2   38.60   16.60
   7  -1  -2  111.89   20.20
  -7  -1   2   93.59   22.00
  -7  -1   2  103.19   21.00
  -7  -1   2   99.19   20.20
   7  -1  -2   88.79    9.30
  -7  -1   2  128.89   21.30
   7  -1  -2  130.09   23.80
   7  -1  -2   94.79   23.10
   7   1  -2   94.39   21.50
   7   1  -2   69.39   17.40
   7   1  -2  121.19   23.50
   7   1  -2   90.19   13.20
  -7   1   2  102.79   20.90
  -7   1   2  121.29   22.20
  -7   1   2  113.69   19.70
  -7   1   2   92.49   21.80
  -6  -1   2  123.99   21.10
   6  -1  -2   97.19    8.40
  -6  -1   2  128.69   20.60
   6  -1  -2  140.29   24.70
  -6  -1   2  133.59   20.20
   6  -1  -2  145.99   22.30
   6  -1  -2  139.19   21.90
  -6  -1   2  116.49   19.50
  -6   1   2  163.58   22.50
  -6   1   2  136.09   21.60
   6   1  -2  143.49   20.80
  -6   1   2  110.29   21.10
  -6   1   2  151.88   21.20
   6   1  -2  139.09   23.30
   6   1  -2  128.49   20.10
  -5  -1   2  383.26   23.00
  -5  -1   2  423.66   25.30
   5  -1  -2  387.46   25.10
   5  -1  -2  443.56   11.90
   5  -1  -2  418.26   38.30
  -5  -1   2  427.06   25.70
  -5  -1   2  377.16   27.60
   5   1  -2  409.16   25.20
  -5   1   2  403.06   23.50
  -5   1   2  400.56   25.40
  -5   1   2  416.56   29.70
  -5   1   2  394.36   24.50
   5   1  -2  448.46   29.10
  -4  -1   2  159.08   19.00
  -4  -1   2  158.28   19.30
   4  -1  -2   98.99   15.90
   4  -1  -2  144.69   18.80
   4  -1  -2  102.09   18.90
  -4  -1   2  116.69   18.90
  -4  -1   2  142.89   18.60
  -4   1   2  123.39   17.00
  -4   1   2  123.29   20.20
  -4   1   2  132.09   15.60
   4   1  -2  131.79   20.90
  -4   1   2  119.69   16.60
   4   1  -2  138.19   18.20
   4   1  -2  124.89   16.90
   4   1  -2   98.39   15.50
  -3  -1   2  654.13   23.80
   3  -1  -2  637.14   24.20
  -3  -1   2  618.64   24.40
   3  -1  -2  615.94   23.60
   3  -1  -2  587.84   28.30
  -3  -1   2  643.84   24.00
  -3  -1   2  602.84   27.40
  -3   1   2  621.24   20.90
   3   1  -2  662.23   28.30
   3   1  -2  593.44   24.50
  -3   1   2  629.74   28.50
   3   1  -2  610.24   24.00
  -3   1   2  601.14   22.70
   3   1  -2  618.74   23.40
  -3   1   2  626.74   23.30
  -2  -1   2  799.82   24.50
   2  -1  -2  825.12   28.00
  -2  -1   2  835.62   22.70
   2  -1  -2  842.42   20.10
   2  -1  -2  798.82   22.30
   2  -1  -2  804.52   22.80
   2  -1  -2  845.62   17.20
  -2  -1   2  844.32   22.50
  -2   1   2  759.12   30.40
   2   1  -2  837.42   23.40
  -2   1   2  802.32   21.70
   2   1  -2  803.62   27.80
   2   1  -2  837.42   23.40
  -2   1   2  844.62   22.10
  -2   1   2  791.22   19.50
   2   1  -2  817.42   25.00
   1  -1  -2 9999.00  150.38
   1  -1  -2 9017.30  141.79
   1  -1  -2 8491.15  144.59
   1   1  -2 9381.26  143.89
   1   1  -2 9033.50  148.59
   0   1  -2 1282.77   22.90
  -1  -1  -2   68.69   11.50
  -1  -1  -2   69.79    6.60
   1  -1   2   78.99    7.20
  -1  -1  -2   67.79    6.70
  -1   1  -2   65.89    7.90
  -1   1  -2   77.39    7.90
   1   1   2   78.69   12.10
   1   1   2   63.39    4.80
   1   1   2   54.19    4.70
  -1   1  -2   52.39   10.20
   2  -1   2   65.49   10.20
  -2  -1  -2   37.50    9.90
  -2  -1  -2   58.79   12.40
   2  -1   2   62.49   12.70
   2  -1   2   70.59   10.60
  -2  -1  -2   57.89    9.50
  -2  -1  -2   47.90   10.20
  -2   1  -2   56.99   10.90
   2   1   2   64.39    9.60
   2   1   2   34.80   12.00
  -2   1  -2   40.20   11.60
  -2   1  -2   55.89   10.70
   2   1   2   69.09    9.90
   3  -1   2  262.97   19.30
   3  -1   2  237.08   16.20
   3  -1   2  293.57   17.00
  -3  -1  -2  269.87   18.20
  -3  -1  -2  245.78   17.40
  -3  -1  -2  257.37   16.10
  -3  -1  -2  240.98   19.70
   3   1   2  241.18   19.90
  -3   1  -2  288.37   18.70
  -3   1  -2  253.07   18.40
   3   1   2  265.17   16.20
  -3   1  -2  253.57   20.00
   3   1   2  262.27   16.70
  -3   1  -2  272.97   18.10
   3   1   2  275.27   17.20
   4  -1   2  164.28   16.60
  -4  -1  -2  170.78   17.60
   4  -1   2  182.48   19.20
   4  -1   2  153.88   19.10
  -4  -1  -2  170.18   19.20
   4  -1   2  181.58   19.50
  -4  -1  -2  144.29   18.10
  -4  -1  -2  199.28   20.80
  -4   1  -2  154.58   19.30
  -4   1  -2  199.58   20.80
  -4   1  -2  164.58   17.90
   4   1   2  231.38   22.60
   4   1   2  164.98   17.30
  -4   1  -2  190.48   20.70
   4   1   2  177.38   18.30
   4   1   2  198.88   19.70
  -5  -1  -2  518.75   27.20
  -5  -1  -2  547.25   28.40
   5  -1   2  627.14   35.60
   5  -1   2  504.15   26.50
   5  -1   2  511.25   27.80
   5  -1   2  494.05   26.40
  -5  -1  -2  515.25   28.80
   5   1   2  478.45   25.70
   5   1   2  496.45   27.60
   5   1   2  473.95   25.80
  -5   1  -2  537.05   29.80
  -5   1  -2  473.65   25.70
  -5   1  -2  480.15   27.80
  -5   1  -2  522.25   27.90
  -6  -1  -2  113.89   19.00
   6  -1   2   97.29   17.80
   6  -1   2  126.29   23.70
   6  -1   2   90.69   17.60
  -6  -1  -2  152.78   23.00
   6  -1   2  110.09   19.20
  -6  -1  -2   81.69   19.60
   6   1   2  117.09   19.00
  -6   1  -2  112.99   20.50
   6   1   2   92.29   18.80
  -6   1  -2  128.29   19.30
  -6   1  -2  102.59   19.20
   6   1   2  146.49   25.80
  -6   1  -2  126.19   21.50
   6   1   2  111.69   18.80
   7  -1   2  710.93   39.80
   7  -1   2  769.52   36.40
   7  -1   2  704.33   33.50
  -7  -1  -2  699.83   37.50
  -7  -1  -2  757.22   38.50
  -7  -1  -2  775.52   38.90
   7  -1   2  717.33   36.00
   7   1   2  714.13   35.40
  -7   1  -2  771.62   38.50
   7   1   2  774.92   36.50
  -7   1  -2  724.23   38.50
   7   1   2  701.53   37.00
  -7   1  -2  829.22   41.80
  -7   1  -2  790.62   34.70
  -8  -1  -2  147.09   23.50
   8  -1   2  214.28   31.60
  -8  -1  -2  160.88   26.40
   8  -1   2  187.98   27.90
  -8  -1  -2  156.78   26.80
   8  -1   2  181.98   27.30
   8  -1   2  167.68   25.50
   8   1   2  192.38   24.60
  -8   1  -2  157.98   26.90
  -8   1  -2  220.48   30.00
   8   1   2  186.58   26.40
  -8   1  -2  183.88   26.90
   8   1   2  214.98   29.10
   8   1   2  158.38   24.40
   9  -1   2   49.20   20.00
  -9  -1  -2   66.39   21.80
  -9  -1  -2   33.90   20.10
   9  -1   2   49.00   16.60
   9  -1   2   45.40   24.70
  -9  -1  -2   14.90   14.90
   9  -1   2   43.70   28.90
  -9   1  -2   44.60   21.90
  -9   1  -2   52.19   20.10
   9   1   2   39.00   17.00
  -9   1  -2   45.20   19.10
   9   1   2   39.40   18.80
   9   1   2   64.99   20.80
   9   1   2   46.40   20.20
 -10  -1  -2   -6.60   15.70
 -10  -1  -2   20.00   20.00
  10  -1   2    4.20   21.30
 -10  -1  -2   25.70   22.10
  10  -1   2    4.10   15.00
  10  -1   2    0.80   16.90
 -10   1  -2   -4.60   17.50
  10   1   2   -2.20   15.40
  10   1   2   31.50   21.80
 -10   1  -2   -5.10   16.70
 -10   1  -2   23.90   19.00
  10   1   2   -9.30   13.80
  10   1   2  -17.70   15.00
 -11  -1  -2  326.27   42.70
  11  -1   2  231.68   38.10
  11  -1   2  318.37   40.00
 -11  -1  -2  297.87   42.50
  11  -1   2  335.37   37.90
  11   1   2  260.87   36.10
 -11   1  -2  307.67   43.70
 -11   1  -2  316.07   39.80
  11   1   2  274.17   28.70
  11   1   2  240.68   35.90
  11   1   2  304.17   36.40
 -12  -1  -2   43.80   25.50
 -12  -1  -2    6.80   23.80
  12  -1   2   47.00   22.40
 -12  -1  -2   -6.20   20.50
 -12  -1  -2    1.90   14.90
  12  -1   2   23.50   29.40
  12   1   2   18.20   19.20
  12   1   2   28.40   17.80
  12   1   2   24.30   21.90
 -12   1  -2   10.00   24.30
 -12   1  -2   20.30   24.60
 -12   1  -2   18.90   18.70
  13  -1   2   24.50   22.80
 -13  -1  -2    3.50   25.80
 -13  -1  -2   36.30   29.40
  13  -1   2    1.90   19.70
  13  -1   2   55.69   31.20
 -13  -1  -2    7.40   24.10
 -13  -1  -2   -9.50   11.30
 -13   1  -2   12.10   24.60
 -13   1  -2   55.29   26.90
  13   1   2  -28.00   17.40
 -13   1  -2   14.90   25.00
 -13   1  -2   11.10   23.00
  13   1   2   23.10   28.10
  13   1   2   -3.90   14.70
  13   1   2   63.49   23.30
  14  -1   2   34.00   24.30
  14  -1   2    6.20   28.30
 -14  -1  -2    4.60   24.80
 -14  -1  -2   -6.00   21.20
 -14   1  -2   -4.80   24.60
 -14   1  -2   19.70   14.70
  14   1   2  -10.10   26.50
  14   1   2   -0.20   22.00
  14   1   2    0.10   26.90
  15  -1   2    6.20   27.40
 -15  -1  -2   -1.30   23.90
 -15  -1  -2   23.30   29.20
  15   1   2   20.50   28.70
 -15   1  -2   12.10   29.40
  16  -2  -2  -24.20   33.50
  16   2  -2   37.90   38.90
 -15  -2   2  -36.60   22.00
 -15  -2   2  -18.20   14.60
  15  -2  -2  -33.80   23.30
  15  -2  -2   35.90   31.80
  15   2  -2  -33.10   28.90
 -15   2   2   55.19   30.50
 -15   2   2   15.30   21.90
  15   2  -2   -2.40   22.60
 -14  -2   2   36.00   27.50
 -14  -2   2   20.70   25.40
  14  -2  -2   32.90   34.40
  14  -2  -2   14.00   22.10
 -14  -2   2   19.00   32.00
 -14  -2   2   68.49   35.10
  14   2  -2   20.00   12.90
  14   2  -2  -10.10   26.60
  14   2  -2   27.50   28.30
 -14   2   2   30.30   25.10
 -14   2   2   -8.70   29.20
 -14   2   2   21.20   28.70
 -14   2   2   32.20   47.00
  14   2  -2  -19.80   24.50
 -13  -2   2   29.90   20.50
  13  -2  -2    5.90   26.00
  13  -2  -2   38.60   24.50
 -13  -2   2   61.99   29.30
  13  -2  -2   55.89   26.30
 -13  -2   2   83.09   29.40
 -13  -2   2   11.30   19.90
 -13   2   2   28.60   23.30
 -13   2   2   52.79   29.00
 -13   2   2   42.50   28.40
  13   2  -2   83.59   26.50
  13   2  -2   58.59   28.30
  13   2  -2   28.10   12.30
  13   2  -2   67.69   29.60
  12  -2  -2   -9.50   23.20
  12  -2  -2   -7.70   18.10
  12  -2  -2    9.50   21.90
 -12  -2   2    2.40   20.90
 -12  -2   2    9.80   17.20
 -12  -2   2   65.29   28.80
  12   2  -2   -6.50   11.40
  12   2  -2   -7.30   20.30
 -12   2   2  -17.20   20.80
 -12   2   2   11.50   15.50
  12   2  -2   11.20   22.30
 -12   2   2    2.80   21.00
  12   2  -2   66.19   35.10
 -11  -2   2   31.70   20.90
 -11  -2   2   26.70   18.60
  11  -2  -2  -14.30   18.10
 -11  -2   2   41.30   19.00
  11  -2  -2   26.30   19.80
  11  -2  -2  134.69   30.90
 -11  -2   2   23.90   19.40
  11   2  -2   33.30   21.10
 -11   2   2   38.90   18.60
 -11   2   2   51.19   27.60
  11   2  -2   14.00   15.70
  11   2  -2   34.10   12.90
  11   2  -2   -5.90   20.70
 -11   2   2   28.40   18.70
 -11   2   2   40.60   21.20
  10  -2  -2    2.50   19.00
  10  -2  -2   26.00   16.00
 -10  -2   2   18.90   19.60
 -10  -2   2   10.50   17.40
  10  -2  -2   15.90   22.20
 -10  -2   2   29.40   18.40
 -10  -2   2   -5.10   16.80
  10   2  -2   -7.80   18.90
  10   2  -2   31.60   17.80
 -10   2   2    7.00   15.80
  10   2  -2  -20.30   18.80
 -10   2   2  -25.60   16.90
 -10   2   2   -3.40   18.20
  10   2  -2    3.00   10.90
 -10   2   2   12.80   17.00
   9  -2  -2   15.40   14.40
  -9  -2   2    6.30   15.00
  -9  -2   2   16.10   17.50
   9  -2  -2    4.40   15.40
  -9  -2   2  -11.70   14.60
  -9  -2   2  -11.30   14.30
   9  -2  -2   -2.30   17.80
  -9   2   2   -1.00   26.10
   9   2  -2    7.30   10.50
  -9   2   2   20.90   17.30
   9   2  -2   -0.80   19.50
   9   2  -2    8.40   13.60
   9   2  -2   24.60   19.20
  -9   2   2   -5.80   15.30
  -9   2   2    7.90   16.00
   8  -2  -2  107.39   21.80
  -8  -2   2   93.19   22.70
   8  -2  -2   99.09   23.20
  -8  -2   2  141.49   25.10
   8  -2  -2   73.19   21.80
  -8  -2   2   84.19   22.00
  -8   2   2   86.29   21.10
   8   2  -2  128.19   23.30
  -8   2   2  109.09   25.00
   8   2  -2   90.89   22.60
   8   2  -2   97.79   16.20
  -8   2   2   83.99   22.10
   8   2  -2   54.19   20.00
  -8   2   2   58.19   18.30
   7  -2  -2  166.08   24.20
  -7  -2   2  133.79   22.30
  -7  -2   2  154.28   24.30
  -7  -2   2  145.59   22.20
   7  -2  -2  126.59   24.40
   7  -2  -2  163.88   25.70
  -7  -2   2  245.58   28.90
  -7   2   2  119.29   21.70
  -7   2   2  158.68   23.10
   7   2  -2  215.98   27.50
   7   2  -2  188.18   27.40
  -7   2   2  166.68   27.40
   7   2  -2  159.28   23.70
  -6  -2   2  201.98   23.60
   6  -2  -2  272.27   27.60
  -6  -2   2  246.38   24.00
  -6  -2   2  252.67   25.00
  -6  -2   2  246.48   24.00
   6  -2  -2  220.68   22.70
   6   2  -2  259.77   29.20
  -6   2   2  256.67   27.50
   6   2  -2  233.68   23.60
  -6   2   2  204.18   20.60
   6   2  -2  222.38   21.30
  -6   2   2  230.88   23.30
  -5  -2   2  676.63   32.40
  -5  -2   2  667.23   33.30
   5  -2  -2  726.03   36.20
   5  -2  -2  656.03   30.70
   5  -2  -2  623.54   35.80
  -5  -2   2  656.63   30.80
   5   2  -2  673.13   31.30
  -5   2   2  671.33   30.60
  -5   2   2  646.84   34.40
   5   2  -2  689.73   34.90
  -5   2   2  714.03   36.90
   5   2  -2  664.43   30.00
   5   2  -2  676.03   33.80
  -4  -2   2  282.77   19.20
  -4  -2   2  302.27   23.90
   4  -2  -2  276.87   24.70
  -4  -2   2  285.37   20.90
  -4  -2   2  284.97   21.30
   4  -2  -2  296.57   20.70
   4  -2  -2  280.47   20.90
  -4   2   2  296.27   20.20
   4   2  -2  305.57   23.80
  -4   2   2  244.78   20.10
   4   2  -2  311.47   20.60
  -4   2   2  271.67   23.10
   4   2  -2  293.07   19.90
   4   2  -2  300.67   22.80
   3  -2  -2  454.55   21.70
  -3  -2   2  421.26   20.50
   3  -2  -2  449.46   21.00
  -3  -2   2  470.65   23.40
  -3  -2   2  445.36   24.30
  -3  -2   2  425.36   21.00
   3  -2  -2  452.35   26.10
   3   2  -2  461.45   24.20
   3   2  -2  403.96   21.40
   3   2  -2  455.05   22.30
   3   2  -2  454.35   23.90
  -3   2   2  459.15   25.40
  -3   2   2  465.15   20.70
  -3   2   2  439.06   20.60
   2  -2  -2  467.05   18.70
  -2  -2   2  469.15   21.70
  -2  -2   2  457.15   18.00
  -2  -2   2  482.65   18.90
  -2  -2   2  470.45   22.90
   2  -2  -2  447.26   17.90
   2  -2  -2  481.15   22.50
   2   2  -2  496.15   19.90
  -2   2   2  457.15   12.50
  -2   2   2  464.85   13.20
  -2   2   2  466.95   17.50
  -2   2   2  445.06   17.50
   2   2  -2  445.56   22.10
   2   2  -2  461.55   21.80
  -1  -2   2 1813.42   40.80
   1  -2  -2 1873.41   38.50
   1  -2  -2 1801.22   34.50
  -1  -2   2 1671.73   35.10
   1  -2  -2 1822.12   34.70
  -1  -2   2 1639.14   35.30
   1   2  -2 1845.12   41.20
  -1   2   2 1584.74   35.20
   1   2  -2 1786.52   36.30
   1   2  -2 1831.72   36.70
  -1   2   2 1713.03   32.90
   0  -2  -2  958.10   20.10
   0  -2  -2 1002.00   20.40
   0  -2   2  969.70   27.70
   0  -2  -2 1005.30   20.80
   0   2  -2  964.80   22.70
   0   2  -2  985.50   27.80
   0   2  -2  967.90   22.90
   0   2   2  859.51   17.90
  -1  -2  -2   12.10    6.60
  -1  -2  -2   14.30    7.00
   1  -2   2   11.30    7.30
   1  -2   2   -0.20    6.50
  -1   2  -2   15.00    7.70
  -1   2  -2   12.60   10.90
   1   2   2    7.40    5.60
   1   2   2    1.70    5.40
  -1   2  -2   10.90    8.00
   1   2   2    5.70   10.80
   2  -2   2  868.01   25.10
  -2  -2  -2  830.82   20.20
  -2  -2  -2  833.02   24.80
  -2  -2  -2  792.52   24.90
   2  -2   2  829.82   29.90
  -2   2  -2  878.61   26.30
  -2   2  -2  813.92   26.40
   2   2   2  822.92   23.30
   2   2   2  800.02   23.10
   2   2   2  847.02   30.30
   3  -2   2  985.60   30.50
  -3  -2  -2  980.60   31.20
  -3  -2  -2 1010.70   31.00
  -3  -2  -2  928.61   26.80
   3  -2   2  955.60   30.00
  -3   2  -2  982.10   31.70
   3   2   2  991.80   29.00
   3   2   2  973.00   26.70
  -3   2  -2  904.01   34.50
   3   2   2 1052.79   35.00
   3   2   2  974.70   29.60
  -3   2  -2  951.80   31.30
  -3   2  -2  980.80   31.80
   4  -2   2  214.28   19.50
  -4  -2  -2  208.78   19.60
  -4  -2  -2  206.68   19.10
   4  -2   2  208.08   18.20
  -4  -2  -2  211.38   17.00
   4   2   2  217.18   18.50
   4   2   2  229.08   21.20
  -4   2  -2  223.88   18.40
  -4   2  -2  259.67   25.50
  -4   2  -2  177.48   17.90
   4   2   2  219.28   18.00
  -4   2  -2  201.68   19.60
   4   2   2  196.18   16.70
  -5  -2  -2  468.35   26.20
  -5  -2  -2  526.25   28.40
   5  -2   2  454.45   25.50
  -5  -2  -2  497.25   25.70
   5  -2   2  503.45   41.40
  -5   2  -2  488.05   25.50
  -5   2  -2  518.95   27.50
   5   2   2  490.65   27.90
   5   2   2  493.65   27.50
   5   2   2  495.35   26.20
  -5   2  -2  478.55   31.20
  -5   2  -2  484.65   26.30
  -6  -2  -2  213.68   21.20
  -6  -2  -2  315.77   30.80
   6  -2   2  240.48   22.70
  -6  -2  -2  209.68   21.30
   6  -2   2  271.57   30.10
   6  -2   2  237.08   22.10
   6   2   2  257.67   23.80
  -6   2  -2  239.88   25.70
   6   2   2  248.78   22.30
  -6   2  -2  239.18   20.80
  -6   2  -2  263.17   24.10
   6   2   2  227.88   21.80
  -6   2  -2  229.78   23.80
   6   2   2  216.28   22.20
   7  -2   2   -8.90   13.50
   7  -2   2   17.00   18.20
   7  -2   2   -2.00   13.30
  -7  -2  -2    7.70   14.80
  -7  -2  -2    9.00   15.60
  -7  -2  -2   17.60   13.90
   7   2   2  -18.00   13.00
  -7   2  -2   17.80   15.10
   7   2   2   20.90   15.80
   7   2   2   10.50   13.80
   7   2   2   11.20   14.90
  -7   2  -2   19.60   15.80
  -7   2  -2   11.00   11.30
  -7   2  -2   10.30   16.40
  -8  -2  -2  319.67   28.40
   8  -2   2  318.37   33.90
  -8  -2  -2  282.67   29.20
   8  -2   2  347.47   35.40
  -8  -2  -2  342.17   30.00
   8  -2   2  285.07   27.60
   8   2   2  293.57   26.90
   8   2   2  347.97   30.90
  -8   2  -2  337.97   30.60
   8   2   2  355.56   28.60
  -8   2  -2  361.36   26.10
   8   2   2  315.07   28.30
  -8   2  -2  329.47   28.60
  -8   2  -2  328.07   31.90
  -9  -2  -2   61.29   20.80
   9  -2   2   57.49   25.60
  -9  -2  -2   51.89   20.20
   9  -2   2   56.89   21.30
   9  -2   2   57.59   22.00
  -9  -2  -2   30.90   16.00
   9   2   2   31.00   22.50
  -9   2  -2    6.70   16.70
  -9   2  -2   25.00   28.90
  -9   2  -2   95.49   22.80
   9   2   2   41.90   18.60
   9   2   2   74.49   23.40
   9   2   2  113.39   22.10
  10  -2   2   31.60   20.10
 -10  -2  -2   28.70   23.00
 -10  -2  -2   20.90   19.30
  10  -2   2   53.49   26.80
 -10  -2  -2   22.60   22.70
  10  -2   2   28.00   16.30
 -10  -2  -2   28.40   14.30
  10   2   2   25.00   18.50
  10   2   2  -11.80   14.90
 -10   2  -2   33.30   20.10
  10   2   2   52.99   22.20
 -10   2  -2   54.49   22.50
 -10   2  -2   59.39   25.20
  10   2   2   33.70   16.50
  11  -2   2    6.80   18.10
  11  -2   2   23.90   21.50
 -11  -2  -2    5.70   13.70
 -11  -2  -2  -31.10   17.10
 -11  -2  -2   17.30   21.50
  11  -2   2  -10.20   21.60
  11   2   2   -6.30   21.10
  11   2   2   -5.60   14.30
 -11   2  -2  -15.10   16.40
  11   2   2   -9.70   18.60
  11   2   2   11.70   18.00
 -11   2  -2   15.30   17.90
 -11   2  -2  -16.90   18.70
  12  -2   2  141.69   29.60
  12  -2   2  165.68   37.50
 -12  -2  -2  144.79   33.90
 -12  -2  -2  215.28   43.80
 -12  -2  -2  174.88   37.70
 -12   2  -2  152.98   35.90
 -12   2  -2   97.59   26.00
  12   2   2  141.89   27.80
  12   2   2  151.28   31.90
 -12   2  -2  147.79   48.70
  12   2   2  163.48   34.90
 -13  -2  -2   72.39   29.00
 -13  -2  -2  -34.80   25.40
 -13  -2  -2   -2.20   11.80
  13  -2   2   73.89   27.20
 -13  -2  -2   45.80   30.40
  13  -2   2   17.90   22.10
  13   2   2  -15.20   17.10
  13   2   2    8.90   30.80
  13   2   2  -21.20   19.10
 -13   2  -2    0.40   27.00
 -13   2  -2   53.19   25.70
 -13   2  -2   22.90   20.80
  13   2   2   17.70   16.90
  14  -2   2  -38.60   25.60
 -14  -2  -2    8.30   20.00
  14  -2   2   -5.90   23.50
 -14  -2  -2   20.00   26.20
 -14   2  -2   -8.10   20.70
  14   2   2    5.90   15.20
  14   2   2   25.00   22.80
 -14   2  -2   21.20   27.20
  14   2   2   18.00   25.70
  14   2   2  -33.20   23.10
  15  -2   2   13.30   28.00
 -15  -2  -2   27.00   28.70
 -15  -2  -2   -2.90   21.60
  15   2   2    6.00   26.20
 -15   2  -2   60.69   30.00
  15  -3  -2   16.60   27.70
 -15  -3   2    6.80   15.30
  15  -3  -2  -15.30   30.90
 -15  -3   2   60.69   33.70
  15   3  -2   -3.80   28.00
  15   3  -2   22.50   15.10
  15   3  -2   17.00   23.60
 -15   3   2   10.60   26.60
 -15   3   2    1.50   24.60
 -14  -3   2   -4.00   25.10
  14  -3  -2  -16.10   30.30
  14  -3  -2   24.30   22.30
 -14  -3   2  -16.80   22.60
 -14   3   2   20.70   26.80
  14   3  -2   -9.50   11.40
  14   3  -2  -25.10   30.50
  14   3  -2   42.50   26.90
 -14   3   2   13.60   34.00
  14   3  -2   23.70   23.60
 -14   3   2   -5.30   26.50
 -14   3   2   50.59   32.70
  13  -3  -2   14.50   25.10
  13  -3  -2  -22.40   21.30
 -13  -3   2   -7.20   21.10
 -13  -3   2   -8.90   18.00
 -13  -3   2   21.00   25.30
  13  -3  -2    4.80   16.90
 -13  -3   2   23.00   24.50
 -13   3   2   34.90   24.00
  13   3  -2  -15.10   19.30
 -13   3   2   13.40   22.50
  13   3  -2   17.70   14.50
  13   3  -2   21.10   25.30
  13   3  -2   21.10   21.80
 -12  -3   2    4.30   19.60
  12  -3  -2   32.20   25.90
 -12  -3   2   22.80   18.30
  12  -3  -2   39.40   21.00
  12  -3  -2  -20.10   19.30
 -12  -3   2   -8.40   21.20
 -12   3   2   21.40   25.40
  12   3  -2   42.20   21.50
  12   3  -2  -22.70   19.40
 -12   3   2   11.60   24.20
 -12   3   2   15.80   18.40
  12   3  -2   16.50   13.50
  12   3  -2   21.60   22.00
 -11  -3   2   26.00   21.20
  11  -3  -2   -0.70   22.20
 -11  -3   2   -0.60   15.40
 -11  -3   2   -9.00   15.10
 -11  -3   2   26.20   22.30
  11  -3  -2   -6.90   20.90
  11   3  -2   24.80   17.50
 -11   3   2   -2.40   13.80
 -11   3   2   31.40   19.80
 -11   3   2   34.70   23.80
  11   3  -2   -2.10   11.30
  11   3  -2   -8.70   18.90
 -11   3   2    8.60   24.30
  11   3  -2   -0.70   20.60
 -10  -3   2  -10.40   16.30
  10  -3  -2   17.50   16.40
 -10  -3   2   11.20   19.20
  10  -3  -2  -10.20   15.90
 -10  -3   2    6.20   17.10
 -10  -3   2  -17.70   16.20
  10  -3  -2    1.50   18.10
  10   3  -2   22.00   21.10
  10   3  -2   -8.30   17.70
 -10   3   2    0.10   17.50
 -10   3   2   -0.70   17.50
 -10   3   2   -6.20   15.90
  10   3  -2   35.50   18.20
 -10   3   2    2.60   15.60
   9  -3  -2  132.39   26.50
  -9  -3   2  190.98   29.80
  -9  -3   2  138.39   25.90
   9  -3  -2  113.09   21.70
   9  -3  -2  197.28   33.50
  -9  -3   2  169.48   29.20
  -9  -3   2  123.69   37.10
   9   3  -2  157.48   27.20
   9   3  -2  150.08   28.20
   9   3  -2  123.29   23.00
  -9   3   2  155.38   31.80
   9   3  -2  131.29   19.40
  -9   3   2  141.19   27.10
  -9   3   2  170.08   29.70
  -8  -3   2   59.09   18.30
   8  -3  -2   30.50   17.30
  -8  -3   2   33.00   18.30
  -8  -3   2   39.80   18.50
   8  -3  -2   62.09   18.10
   8  -3  -2   30.40   19.50
  -8  -3   2    6.90   15.20
  -8   3   2   51.99   20.70
   8   3  -2   43.20   18.90
   8   3  -2   47.70   19.00
   8   3  -2   45.60   16.50
  -8   3   2   31.70   16.60
  -8   3   2   37.70   18.60
  -7  -3   2   38.30   16.30
  -7  -3   2   19.40   16.80
   7  -3  -2    3.40   15.40
  -7  -3   2   26.50   17.20
   7  -3  -2   29.80   19.10
   7  -3  -2   33.60   16.10
  -7  -3   2   36.20   17.00
   7   3  -2   45.20   17.40
   7   3  -2   37.00   17.00
   7   3  -2   55.99   19.20
  -7   3   2   27.70   18.30
  -7   3   2   33.80   19.00
  -7   3   2   18.00   14.50
  -6  -3   2   37.60   16.90
   6  -3  -2   27.90   15.50
  -6  -3   2   21.00   16.80
   6  -3  -2    5.00   15.80
   6  -3  -2   21.40   14.10
  -6  -3   2   27.50   17.00
  -6  -3   2   23.40   16.40
  -6   3   2   27.20   17.90
   6   3  -2   26.60   15.40
   6   3  -2    6.20   14.60
  -6   3   2   23.70   16.40
  -6   3   2   14.60   14.90
   6   3  -2   40.70   15.50
  -5  -3   2    7.90   14.40
  -5  -3   2   43.30   14.90
   5  -3  -2    7.20   13.40
   5  -3  -2    4.80   13.80
   5  -3  -2   11.70   16.00
  -5  -3   2   40.50   15.50
  -5  -3   2   11.40   14.80
   5   3  -2    1.10   12.80
   5   3  -2   28.40   14.80
  -5   3   2   48.10   14.80
   5   3  -2   22.80   15.00
  -5   3   2   27.90   17.60
   5   3  -2    3.30   13.80
  -5   3   2   24.20   15.60
  -4  -3   2  581.94   29.30
   4  -3  -2  543.85   25.80
   4  -3  -2  574.24   30.40
   4  -3  -2  512.65   25.70
  -4  -3   2  536.45   28.00
  -4  -3   2  549.45   26.70
  -4  -3   2  511.85   26.60
   4   3  -2  496.25   25.50
  -4   3   2  523.65   25.70
   4   3  -2  547.55   28.60
  -4   3   2  535.65   26.20
  -4   3   2  505.85   29.10
   4   3  -2  572.94   29.20
   4   3  -2  546.45   27.40
  -3  -3   2  965.50   31.10
   3  -3  -2  993.70   32.10
  -3  -3   2 1001.60   35.20
   3  -3  -2  964.10   31.60
   3  -3  -2  994.70   35.80
  -3  -3   2 1035.90   32.90
  -3  -3   2 1027.70   35.10
  -3   3   2  995.80   30.70
   3   3  -2  938.71   32.40
   3   3  -2  953.40   31.80
   3   3  -2  945.51   34.50
  -3   3   2  967.90   35.20
  -3   3   2  978.60   30.70
   3   3  -2 1044.30   35.50
  -2  -3   2  155.58   16.60
  -2  -3   2  145.39   15.40
   2  -3  -2  122.29   13.60
  -2  -3   2  150.18   18.30
   2  -3  -2  127.69   14.50
   2  -3  -2  150.98   16.80
   2   3  -2  131.19   16.80
   2   3  -2  141.99   16.10
   2   3  -2  118.59   17.80
  -2   3   2  163.18   17.60
   2   3  -2  129.69   15.70
  -2   3   2  134.19   14.00
  -1  -3   2  274.67   16.10
   1  -3  -2  280.37    7.80
  -1  -3   2  293.37   19.20
  -1  -3   2  277.47   14.90
   1  -3  -2  295.67   15.40
   1  -3  -2  317.47   15.40
   1  -3  -2  266.47   14.50
   1   3  -2  275.37   19.00
  -1   3   2  290.37   15.70
  -1   3   2  287.47   13.90
   1   3  -2  275.07   16.50
  -1   3   2  270.57   13.70
   0  -3   2 3431.96   69.99
   0  -3  -2 3499.25   60.19
   0  -3  -2 3648.14   63.89
   0  -3  -2 3580.04   63.49
   0  -3   2 3547.04   65.19
   0  -3  -2 3519.15   61.49
   0  -3   2 3588.84   65.19
   0   3   2 3570.44   62.09
   0   3  -2 3497.25   65.79
   0   3   2 3554.84   61.99
   0   3   2 3633.04   60.79
   0   3  -2 3551.04   70.29
   0   3  -2 3568.94   65.99
   1  -3   2   32.60   10.30
  -1  -3  -2   25.00   10.80
  -1  -3  -2   18.20    9.00
   1  -3   2   36.60   10.30
  -1  -3  -2   21.00    9.80
   1   3   2   28.90    8.60
  -1   3  -2   42.20   18.10
  -1   3  -2   30.20   12.40
   1   3   2   35.40    8.60
  -2  -3  -2  463.55   20.30
   2  -3   2  437.26   19.90
   2  -3   2  483.85   20.70
  -2  -3  -2  454.75   20.40
  -2  -3  -2  455.75   11.90
  -2   3  -2  435.56   20.90
   2   3   2  470.25   19.10
   2   3   2  449.16   29.50
  -2   3  -2  483.65   21.90
   2   3   2  450.35   11.80
   3  -3   2 1317.57   37.50
  -3  -3  -2 1344.97   37.40
  -3  -3  -2 1248.58   37.20
  -3  -3  -2 1262.07   29.90
   3  -3   2 1270.17   36.80
  -3   3  -2 1313.77   38.80
   3   3   2 1272.17   35.30
   3   3   2 1297.27   35.70
   3   3   2 1283.47   29.80
   3   3   2 1313.37   41.30
  -3   3  -2 1263.67   37.90
  -3   3  -2 1274.27   42.70
  -4  -3  -2 1073.09   36.90
   4  -3   2 1073.09   36.40
   4  -3   2 1084.19   36.60
  -4  -3  -2 1063.39   36.90
  -4   3  -2 1093.89   38.20
   4   3   2 1138.69   40.60
   4   3   2 1115.09   31.70
  -4   3  -2 1068.89   35.90
   4   3   2 1088.89   35.00
  -4   3  -2 1149.69   42.70
  -4   3  -2 1110.59   38.60
   4   3   2 1171.68   36.70
   5  -3   2  561.84   28.60
   5  -3   2  604.04   29.60
  -5  -3  -2  554.54   30.10
  -5  -3  -2  572.04   26.30
  -5  -3  -2  626.94   30.90
  -5   3  -2  618.94   31.50
  -5   3  -2  648.64   37.20
  -5   3  -2  588.44   30.90
  -5   3  -2  547.55   26.90
   5   3   2  659.23   28.90
   5   3   2  555.64   30.60
   5   3   2  558.84   28.10
   6  -3   2   83.19   18.00
  -6  -3  -2   64.59   15.80
  -6  -3  -2   72.29   19.70
  -6  -3  -2   71.69   18.10
   6  -3   2   83.09   19.30
  -6   3  -2   74.49   19.20
  -6   3  -2   51.69   18.50
  -6   3  -2   76.69   18.50
   6   3   2   62.99   15.20
   6   3   2   81.69   16.80
  -6   3  -2   88.89   16.30
   6   3   2   43.00   23.40
   6   3   2   90.49   19.40
   7  -3   2    9.50   17.60
  -7  -3  -2   21.90   17.00
  -7  -3  -2    6.70   11.70
  -7  -3  -2   -1.40   14.60
   7  -3   2    4.00   14.40
   7  -3   2   18.60   14.30
   7   3   2   12.50   12.90
   7   3   2    8.90   14.80
   7   3   2   -6.40   12.90
  -7   3  -2    2.90   16.70
   7   3   2   32.20   15.10
  -7   3  -2  -14.20   15.10
  -7   3  -2    9.00   14.50
  -7   3  -2   15.40   10.60
   8  -3   2    4.30   16.10
  -8  -3  -2  -17.10   15.60
  -8  -3  -2   -9.70   15.20
   8  -3   2    1.20   18.80
  -8  -3  -2   13.10   12.30
   8  -3   2    6.60   15.00
  -8  -3  -2   10.90   18.50
   8   3   2   22.90   16.50
   8   3   2    0.10   13.00
  -8   3  -2   -7.30   11.50
   8   3   2   -0.70   16.40
  -8   3  -2   10.50   31.50
   8   3   2   16.60   15.40
  -8   3  -2   13.70   16.30
  -8   3  -2   -7.10   14.50
   9  -3   2   18.70   22.60
  -9  -3  -2  -27.20   14.60
  -9  -3  -2   -9.10   13.30
   9  -3   2   29.90   17.00
  -9  -3  -2   13.30   18.80
  -9  -3  -2   -5.60   14.10
   9  -3   2  -22.80   14.60
  -9   3  -2    5.00   18.00
  -9   3  -2  -20.10   14.80
  -9   3  -2   31.60   19.90
   9   3   2   11.30   17.40
   9   3   2    0.20   14.50
   9   3   2   -6.70   16.20
  -9   3  -2    2.50   13.10
  10  -3   2   11.10   15.40
  10  -3   2   23.50   24.40
  10  -3   2   -2.70   18.00
 -10  -3  -2    0.30   16.50
 -10  -3  -2   -6.70   18.00
 -10  -3  -2    6.40   13.00
 -10  -3  -2  -15.80   14.30
 -10   3  -2   -6.80   19.40
  10   3   2    8.40   15.10
 -10   3  -2  -23.70   15.00
  10   3   2    5.00   16.70
  10   3   2    2.30   15.50
  10   3   2   13.80   16.50
 -10   3  -2    9.00   19.70
  11  -3   2   15.70   19.20
 -11  -3  -2   29.20   22.60
 -11  -3  -2   21.40   20.10
  11  -3   2   57.09   22.00
 -11  -3  -2    9.00   14.70
  11   3   2   13.20   15.20
  11   3   2   17.90   20.20
 -11   3  -2   -8.30   20.60
 -11   3  -2   46.20   25.00
  11   3   2   27.20   18.20
 -11   3  -2   20.70   24.40
  11   3   2   -4.00   17.10
 -12  -3  -2   14.60   13.30
 -12  -3  -2  -11.10   34.30
 -12  -3  -2   53.19   40.70
 -12  -3  -2  -11.10   19.40
  12   3   2    3.80   21.80
  12   3   2   29.10   22.50
 -12   3  -2   10.40   18.40
 -12   3  -2    6.40   24.00
  12   3   2   17.70   17.90
 -13  -3  -2   26.90   27.40
 -13  -3  -2   -1.80   23.20
 -13  -3  -2    8.20   26.30
  13  -3   2    9.50   20.70
 -13  -3  -2    9.20   13.20
  13   3   2   48.40   22.50
 -13   3  -2   46.60   30.40
  13   3   2   -0.30   29.20
 -13   3  -2   43.20   27.60
  13   3   2  -10.50   14.10
  13   3   2   32.40   23.90
 -14  -3  -2   37.30   19.90
  14  -3   2    2.70   25.50
  14  -3   2  -17.80   21.60
 -14  -3  -2   13.10   27.20
 -14   3  -2   34.30   28.20
  14   3   2   28.80   22.50
  14   3   2  -21.50   26.70
  14   3   2   22.40   18.20
  14   3   2  -13.20   25.20
 -14   3  -2   24.80   19.70
 -15  -3  -2    7.10   21.70
  15  -3   2   13.30   27.00
 -15  -3  -2   27.00   28.90
  15   3   2   20.80   19.10
  15   3   2  -58.59   22.80
  15   3   2  117.99   41.10
 -15   3  -2   52.59   28.70
 -15  -4   2   -7.30   24.00
 -15  -4   2   76.89   39.60
  15  -4  -2   91.49   39.30
  15  -4  -2   45.30   35.30
 -15   4   2   57.29   30.80
  15   4  -2   40.60   28.80
 -15   4   2   51.39   29.90
  15   4  -2   43.90   34.30
  15   4  -2   38.20   16.80
  14  -4  -2   -2.00   24.90
  14  -4  -2   37.80   30.70
 -14  -4   2    8.00   24.00
 -14  -4   2    9.90   22.30
  14   4  -2   18.20   14.60
 -14   4   2  -23.10   31.20
 -14   4   2  -23.80   25.10
 -14   4   2   55.79   28.60
  14   4  -2   23.50   26.90
  14   4  -2   22.90   26.60
  13  -4  -2   25.90   29.80
  13  -4  -2    9.10   22.00
 -13  -4   2   21.20   23.60
  13  -4  -2   20.70   19.50
 -13  -4   2   -0.60   15.60
 -13  -4   2   26.60   24.00
 -13  -4   2   19.80   24.20
 -13   4   2   44.70   25.50
 -13   4   2   -4.60   27.00
  13   4  -2   16.40   14.60
  13   4  -2   12.70   23.60
 -13   4   2   -6.50   19.30
  13   4  -2   38.80   23.40
  13   4  -2   -3.70   21.00
  12  -4  -2   78.39   27.20
 -12  -4   2  110.49   26.10
 -12  -4   2   32.60   19.00
 -12  -4   2   12.40   22.80
 -12   4   2   55.49   31.50
  12   4  -2   98.59   27.30
  12   4  -2   62.19   25.00
 -12   4   2   50.89   24.50
  12   4  -2   45.70   16.20
 -12   4   2   35.90   21.10
 -12   4   2   57.29   25.20
  12   4  -2   81.79   28.10
 -11  -4   2   11.60   16.60
 -11  -4   2   15.00   20.10
 -11  -4   2   -1.20   31.50
 -11  -4   2   12.20   17.20
  11  -4  -2   28.00   37.50
  11  -4  -2   61.79   34.50
 -11   4   2   31.70   18.00
 -11   4   2   30.70   22.00
  11   4  -2   14.30   18.40
 -11   4   2   19.70   22.70
 -11   4   2   20.10   25.50
  11   4  -2   28.00   14.80
  11   4  -2   49.50   39.40
  11   4  -2   53.09   21.30
  10  -4  -2    9.20   13.10
 -10  -4   2   -8.50   14.10
  10  -4  -2  -18.00   16.70
 -10  -4   2  -10.40   17.50
 -10  -4   2   -7.00   16.90
 -10  -4   2  -17.80   15.30
  10  -4  -2   26.50   24.70
  10   4  -2   -8.20   17.80
  10   4  -2  -17.00   15.20
 -10   4   2  -12.60   15.50
 -10   4   2   -3.10   17.00
  10   4  -2  -10.00   16.90
 -10   4   2  -13.90   21.20
  10   4  -2   -5.50   12.60
  -9  -4   2   38.60   16.80
  -9  -4   2   -7.30   16.10
  -9  -4   2    1.60   15.50
   9  -4  -2   -1.70   20.00
   9  -4  -2    0.40   14.30
  -9  -4   2    5.60   14.60
   9  -4  -2    8.20   18.60
  -9   4   2   14.70   17.50
   9   4  -2    9.70   18.00
  -9   4   2   -5.20   18.50
   9   4  -2    5.70   16.30
  -9   4   2   18.50   20.50
   9   4  -2   27.00   16.80
  -8  -4   2  223.68   29.90
   8  -4  -2  210.78   32.10
  -8  -4   2  257.47   31.20
  -8  -4   2  242.88   30.50
   8  -4  -2  250.07   31.50
   8  -4  -2  257.77   31.80
  -8  -4   2  198.08   28.20
  -8   4   2  262.07   36.70
   8   4  -2  241.88   32.20
   8   4  -2  282.67   32.30
   8   4  -2  285.77   34.20
  -8   4   2  248.28   31.80
  -8   4   2  228.88   30.10
   7  -4  -2  110.59   23.20
   7  -4  -2   90.99   20.50
  -7  -4   2  110.89   20.10
  -7  -4   2   71.69   18.80
  -7  -4   2  109.79   21.80
  -7  -4   2  114.59   23.50
   7  -4  -2  104.89   24.20
  -7   4   2   61.29   22.80
   7   4  -2   77.89   21.80
  -7   4   2   92.79   21.40
   7   4  -2   76.39   18.90
  -7   4   2   61.29   18.00
   7   4  -2  110.59   21.90
  -6  -4   2  163.88   23.00
  -6  -4   2  241.88   26.80
   6  -4  -2  212.28   27.80
   6  -4  -2  222.98   25.00
  -6  -4   2  257.27   28.70
   6  -4  -2  230.38   26.30
  -6  -4   2  222.58   25.40
  -6   4   2  260.37   32.50
  -6   4   2  289.77   29.80
   6   4  -2  257.37   28.90
  -6   4   2  206.18    8.60
   6   4  -2  227.68   26.20
   6   4  -2  297.17   32.70
   6   4  -2  270.57   30.10
  -6   4   2  280.17   28.90
  -5  -4   2 1232.98   43.00
   5  -4  -2 1288.57   44.60
   5  -4  -2 1324.07   48.90
  -5  -4   2 1289.87   47.00
   5  -4  -2 1273.77   43.30
  -5  -4   2 1231.48   43.40
  -5  -4   2 1248.88   44.50
   5   4  -2 1267.27   44.10
   5   4  -2 1273.57   55.09
  -5   4   2 1247.78   42.60
   5   4  -2 1271.27   47.50
  -5   4   2 1250.47   43.40
  -5   4   2 1346.77   50.69
   5   4  -2 1329.37   45.30
  -4  -4   2  140.09   18.70
  -4  -4   2  130.69   19.70
   4  -4  -2  173.18   23.70
  -4  -4   2  187.08   24.60
   4  -4  -2  134.19   17.90
   4  -4  -2  174.08   20.80
  -4  -4   2  121.09   18.10
   4   4  -2  126.99   19.10
  -4   4   2  175.48   20.00
  -4   4   2  142.09   19.70
  -4   4   2  129.29   20.70
   4   4  -2  148.49   19.60
   4   4  -2  122.69   23.70
   4   4  -2  131.09   22.10
   3  -4  -2 6818.42  122.69
  -3  -4   2 6621.54  126.59
   3  -4  -2 6780.22  122.39
  -3  -4   2 6818.72  123.89
  -3  -4   2 6596.84  121.79
   3  -4  -2 6705.03  127.29
  -3   4   2 6858.71  121.29
   3   4  -2 6488.35  125.09
   3   4  -2 6827.62  127.69
   3   4  -2 6534.55  122.79
   3   4  -2 6628.14  123.59
  -3   4   2 6673.13  120.99
  -3   4   2 6624.54  127.59
   2  -4  -2  645.84   26.80
   2  -4  -2  642.84   25.10
   2  -4  -2  651.73   24.80
  -2  -4   2  612.24   28.30
  -2  -4   2  631.54   25.80
  -2   4   2  616.74   15.80
   2   4  -2  600.44   25.60
  -2   4   2  608.44   26.60
  -2   4   2  634.24   23.80
   2   4  -2  634.54   28.50
   2   4  -2  629.14   26.30
  -2   4   2  587.24   23.90
   1  -4  -2 1698.83   39.80
  -1  -4   2 1593.44   44.30
   1  -4  -2 1689.73   40.20
   1  -4  -2 1703.63   31.90
  -1  -4   2 1662.53   40.90
  -1  -4   2 1725.63   41.50
   1  -4  -2 1737.73   40.30
   1   4  -2 1622.94   44.90
  -1   4   2 1716.63   32.00
   1   4  -2 1624.54   41.60
   1   4  -2 1720.43   41.90
  -1   4   2 1658.23   39.50
  -1   4   2 1723.03   39.00
   0  -4   2  630.64   23.70
   0  -4   2  613.74   26.10
   0  -4   2  666.33   23.80
   0  -4  -2  616.54   19.50
   0  -4  -2  557.54   25.00
   0  -4  -2  667.63   23.40
   0   4  -2  630.24   24.10
   0   4   2  668.03   20.10
   0   4   2  624.54   21.50
   0   4   2  648.24   18.60
   0   4  -2  660.83   27.50
   0   4   2  659.73   21.20
   0   4  -2  607.14   23.00
   1  -4   2 1521.05   42.20
  -1  -4  -2 1503.85   36.90
   1  -4   2 1518.85   38.60
   1  -4   2 1531.25   38.80
  -1  -4  -2 1547.55   38.30
   1   4   2 1566.14   27.20
  -1   4  -2 1427.96   38.70
  -1   4  -2 1489.85   39.20
   1   4   2 1580.94   36.60
  -1   4  -2 1554.14   42.70
   1   4   2 1504.85   47.80
   2  -4   2 1242.78   36.80
   2  -4   2 1329.17   36.80
  -2  -4  -2 1334.07   39.10
  -2  -4  -2 1270.47   35.90
  -2  -4  -2 1356.56   36.90
   2   4   2 1348.57   35.20
  -2   4  -2 1368.46   38.40
  -2   4  -2 1297.47   37.10
  -2   4  -2 1327.37   40.60
   2   4   2 1329.77   34.70
   2   4   2 1283.87   24.10
  -3  -4  -2   36.80   13.40
  -3  -4  -2   44.30   14.20
  -3  -4  -2   56.89   15.90
  -3  -4  -2   40.10    7.60
   3  -4   2   72.49   14.40
   3  -4   2   58.29   14.60
  -3   4  -2   78.29   17.10
  -3   4  -2   79.69   15.60
   3   4   2   50.39   13.30
   3   4   2   85.09   14.90
  -3   4  -2   53.39   17.30
   3   4   2   49.60    8.20
   4  -4   2  162.28   20.30
  -4  -4  -2  126.29   18.00
   4  -4   2  153.58   20.60
  -4  -4  -2  118.49   12.70
  -4  -4  -2  129.89   20.50
  -4  -4  -2  152.68   21.00
   4   4   2  136.69   13.50
   4   4   2  156.18   19.50
  -4   4  -2  200.68   26.70
   4   4   2  138.79   18.60
  -4   4  -2  147.99   22.10
  -4   4  -2  173.28   22.10
  -5  -4  -2  389.16   26.50
  -5  -4  -2  415.56   21.80
  -5  -4  -2  370.46   29.10
   5  -4   2  408.56   25.80
  -5  -4  -2  424.46   26.90
   5  -4   2  394.36   26.10
   5   4   2  419.36   25.50
   5   4   2  451.15   26.50
  -5   4  -2  430.86   24.40
   5   4   2  392.86   21.50
   5   4   2  415.36   34.10
  -5   4  -2  437.96   31.00
  -5   4  -2  399.66   25.90
  -5   4  -2  438.76   27.20
  -6  -4  -2  351.76   27.80
  -6  -4  -2  371.46   30.00
  -6  -4  -2  409.36   28.70
   6  -4   2  389.56   27.20
  -6  -4  -2  348.77   22.70
   6  -4   2  347.67   25.70
  -6   4  -2  389.66   29.10
  -6   4  -2  361.86   23.30
   6   4   2  344.67   25.60
  -6   4  -2  356.16   28.20
   6   4   2  369.36   23.40
   6   4   2  383.16   28.50
   6   4   2  368.66   25.90
  -6   4  -2  377.46   31.40
   7  -4   2  359.16   28.00
  -7  -4  -2  312.87   26.90
  -7  -4  -2  384.56   30.10
   7  -4   2  355.36   28.00
  -7  -4  -2  380.66   25.20
  -7  -4  -2  359.56   32.30
  -7   4  -2  414.16   33.00
  -7   4  -2  309.27   27.00
   7   4   2  377.36   28.00
   7   4   2  280.67   25.60
  -7   4  -2  375.86   25.30
   7   4   2  324.47   28.00
  -7   4  -2  351.46   28.30
  -8  -4  -2   66.99   34.60
   8  -4   2   39.00   17.90
  -8  -4  -2   37.90   18.60
   8  -4   2   56.49   19.50
  -8  -4  -2   37.10   20.20
  -8  -4  -2   28.70   13.40
  -8   4  -2   12.80   16.60
   8   4   2   17.70   16.90
   8   4   2   15.90   17.10
  -8   4  -2   36.00   20.50
   8   4   2   37.60   18.10
  -8   4  -2   56.59   20.90
   8   4   2   35.90   16.10
  -8   4  -2   23.80   12.90
   9  -4   2   23.30   18.40
  -9  -4  -2   -2.80   11.80
   9  -4   2    2.50   14.30
  -9  -4  -2   -4.10   19.10
  -9  -4  -2    3.10   18.40
  -9  -4  -2    8.10   16.70
   9   4   2   28.50   17.10
   9   4   2   -8.60   15.80
   9   4   2    7.80   17.80
  -9   4  -2    3.70   19.20
  -9   4  -2    4.00   20.50
   9   4   2  -25.90   14.10
  -9   4  -2   18.70   12.10
  -9   4  -2    8.10   17.90
 -10  -4  -2   18.40   20.00
  10  -4   2  -10.60   17.20
  10  -4   2   39.50   20.00
 -10  -4  -2   41.70   15.80
 -10  -4  -2    2.20   16.50
 -10   4  -2  -16.00   15.80
 -10   4  -2   30.30   15.60
  10   4   2   43.90   21.60
 -10   4  -2   20.30   22.40
  10   4   2   -8.30   15.70
  10   4   2   31.10   17.20
 -10   4  -2   62.19   24.60
  10   4   2    0.50   14.50
 -11  -4  -2   94.99   27.50
 -11  -4  -2  146.49   31.80
  11  -4   2   72.39   26.00
  11  -4   2   80.19   23.50
  11   4   2   73.39   21.40
  11   4   2   85.19   27.10
  11   4   2  105.59   24.10
 -11   4  -2   51.59   27.10
  11   4   2   28.40   20.40
 -11   4  -2   47.90   24.30
 -11   4  -2   96.49   28.00
 -12  -4  -2    4.80   27.10
 -12  -4  -2  -10.70   24.20
  12  -4   2   16.50   19.50
 -12  -4  -2  -11.70   10.30
 -12  -4  -2   11.20   21.20
  12   4   2    0.10   21.30
 -12   4  -2   48.50   27.70
  12   4   2   -4.20   20.30
 -12   4  -2  104.99   29.50
  12   4   2   28.80   17.40
 -12   4  -2   26.60   25.90
 -13  -4  -2    9.60   17.40
 -13  -4  -2   66.49   22.60
 -13  -4  -2   27.40   31.20
 -13  -4  -2   -4.70   23.10
  13  -4   2   12.10   19.30
  13  -4   2   -7.10   19.60
 -13   4  -2   -2.50   23.10
 -13   4  -2   55.79   31.70
  13   4   2    8.00   20.30
 -13   4  -2   -3.80   24.40
  13   4   2   14.80   25.10
  13   4   2   -7.90   25.10
  13   4   2   15.80   17.80
 -14  -4  -2   23.10   29.10
  14  -4   2   16.30   25.20
  14  -4   2   -5.50   26.70
 -14  -4  -2   24.10   19.60
  14   4   2   39.90   26.50
  14   4   2    7.90   16.70
  14   4   2   76.79   28.20
  14   4   2   45.50   30.70
 -14   4  -2   70.99   30.60
  15  -4   2   18.60   26.00
 -15  -4  -2   -8.70   21.10
 -15  -4  -2   65.09   31.40
 -15   4  -2   13.70   27.40
  15   4   2   89.29   33.40
  15   4   2   -2.00   31.40
  15  -5  -2   -6.90   40.20
 -15  -5   2   15.90   22.70
  15   5  -2   83.69   57.19
  15   5  -2   19.90   15.40
 -15   5   2   39.60   24.80
  15   5  -2  -30.60   30.50
 -15   5   2   63.79   50.39
 -14  -5   2   27.30   15.10
  14  -5  -2   30.80   28.70
 -14  -5   2   71.09   32.20
  14  -5  -2    0.80   31.90
  14   5  -2   -0.70   22.90
 -14   5   2    2.10   24.60
  14   5  -2   45.80   27.40
  14   5  -2   29.40   18.00
 -14   5   2   38.60   28.80
  13  -5  -2   52.09   22.80
 -13  -5   2   22.80   22.20
 -13  -5   2    8.30   23.50
 -13  -5   2   54.19   27.10
  13  -5  -2  -14.30   22.60
 -13  -5   2   34.90   18.80
  13  -5  -2   29.40   31.90
 -13   5   2   -5.70   22.70
 -13   5   2   17.60   22.70
 -13   5   2    8.60   24.20
  13   5  -2   22.30   24.70
  13   5  -2   22.30   25.10
  13   5  -2   -3.50   13.60
  13   5  -2   27.40   27.30
 -13   5   2   -8.00   24.00
 -12  -5   2   14.70   18.30
  12  -5  -2   53.29   25.90
  12  -5  -2   -2.40   23.10
 -12  -5   2    1.50   20.70
 -12  -5   2    2.80   18.10
  12  -5  -2    2.30   15.70
 -12  -5   2   53.59   24.40
  12   5  -2   -1.10   19.50
  12   5  -2   34.40   23.50
 -12   5   2  -13.70   19.80
  12   5  -2   -7.40   13.40
 -12   5   2   35.40   26.10
  12   5  -2   48.00   21.70
 -12   5   2   28.50   21.60
 -12   5   2   16.70   17.80
 -11  -5   2  181.08   34.10
  11  -5  -2  113.19   30.50
  11  -5  -2  164.98   38.40
 -11  -5   2  149.99   34.00
 -11  -5   2   85.79   21.20
  11   5  -2  108.89   22.60
  11   5  -2  135.59   30.00
 -11   5   2   75.59   25.60
 -11   5   2  199.38   39.90
  11   5  -2  143.49   32.60
 -10  -5   2   18.50   17.30
  10  -5  -2   -1.30   13.30
 -10  -5   2   31.70   19.30
  10  -5  -2   17.50   23.60
  10  -5  -2   39.20   22.10
 -10  -5   2   28.30   21.10
 -10  -5   2   55.69   22.70
 -10   5   2   42.80   23.70
  10   5  -2   56.59   22.80
  10   5  -2    9.00   20.00
 -10   5   2   24.20   16.80
 -10   5   2  -14.80   20.00
  10   5  -2   46.90   21.70
  -9  -5   2   55.79   19.60
   9  -5  -2   43.40   18.50
   9  -5  -2   74.79   25.90
   9  -5  -2   26.20   18.90
  -9  -5   2   15.30   18.60
  -9  -5   2   53.39   22.60
  -9  -5   2   14.40   17.10
  -9   5   2   21.70   22.60
   9   5  -2   17.30   18.80
  -9   5   2   31.70   17.10
   9   5  -2   28.80   18.70
   9   5  -2   45.20   18.00
  -9   5   2   35.20   20.90
  -8  -5   2    7.70   16.60
   8  -5  -2   -4.60   17.40
  -8  -5   2   30.60   17.40
  -8  -5   2   -2.80   15.10
   8  -5  -2   -9.50   17.30
   8  -5  -2    7.70   26.30
  -8  -5   2  -17.80   13.60
  -8   5   2    2.60   15.60
  -8   5   2   21.80   16.30
   8   5  -2   22.60   17.80
   8   5  -2   30.10   18.30
  -8   5   2   13.50   27.10
   7  -5  -2   -3.60   13.50
   7  -5  -2    3.70   13.40
  -7  -5   2    5.70   14.60
  -7  -5   2   19.90   16.50
   7  -5  -2  -13.40   14.50
  -7  -5   2   -3.60   14.10
  -7  -5   2   15.00   15.70
   7   5  -2    4.70   14.00
  -7   5   2    5.20   17.50
  -7   5   2    4.20   14.40
  -7   5   2    6.60   16.10
   7   5  -2   13.20   13.20
   7   5  -2   -1.90   14.90
  -7   5   2    9.50    5.30
  -6  -5   2   36.40   15.80
   6  -5  -2   16.20   14.50
   6  -5  -2   34.70   17.30
  -6  -5   2   46.50   17.70
  -6  -5   2    6.80   14.70
  -6  -5   2   13.90   14.90
   6  -5  -2   19.00   15.30
  -6   5   2   16.50   16.90
   6   5  -2   26.50   16.50
  -6   5   2   18.20   16.00
   6   5  -2    9.00   13.90
  -6   5   2   33.80    6.70
   6   5  -2   34.30   18.30
  -6   5   2   17.20   15.50
   6   5  -2   49.70   17.60
   5  -5  -2  294.57   23.70
   5  -5  -2  285.77   24.80
  -5  -5   2  278.87   26.30
  -5  -5   2  279.17   24.60
   5  -5  -2  275.37   30.10
  -5  -5   2  307.17   24.20
  -5  -5   2  275.27   23.80
   5   5  -2  287.67   24.80
   5   5  -2  246.98   22.20
  -5   5   2  247.38   27.50
  -5   5   2  294.97   24.10
  -5   5   2  287.17   23.40
   5   5  -2  291.67   29.40
   5   5  -2  263.67   26.80
  -4  -5   2 1596.64   48.20
   4  -5  -2 1584.94   47.50
  -4  -5   2 1538.05   48.60
   4  -5  -2 1607.14   48.10
  -4  -5   2 1514.15   50.39
   4  -5  -2 1622.74   53.59
   4   5  -2 1566.94   48.50
   4   5  -2 1639.84   52.69
   4   5  -2 1575.24   48.20
  -4   5   2 1620.14   55.19
  -4   5   2 1606.24   47.40
  -4   5   2 1671.93   54.19
   4   5  -2 1588.84   49.60
   3  -5  -2  980.40   34.90
  -3  -5   2  999.20   38.60
  -3  -5   2  933.71   35.40
   3  -5  -2  990.20   38.20
   3  -5  -2  999.90   35.30
  -3  -5   2  921.21   33.70
   3   5  -2  905.61   35.20
  -3   5   2 1002.60   34.30
  -3   5   2 1008.70   34.40
   3   5  -2 1025.30   39.10
  -3   5   2  942.71   37.40
   3   5  -2  992.70   37.20
  -3   5   2  979.50   25.70
   3   5  -2  962.30   34.90
  -2  -5   2 1711.33   44.80
   2  -5  -2 1719.03   44.80
  -2  -5   2 1668.13   45.60
   2  -5  -2 1643.94   45.80
   2  -5  -2 1747.43   44.50
  -2  -5   2 1587.14   47.80
  -2   5   2 1687.23   43.20
   2   5  -2 1636.64   45.10
  -2   5   2 1689.13   43.70
   2   5  -2 1711.83   48.60
  -2   5   2 1725.03   34.40
  -2   5   2 1606.24   45.10
   2   5  -2 1651.23   45.00
  -1  -5   2  139.89   16.70
  -1  -5   2  124.29   16.80
   1  -5  -2  157.28   17.20
  -1  -5   2  161.08   19.30
   1  -5  -2  120.39   10.40
   1  -5  -2  148.09   15.30
   1  -5  -2  151.08   16.70
   1   5  -2  143.59   18.70
  -1   5   2  177.78   17.70
   1   5  -2  116.89   16.80
   1   5  -2  147.79   18.80
  -1   5   2  122.19   10.60
  -1   5   2  147.89   14.80
  -1   5   2  163.88   19.90
   0  -5   2  351.46   22.60
   0  -5  -2  340.67   20.60
   0  -5  -2  356.06   16.60
   0  -5  -2  389.86   20.30
   0  -5   2  327.47   20.20
   0  -5   2  361.56   21.00
   0   5  -2  355.56   21.70
   0   5   2  351.56   16.50
   0   5   2  353.46   18.40
   0   5  -2  366.86   20.30
   0   5  -2  361.76   23.00
   0   5   2  368.86   16.10
   0   5   2  352.46   19.40
  -1  -5  -2  148.49   15.20
  -1  -5  -2  165.88   17.00
   1  -5   2  206.98   20.40
  -1  -5  -2  166.98   18.10
   1  -5   2  168.88   20.10
   1  -5   2  159.48   16.50
   1   5   2  131.59    9.60
  -1   5  -2  147.29   18.80
   1   5   2  156.48   16.20
  -1   5  -2  156.08   18.50
  -1   5  -2  193.78   19.70
   1   5   2  151.18   15.90
   1   5   2  160.38   14.70
  -2  -5  -2   91.69   15.80
   2  -5   2   87.29   15.20
  -2  -5  -2   91.59   15.10
   2  -5   2   50.09   14.00
  -2  -5  -2   76.49   14.10
  -2   5  -2   72.29   16.90
  -2   5  -2   85.99   16.00
   2   5   2   84.39   14.20
   2   5   2  105.69   15.50
  -2   5  -2   66.99   16.10
   2   5   2   78.99    7.30
  -3  -5  -2  465.65   25.00
  -3  -5  -2  514.75   28.30
   3  -5   2  494.55   26.10
  -3  -5  -2  509.85   26.60
   3  -5   2  442.06   24.70
  -3   5  -2  483.35   28.20
   3   5   2  501.05   24.20
  -3   5  -2  495.35   26.60
  -3   5  -2  467.85   27.20
   3   5   2  473.75   16.20
   3   5   2  462.25   23.80
  -3   5  -2  431.26   28.70
   4  -5   2  524.65   27.10
  -4  -5  -2  499.95   19.50
  -4  -5  -2  466.65   29.90
  -4  -5  -2  481.65   27.50
   4  -5   2  543.95   28.00
  -4  -5  -2  450.75   27.50
  -4   5  -2  476.75   33.10
   4   5   2  493.15   26.70
  -4   5  -2  496.65   28.40
   4   5   2  542.75   21.00
   4   5   2  529.85   26.70
  -4   5  -2  511.55   29.40
  -5  -5  -2  130.49   21.60
  -5  -5  -2  116.89   21.00
   5  -5   2   80.89   17.60
  -5  -5  -2  111.99   22.00
  -5  -5  -2   95.59   13.20
   5  -5   2  107.49   20.20
   5   5   2   79.99   16.70
   5   5   2  140.89   20.80
  -5   5  -2  119.09   20.80
  -5   5  -2  136.79   22.10
  -5   5  -2  107.79   17.40
  -5   5  -2   90.89   22.10
   5   5   2  104.69   14.50
  -6  -5  -2  319.67   21.10
  -6  -5  -2  282.37   26.60
   6  -5   2  367.56   27.30
  -6  -5  -2  357.26   30.90
   6  -5   2  306.57   25.70
  -6  -5  -2  313.17   25.50
   6   5   2  323.47   25.70
  -6   5  -2  267.27   26.40
  -6   5  -2  279.17   21.80
  -6   5  -2  305.07   29.30
   6   5   2  279.97   20.40
   6   5   2  337.67   28.50
   6   5   2  324.57   25.40
  -6   5  -2  271.87   25.30
  -7  -5  -2   46.90   13.10
  -7  -5  -2   72.09   20.30
  -7  -5  -2   95.39   22.40
  -7  -5  -2   57.39   22.30
   7  -5   2   62.49   20.20
   7  -5   2   37.90   17.70
  -7   5  -2   63.89   15.00
   7   5   2   44.50   18.20
   7   5   2   61.89   16.70
   7   5   2   30.00   17.30
  -7   5  -2   60.39   18.60
   7   5   2   51.79   19.20
  -7   5  -2   37.40   19.10
  -7   5  -2   59.79   20.90
  -8  -5  -2  141.39   26.50
  -8  -5  -2   96.49   17.20
   8  -5   2  156.78   25.90
  -8  -5  -2  121.69   25.00
   8  -5   2  159.08   26.80
  -8  -5  -2  139.69   28.80
  -8   5  -2   79.29   26.20
   8   5   2  152.78   25.50
  -8   5  -2  138.59   25.90
   8   5   2  184.48   27.20
   8   5   2  135.99   22.30
  -8   5  -2  155.38   22.10
   8   5   2  141.99   26.00
  -8   5  -2  121.99   26.00
  -9  -5  -2   43.20   21.10
   9  -5   2   35.50   21.40
  -9  -5  -2   86.49   23.70
  -9  -5  -2   27.30   11.50
  -9  -5  -2   61.09   24.10
   9  -5   2   42.20   17.00
  -9   5  -2   28.80   20.00
  -9   5  -2   35.10   22.30
  -9   5  -2   60.09   24.60
   9   5   2   78.39   23.50
  -9   5  -2   46.30   16.40
   9   5   2   59.19   20.30
   9   5   2   71.19   18.60
   9   5   2   26.40   18.30
  10  -5   2  114.49   27.80
  10  -5   2  117.09   26.00
 -10  -5  -2  107.09   27.60
 -10  -5  -2  114.79   29.70
 -10   5  -2  130.29   22.40
 -10   5  -2  111.19   30.10
  10   5   2  114.89   27.00
  10   5   2  119.79   27.20
  10   5   2  160.48   28.30
 -10   5  -2   61.19   21.90
 -10   5  -2  109.19   28.90
  10   5   2   94.79   24.10
 -11  -5  -2   17.30   22.70
 -11  -5  -2   16.20   13.50
 -11  -5  -2  -15.60   18.50
  11  -5   2   52.49   20.80
 -11   5  -2    3.10   13.10
 -11   5  -2  -13.60   21.30
  11   5   2   25.50   21.40
 -11   5  -2   33.70   23.50
 -11   5  -2   28.90   38.70
  11   5   2   11.00   16.80
  11   5   2   19.50   17.60
  11   5   2   28.60   20.40
  12  -5   2   36.10   20.20
 -12  -5  -2   49.40   27.30
 -12  -5  -2   -6.60   21.40
 -12  -5  -2   10.90   12.30
 -12  -5  -2    9.70   21.90
  12  -5   2  -18.40   16.70
 -12   5  -2  -30.90   23.20
 -12   5  -2  -52.89   18.30
  12   5   2  -14.60   20.90
  12   5   2   11.10   17.60
  12   5   2   -4.70   18.80
 -12   5  -2    0.10   23.20
 -13  -5  -2   10.80   26.50
 -13  -5  -2   -2.30   16.40
  13  -5   2    6.60   19.60
  13  -5   2  -20.20   19.80
 -13   5  -2   -4.50   21.90
  13   5   2   29.80   41.10
  13   5   2   12.10   19.70
 -13   5  -2  -23.50   21.30
  13   5   2   15.70   23.70
 -14  -5  -2   50.19   30.20
 -14  -5  -2   31.00   20.90
  14  -5   2  -22.50   20.80
 -14   5  -2  -36.00   24.20
  14   5   2  -16.00   24.90
  14   5   2   37.90   22.80
  14   5   2  -35.20   26.80
  14   5   2   37.60   24.80
 -15  -5  -2   37.10   27.80
 -15  -5  -2   17.70   31.20
  15  -5   2   18.40   28.60
  15   5   2  -33.70   23.60
  15   5   2  -22.90   29.00
  15   5   2  -19.20   18.70
 -15   5  -2   22.70   31.40
  15  -6  -2  -31.30   25.20
  15  -6  -2   -8.10   33.40
 -15  -6   2   44.10   30.90
 -15   6   2   36.90   27.50
  15   6  -2   22.30   32.80
  15   6  -2   56.49   19.60
  15   6  -2   23.90   31.70
 -15   6   2   32.30   36.00
 -14  -6   2    5.70   22.00
  14  -6  -2   18.30   35.30
 -14  -6   2   -8.40   25.40
  14  -6  -2   66.89   30.60
  14   6  -2   43.60   18.10
  14   6  -2  -28.00   22.60
  14   6  -2   15.70   25.00
 -14   6   2  -36.00   21.10
  13  -6  -2   55.79   34.60
 -13  -6   2   55.39   33.10
  13  -6  -2   16.70   24.60
 -13  -6   2    6.20   15.60
  13  -6  -2   26.30   23.30
 -13  -6   2    7.00   24.50
 -13  -6   2   61.69   27.90
 -13   6   2   27.70   26.40
 -13   6   2   64.89   24.40
  13   6  -2    4.80   22.60
  13   6  -2   24.90   26.00
  13   6  -2    4.20   15.30
 -13   6   2   21.90   23.50
 -13   6   2   52.59   29.80
  13   6  -2   43.10   28.80
 -12  -6   2   -1.40   19.50
  12  -6  -2   35.10   25.50
  12  -6  -2   20.30   27.10
 -12  -6   2   27.00   21.30
 -12  -6   2   19.40   16.20
 -12  -6   2   13.00   21.40
  12   6  -2   -2.20   20.10
 -12   6   2   11.90   19.70
  12   6  -2   19.40   24.20
 -12   6   2   34.50   25.30
  12   6  -2   12.70   21.30
 -12   6   2   30.40   27.60
  12   6  -2   13.90   15.00
 -11  -6   2   22.40   22.20
 -11  -6   2    9.10   14.60
  11  -6  -2   36.10   28.80
  11  -6  -2   -2.10   21.30
  11   6  -2   16.30   16.10
  11   6  -2   -1.90   20.00
 -11   6   2   33.60   23.60
  11   6  -2    0.30   18.80
 -11   6   2   28.00   25.40
 -10  -6   2   29.80   17.80
 -10  -6   2   26.60   17.20
 -10  -6   2   14.40   18.60
  10  -6  -2   33.90   21.00
 -10  -6   2   13.70   18.60
  10  -6  -2   36.30   25.30
  10   6  -2   -8.70   15.90
 -10   6   2   37.30   19.70
  10   6  -2   16.90   19.10
  10   6  -2   24.10   21.90
 -10   6   2   53.49   26.00
 -10   6   2   20.80   19.30
   9  -6  -2   16.80   24.00
  -9  -6   2   43.90   19.00
  -9  -6   2   39.20   21.20
   9  -6  -2   28.90   20.60
   9  -6  -2   44.10   19.70
  -9  -6   2   53.39   20.90
  -9  -6   2   28.50   16.30
   9   6  -2   28.90   19.10
   9   6  -2   23.00   19.60
  -9   6   2   42.50   17.90
  -9   6   2   39.50   19.90
  -9   6   2   26.40   20.90
   9   6  -2   46.90   21.20
  -8  -6   2   76.89   21.20
  -8  -6   2   87.19   23.80
  -8  -6   2   61.89   19.00
   8  -6  -2   89.49   27.30
   8  -6  -2   82.39   22.20
  -8  -6   2  108.29   25.30
   8  -6  -2   74.19   21.50
  -8   6   2   96.69   25.80
  -8   6   2   78.29   22.40
   8   6  -2  103.69   22.50
   8   6  -2   74.69   22.20
   8   6  -2   97.19   22.60
   7  -6  -2  151.78   27.60
  -7  -6   2  212.58   27.20
   7  -6  -2  164.58   26.80
  -7  -6   2  164.38   25.90
  -7  -6   2  174.78   26.10
  -7  -6   2  138.59   22.40
   7  -6  -2  205.98   28.90
  -7   6   2  162.88   27.70
  -7   6   2  249.08   31.20
   7   6  -2  198.08   29.90
   7   6  -2  214.68   28.70
  -7   6   2  195.38   28.20
   7   6  -2  198.08   27.70
   7   6  -2  246.38   30.10
  -7   6   2  196.18   13.00
  -6  -6   2   23.30   14.30
   6  -6  -2    4.20   13.50
  -6  -6   2  -25.20   13.30
  -6  -6   2    2.80   13.90
  -6  -6   2    0.00   14.90
   6  -6  -2   -2.30   15.00
   6  -6  -2   16.50   15.20
   6   6  -2   -2.10   11.60
  -6   6   2   17.60   15.40
   6   6  -2   -3.70   16.50
   6   6  -2   -3.70   12.00
   6   6  -2  -10.90   14.10
  -6   6   2  -14.50   15.50
  -6   6   2   -3.40   14.20
  -5  -6   2  444.56   29.80
  -5  -6   2  392.76   27.20
   5  -6  -2  420.06   28.40
  -5  -6   2  431.56   31.20
   5  -6  -2  394.26   31.70
   5  -6  -2  440.06   27.90
   5   6  -2  396.36   27.50
   5   6  -2  454.05   31.50
   5   6  -2  457.55   30.00
  -5   6   2  459.25   29.40
  -5   6   2  383.66   26.80
   5   6  -2  409.06   27.80
  -5   6   2  413.96   33.00
   4  -6  -2    2.20   14.50
  -4  -6   2    6.40   15.90
   4  -6  -2   23.60   14.40
  -4  -6   2   22.80   14.30
  -4  -6   2   13.40   15.00
   4  -6  -2   20.70   17.20
  -4   6   2   64.69   19.80
  -4   6   2   19.60    9.00
   4   6  -2   27.10   15.80
  -4   6   2    9.80   13.60
   4   6  -2   26.50   13.20
   4   6  -2   21.70   14.20
  -4   6   2   14.20   13.20
   4   6  -2   32.10   15.90
  -3  -6   2  960.40   39.00
  -3  -6   2  897.51   34.70
  -3  -6   2  955.80   43.60
   3  -6  -2  955.10   34.90
   3  -6  -2  917.61   38.10
   3   6  -2  970.30   36.80
   3   6  -2  920.71   37.00
  -3   6   2  897.81   37.20
   3   6  -2  967.30   36.50
  -3   6   2  941.51   26.30
  -3   6   2  966.10   35.50
   3   6  -2  945.71   39.20
  -3   6   2  937.91   35.00
  -2  -6   2    1.90   12.60
   2  -6  -2   10.40    7.80
  -2  -6   2   -7.20   11.10
  -2  -6   2    4.60   13.50
   2  -6  -2   11.40   13.00
   2  -6  -2   15.40   12.60
   2  -6  -2    2.10   12.80
   2   6  -2    2.80   12.30
  -2   6   2    5.20   11.20
   2   6  -2   13.00   13.50
   2   6  -2  -10.30   12.50
  -2   6   2   24.10   12.90
  -2   6   2    2.50   11.90
  -2   6   2    8.20    7.60
  -1  -6   2   73.19   17.20
   1  -6  -2   84.29   15.70
   1  -6  -2   90.29   11.50
  -1  -6   2   95.19   17.20
  -1  -6   2   86.19   16.20
   1  -6  -2   71.79   15.20
  -1   6   2  100.39   15.80
  -1   6   2   95.89   11.50
  -1   6   2  114.89   16.30
  -1   6   2   79.49   13.20
   1   6  -2   73.99   15.50
   1   6  -2   83.29   17.40
   1   6  -2  120.49   18.80
   0  -6  -2   25.30   13.20
   0  -6  -2   -2.30   10.00
   0  -6   2   19.00   13.40
   0  -6  -2   -7.50   10.00
   0  -6   2   14.80   12.90
   0  -6   2   -4.70   10.80
   0   6   2   -2.70    7.50
   0   6  -2    6.10   12.50
   0   6   2  -11.20    8.00
   0   6  -2   -1.20   10.90
   0   6   2    0.10   11.20
   0   6  -2    6.50   12.50
   0   6   2   -6.40   10.40
  -1  -6  -2  274.67   18.90
   1  -6   2  276.97   21.80
  -1  -6  -2  291.77   20.30
  -1  -6  -2  326.57   21.80
   1  -6   2  294.07   22.90
   1  -6   2  285.87   21.40
  -1   6  -2  285.47   22.00
  -1   6  -2  301.17   21.60
   1   6   2  322.97   19.40
   1   6   2  292.47   19.80
   1   6   2  295.87   19.90
  -1   6  -2  332.67   23.70
  -2  -6  -2  847.72   32.30
   2  -6   2  808.92   32.80
   2  -6   2  871.71   34.10
  -2  -6  -2  834.42   33.00
  -2  -6  -2  861.51   33.00
  -2   6  -2  866.41   34.30
  -2   6  -2  895.71   35.90
   2   6   2  863.21   31.30
   2   6   2  871.31   31.30
  -2   6  -2  878.21   38.80
   2   6   2  883.21   33.80
   2   6   2  860.61   21.80
   3  -6   2 1807.92   51.09
  -3  -6  -2 1668.23   50.99
  -3  -6  -2 1629.84   48.30
   3  -6   2 1596.74   48.40
   3   6   2 1626.14   47.10
  -3   6  -2 1733.93   76.79
   3   6   2 1670.03   35.40
  -3   6  -2 1647.54   55.09
  -3   6  -2 1574.74   48.70
   3   6   2 1621.54   46.40
  -3   6  -2 1597.34   48.80
  -4  -6  -2   32.30   15.30
  -4  -6  -2   48.60   17.10
   4  -6   2   37.40   15.20
   4  -6   2   32.40   15.70
  -4  -6  -2   51.59   17.00
  -4   6  -2   34.70   15.10
  -4   6  -2   31.90   14.40
   4   6   2   45.10   14.50
  -4   6  -2   56.69   19.80
   4   6   2   34.10    9.20
  -4   6  -2   26.60   16.70
   4   6   2   29.20   14.00
   5  -6   2   29.20   16.00
  -5  -6  -2   17.30    9.10
  -5  -6  -2   34.10   15.80
   5  -6   2   17.10   14.00
  -5  -6  -2   30.90   15.70
  -5  -6  -2   34.80   16.90
   5   6   2   35.70   14.50
  -5   6  -2   32.30   17.20
   5   6   2   51.59   16.60
  -5   6  -2   17.40   16.10
  -5   6  -2   18.40   16.60
   5   6   2   18.40    9.40
  -6  -6  -2    9.00   17.30
  -6  -6  -2   -5.60   15.10
   6  -6   2   -1.40   12.50
  -6  -6  -2    9.00   15.20
  -6  -6  -2    4.50    8.50
   6  -6   2   -5.40   14.00
  -6   6  -2   15.70   16.50
   6   6   2   18.10   15.20
  -6   6  -2  -13.10   10.20
  -6   6  -2    6.20   14.50
   6   6   2   -4.60   13.20
  -6   6  -2   17.60   19.10
   6   6   2    2.80    9.70
  -7  -6  -2   12.40   19.80
   7  -6   2   25.20   16.80
  -7  -6  -2    8.60   16.80
   7  -6   2   34.30   18.60
  -7  -6  -2   48.60   19.60
  -7  -6  -2   19.40   10.60
   7   6   2   34.30   12.90
   7   6   2   25.70   16.70
  -7   6  -2   20.40   20.10
  -7   6  -2   26.20   12.50
  -7   6  -2   13.70   17.70
  -7   6  -2   28.00   21.60
   7   6   2   26.10   17.30
   7   6   2   29.00   17.50
  -8  -6  -2   56.49   20.40
   8  -6   2   35.10   18.10
  -8  -6  -2   57.69   20.70
   8  -6   2   63.89   22.30
  -8  -6  -2   35.90   16.60
  -8  -6  -2   25.80   11.90
  -8   6  -2   76.59   24.10
   8   6   2   15.60   14.80
  -8   6  -2   22.20   18.40
  -8   6  -2   61.39   21.60
  -8   6  -2   46.30   15.00
   8   6   2   53.39   16.80
   8   6   2   39.40   17.60
   8   6   2   39.20   18.80
  -9  -6  -2   33.30   14.00
  -9  -6  -2   88.19   24.80
  -9  -6  -2   72.89   23.20
   9  -6   2   47.00   21.10
   9  -6   2   49.60   20.80
  -9  -6  -2   54.39   24.00
  -9   6  -2   40.00   22.80
   9   6   2   51.39   23.10
  -9   6  -2  104.59   27.60
  -9   6  -2   77.39   18.80
   9   6   2   26.90   19.20
  -9   6  -2  101.79   26.70
   9   6   2   76.29   19.90
   9   6   2   46.60   19.60
 -10  -6  -2  224.78   36.10
  10  -6   2  255.97   37.20
 -10  -6  -2  196.98   53.69
  10  -6   2  188.68   30.00
  10   6   2  257.77   35.40
 -10   6  -2  251.57   58.69
  10   6   2  283.87   33.00
  10   6   2  238.48   33.10
 -10   6  -2  289.57   31.00
  10   6   2  215.38   33.40
 -10   6  -2  166.38   35.20
 -11  -6  -2   11.80   12.40
 -11  -6  -2    5.10   20.70
  11  -6   2    5.70   19.50
 -11  -6  -2  -29.00   20.40
  11   6   2    4.70   21.20
 -11   6  -2    6.30   24.20
  11   6   2   12.50   17.50
  11   6   2    4.70   18.40
 -11   6  -2  -19.90   17.50
  11   6   2   33.50   19.40
 -11   6  -2   -5.40   13.10
 -12  -6  -2   17.20   23.20
 -12  -6  -2   12.70   21.60
  12  -6   2   26.50   19.30
 -12  -6  -2    1.40   13.40
 -12  -6  -2   -5.00   20.90
 -12   6  -2   -6.70   34.80
 -12   6  -2   -1.30   20.50
  12   6   2   72.59   29.20
 -12   6  -2   30.80   21.80
  12   6   2    4.40   16.50
  12   6   2   56.09   27.40
 -13  -6  -2    2.80   20.00
  13  -6   2    0.90   20.10
  13  -6   2   59.69   25.40
 -13  -6  -2   11.80   18.20
  13   6   2   15.70   20.80
  13   6   2   14.70   23.50
  13   6   2    5.60   23.10
 -13   6  -2   -2.60   21.90
  13   6   2   61.99   20.30
 -13   6  -2   -0.80   24.10
  14  -6   2   -2.40   24.40
 -14  -6  -2    0.00   41.40
  14   6   2   16.10   19.40
  14   6   2   30.50   26.80
  14   6   2    0.50   26.10
  14   6   2    5.80   23.40
  15  -7  -2  -32.70   26.60
 -15  -7   2   32.60   25.60
 -15  -7   2   -1.00   32.20
  15  -7  -2   -0.10   37.20
 -15   7   2  -55.09   24.80
  15   7  -2  -24.50   16.60
 -15   7   2   53.79   32.00
  15   7  -2   12.20   29.00
  15   7  -2    6.60   28.50
 -14  -7   2  -23.70   22.50
  14  -7  -2   28.40   27.50
 -14  -7   2  -12.90   21.90
  14  -7  -2   -9.60   30.50
 -14   7   2   37.10   29.40
  14   7  -2   20.70   29.20
  14   7  -2    9.80   16.20
 -14   7   2   12.70   24.20
  14   7  -2   -5.60   23.40
 -13  -7   2   25.10   23.30
  13  -7  -2   88.89   28.30
 -13  -7   2   12.80   26.70
  13  -7  -2   16.90   25.40
  13  -7  -2   84.19   34.20
 -13  -7   2   -6.30   12.40
 -13  -7   2    0.80   23.80
  13   7  -2    8.30   25.50
 -13   7   2   44.50   24.60
  13   7  -2  -10.90   15.20
  13   7  -2   34.00   24.50
 -13   7   2   39.10   27.40
  13   7  -2   -8.20   23.80
 -13   7   2   80.69   27.80
 -13   7   2   55.19   31.20
 -12  -7   2   -4.40   14.20
 -12  -7   2   -2.40   29.90
 -12  -7   2    4.30   20.40
  12  -7  -2  -34.70   24.40
  12  -7  -2   -1.20   21.80
 -12  -7   2   15.30   22.10
  12  -7  -2    7.60   22.70
  12   7  -2   10.20   13.80
 -12   7   2  -24.70   21.40
  12   7  -2    6.10   21.80
  12   7  -2  -11.20   18.90
 -12   7   2   46.00   38.60
 -12   7   2  -17.00   26.60
  12   7  -2   19.60   37.70
  11  -7  -2   32.50   28.50
 -11  -7   2   27.90   17.50
 -11  -7   2   31.10   22.00
  11  -7  -2   34.40   23.40
  11   7  -2   12.00   19.40
  11   7  -2   25.30   20.50
 -11   7   2  -21.70   19.70
  10  -7  -2  337.97   53.89
 -10  -7   2  280.27   30.00
 -10  -7   2  335.17   41.50
  10  -7  -2  300.27   41.30
  10   7  -2  321.97   41.20
 -10   7   2  252.77   37.90
 -10   7   2  336.27   42.40
  10   7  -2  317.57   33.90
  -9  -7   2  231.28   35.00
  -9  -7   2  255.77   34.50
   9  -7  -2  234.88   31.80
  -9  -7   2  205.88   30.70
   9  -7  -2  203.98   36.90
   9  -7  -2  231.48   36.20
   9   7  -2  258.57   33.30
  -9   7   2  289.87   36.90
   9   7  -2  217.28   32.10
   9   7  -2  266.57   35.20
  -9   7   2  321.27   43.30
  -9   7   2  270.47   35.20
  -8  -7   2    2.80   11.40
  -8  -7   2   17.10   17.20
   8  -7  -2   19.40   14.90
  -8  -7   2   22.60   15.50
  -8  -7   2   25.00   15.90
   8  -7  -2   39.70   21.00
   8  -7  -2   12.20   19.20
   8   7  -2   19.90   16.20
   8   7  -2   20.00   16.80
  -8   7   2    7.60   17.00
  -8   7   2   17.40   18.10
   8   7  -2   26.50   17.90
  -8   7   2   23.30   18.80
  -8   7   2   24.90    8.00
  -7  -7   2   33.50   15.70
   7  -7  -2   -2.70   18.80
   7  -7  -2   47.20   19.20
  -7  -7   2   62.09   21.00
  -7  -7   2   49.90   18.80
   7  -7  -2   52.79   20.00
  -7  -7   2   38.40   17.20
   7   7  -2   65.09   18.50
   7   7  -2   37.00   20.60
   7   7  -2   17.20   14.40
  -7   7   2   76.79   20.60
   7   7  -2   18.70   17.50
  -7   7   2   53.79   19.80
  -7   7   2   29.10   18.60
   6  -7  -2   65.09   21.20
  -6  -7   2   89.69   22.00
  -6  -7   2   80.09   20.00
   6  -7  -2   94.59   19.50
   6  -7  -2   94.99   20.30
  -6  -7   2   25.90   16.40
  -6   7   2   70.49   19.50
  -6   7   2   56.99   19.60
   6   7  -2   73.49   21.70
   6   7  -2   86.19   20.80
   6   7  -2   83.89   20.50
   6   7  -2   70.89   18.00
  -6   7   2   73.19   23.00
  -5  -7   2  212.68   25.60
  -5  -7   2  184.78   24.80
  -5  -7   2  196.08   26.20
   5  -7  -2  248.78   27.60
   5  -7  -2  219.08   29.00
   5  -7  -2  291.77   30.30
   5   7  -2  197.98   25.90
  -5   7   2  222.88   29.90
   5   7  -2  183.68   24.80
  -5   7   2  212.98   25.80
  -5   7   2  205.28   19.60
  -5   7   2  218.78   24.90
   5   7  -2  234.48   27.30
   5   7  -2  271.07   32.50
  -4  -7   2  486.65   29.30
   4  -7  -2  500.95   28.90
   4  -7  -2  518.95   33.70
  -4  -7   2  505.65   30.10
   4  -7  -2  532.55   29.70
  -4  -7   2  467.45   31.50
  -4   7   2  526.45   29.60
   4   7  -2  544.85   31.10
   4   7  -2  545.25   30.80
   4   7  -2  538.05   33.60
  -4   7   2  509.05   33.10
  -4   7   2  513.25   22.10
  -4   7   2  529.05   29.80
   4   7  -2  557.64   36.20
   3  -7  -2  329.57   24.20
   3  -7  -2  288.87   22.60
  -3  -7   2  286.37   25.60
   3  -7  -2  341.77   34.00
  -3  -7   2  313.87   22.80
  -3  -7   2  316.37   25.00
  -3   7   2  272.47   22.40
   3   7  -2  318.27   24.70
  -3   7   2  311.77   23.60
   3   7  -2  360.46   28.30
   3   7  -2  278.57   24.40
  -3   7   2  305.17   16.60
   3   7  -2  275.57   24.70
   2  -7  -2  933.01   36.10
   2  -7  -2  926.31   37.30
  -2  -7   2  889.61   38.10
   2  -7  -2  879.11   30.80
  -2  -7   2  922.21   36.30
  -2  -7   2  980.20   37.90
  -2   7   2  999.40   28.50
  -2   7   2  928.21   34.90
   2   7  -2 1022.20   39.00
  -2   7   2 1025.70   36.10
   2   7  -2  906.91   39.10
  -2   7   2 1021.30   38.00
   2   7  -2  918.61   36.80
  -1  -7   2   83.79   17.50
   1  -7  -2   71.79   16.40
   1  -7  -2   78.79   17.80
   1  -7  -2   99.79   14.30
  -1  -7   2   95.89   18.60
  -1   7   2  100.89   16.10
   1   7  -2   83.49   18.30
  -1   7   2  100.79   13.40
  -1   7   2   81.19   16.60
   1   7  -2   82.99   18.70
  -1   7   2  103.99   17.00
   0  -7  -2   20.00    9.80
   0  -7   2   11.60   13.60
   0  -7   2   30.00   15.00
   0  -7  -2    9.40   14.10
   0  -7  -2   21.40   13.20
   0  -7   2   40.40   18.90
   0   7   2   20.50   10.30
   0   7  -2   14.70   13.40
   0   7  -2   21.70   14.40
   0   7   2   10.60   12.20
   0   7  -2   23.10   17.00
   0   7   2   28.40   11.10
   0   7   2   24.10   13.40
  -1  -7  -2 1253.27   38.30
  -1  -7  -2 1193.18   39.90
   1  -7   2 1254.17   41.70
   1  -7   2 1322.67   61.69
  -1  -7  -2 1334.47   44.60
   1  -7   2 1298.47   43.70
   1   7   2 1256.97   39.20
  -1   7  -2 1203.48   41.30
   1   7   2 1239.88   39.50
  -1   7  -2 1271.87   42.20
   1   7   2 1265.07   39.20
  -1   7  -2 1221.68   43.90
  -2  -7  -2   12.00   13.70
  -2  -7  -2    1.50   10.80
  -2  -7  -2   13.40   13.80
   2  -7   2    0.80   13.40
   2  -7   2   24.70   13.90
   2   7   2    0.50   11.40
  -2   7  -2    2.20   13.00
  -2   7  -2    9.60   13.90
   2   7   2  -12.00   12.70
   2   7   2   -4.70   11.40
  -2   7  -2   -0.10   21.30
  -3  -7  -2   -7.80   10.90
  -3  -7  -2   17.00   15.00
   3  -7   2    5.40   13.70
   3  -7   2    8.00   13.30
  -3  -7  -2   -5.50   12.50
   3   7   2   33.80   13.70
   3   7   2    1.20    6.40
  -3   7  -2   -1.60   13.00
  -3   7  -2   -1.30   12.90
   3   7   2    9.20   12.20
  -3   7  -2   18.80   15.50
  -4  -7  -2  137.59   20.80
   4  -7   2  117.99   21.00
   4  -7   2  127.39   21.90
  -4  -7  -2  112.39   21.80
  -4  -7  -2  111.09   21.10
  -4   7  -2  120.19   24.50
  -4   7  -2  141.19   22.30
  -4   7  -2  121.49   22.80
   4   7   2  163.98   22.40
   4   7   2  127.99   19.70
   4   7   2  123.09   12.50
  -4   7  -2  104.29   20.60
  -5  -7  -2   75.09   20.70
   5  -7   2  125.99   21.50
  -5  -7  -2  102.99   20.70
   5  -7   2   99.69   20.50
  -5  -7  -2  100.59   22.60
  -5   7  -2   93.49   23.90
   5   7   2   67.79   19.10
  -5   7  -2   82.09   20.00
   5   7   2  102.39   20.90
   5   7   2   96.19   13.50
  -5   7  -2  112.99   22.50
  -5   7  -2  109.49   20.70
  -6  -7  -2   28.60   16.80
   6  -7   2   24.50   16.60
   6  -7   2   -0.70   15.20
  -6  -7  -2   29.70   17.60
  -6  -7  -2    2.50    8.40
  -6  -7  -2  -15.80   14.90
   6   7   2    0.80   14.20
  -6   7  -2  -13.20   15.00
   6   7   2   16.50   15.20
  -6   7  -2    0.00   14.90
   6   7   2   19.80   10.50
  -6   7  -2  -11.70   14.20
   7  -7   2   19.00   15.50
   7  -7   2   35.60   19.00
  -7  -7  -2   52.59   21.10
  -7  -7  -2   28.70   11.20
  -7  -7  -2   42.20   29.60
  -7  -7  -2   48.80   21.50
   7   7   2   27.70   17.30
   7   7   2   52.09   19.60
  -7   7  -2   20.20   12.20
   7   7   2   32.80   12.10
  -7   7  -2   45.90   21.30
  -7   7  -2   38.10   21.40
  -7   7  -2   69.89   23.60
  -8  -7  -2   29.50   21.00
   8  -7   2   37.70   17.50
  -8  -7  -2    4.30    9.20
   8  -7   2   35.90   17.40
  -8  -7  -2   -3.20   17.50
  -8  -7  -2   -2.50   19.20
  -8   7  -2   25.90   19.90
   8   7   2   12.50   17.70
  -8   7  -2    9.00   18.90
   8   7   2    7.70   18.00
   8   7   2   13.80   12.60
  -8   7  -2   35.50   14.10
  -8   7  -2   48.10   24.50
  -9  -7  -2    8.00   10.80
   9  -7   2   22.80   17.50
  -9  -7  -2   50.29   23.90
  -9  -7  -2  -18.90   17.30
  -9  -7  -2  -16.30   18.70
   9  -7   2    8.50   19.30
  -9   7  -2    0.30   16.90
  -9   7  -2  -18.10   11.20
   9   7   2   12.60   16.60
  -9   7  -2   -5.70   19.20
   9   7   2   -0.80   18.00
   9   7   2    9.20   19.00
  -9   7  -2    0.30   19.50
   9   7   2   26.00   16.90
  10  -7   2   26.70   21.30
  10  -7   2   11.00   20.00
 -10  -7  -2   10.40   19.20
 -10  -7  -2   17.20   22.20
 -10  -7  -2    0.00    9.00
  10   7   2   37.20   18.60
 -10   7  -2   26.80   14.90
  10   7   2   26.70   18.00
 -10   7  -2   -1.10   18.20
 -10   7  -2   45.20   22.70
  10   7   2   12.70   21.30
  10   7   2   40.60   19.90
  11  -7   2   53.99   23.40
 -11  -7  -2   40.30   26.70
 -11  -7  -2   20.80   23.20
 -11  -7  -2   17.90    9.50
 -11   7  -2   19.20   21.60
  11   7   2   10.20   18.40
 -11   7  -2   45.40   25.80
  11   7   2   48.80   21.90
  11   7   2   19.60   22.80
 -11   7  -2   81.29   20.90
  11   7   2   42.30   18.40
 -11   7  -2   13.20   18.80
  12  -7   2   49.10   22.60
 -12  -7  -2    1.00   25.50
 -12  -7  -2   14.70   16.00
 -12  -7  -2   18.20   22.80
 -12  -7  -2   35.70   25.60
  12   7   2   26.10   20.20
  12   7   2   16.10   21.00
  12   7   2    5.00   20.90
 -12   7  -2  -25.10   28.40
  12   7   2   16.40   21.20
 -12   7  -2   39.50   26.10
 -12   7  -2   22.10   24.10
 -12   7  -2   45.60   19.30
 -13  -7  -2  -28.30   23.00
  13  -7   2   -1.50   23.00
  13  -7   2  -17.40   20.20
 -13  -7  -2    9.90   16.20
  13   7   2   -9.30   22.00
  13   7   2   35.70   26.70
 -13   7  -2   55.39   30.00
  13   7   2   20.00   23.10
  13   7   2   41.20   35.90
 -14  -7  -2   -0.80   31.00
 -14  -7  -2  -46.50   13.70
  14  -7   2  -20.80   24.10
  14   7   2   -1.10   20.70
  14   7   2   17.50   26.00
  14   7   2   38.30   49.40
 -14   7  -2  -21.90   27.40
 -15  -8   2   38.80   36.20
  15  -8  -2   49.10   32.60
 -15  -8   2  -11.70   22.10
  15   8  -2   25.70   28.70
 -15   8   2    7.50   29.00
 -15   8   2  103.99   38.10
  15   8  -2   25.80   29.00
  15   8  -2   33.20   25.60
  14  -8  -2   28.50   29.60
  14  -8  -2  -20.50   25.30
 -14  -8   2  -25.40   21.20
 -14  -8   2  -23.10   28.90
  14   8  -2   54.39   29.90
 -14   8   2  -25.90   22.80
  14   8  -2    5.30   23.90
  14   8  -2   13.00   19.10
 -14   8   2   -1.30   27.60
 -13  -8   2   14.10   18.90
  13  -8  -2   13.20   29.60
 -13  -8   2   40.20   25.70
  13  -8  -2   27.40   27.00
  13   8  -2   23.60   27.90
 -13   8   2   31.40   27.60
  13   8  -2    5.90   41.50
  13   8  -2   29.80   18.30
 -13   8   2   22.20   26.90
  13   8  -2   57.49   24.70
  12  -8  -2   32.50   24.20
  12  -8  -2   83.09   33.60
 -12  -8   2   25.10   13.50
  12  -8  -2   50.99   22.60
 -12  -8   2   57.39   28.10
 -12  -8   2   92.19   28.90
 -12  -8   2   86.39   27.40
 -12   8   2    8.80   26.20
  12   8  -2   34.60   25.10
 -12   8   2   63.19   27.30
  12   8  -2   38.70   25.70
  12   8  -2   57.99   22.80
 -12   8   2   61.39   29.30
  12   8  -2   23.40   26.00
  11  -8  -2   -7.50   21.80
  11  -8  -2   34.60   26.70
 -11  -8   2   40.20   21.30
 -11  -8   2   10.10   22.10
  11  -8  -2   29.50   26.00
 -11  -8   2    9.80   15.80
 -11  -8   2    0.70   13.20
 -11   8   2   24.90   26.50
  11   8  -2   53.89   24.70
  11   8  -2   31.50   23.10
  11   8  -2    8.80   21.80
 -11   8   2   25.40   25.40
  10  -8  -2    4.70   20.40
  10  -8  -2  -31.40   20.40
 -10  -8   2   36.10   25.10
 -10  -8   2  -11.30   12.60
 -10  -8   2   31.00   26.80
  10   8  -2   -3.40   16.80
  10   8  -2   12.10   25.40
 -10   8   2   15.50   20.60
  10   8  -2   -8.60   16.30
 -10   8   2    5.80   25.50
  -9  -8   2   -0.10   15.30
  -9  -8   2   52.39   23.10
  -9  -8   2   35.80   15.80
  -9  -8   2   28.20   19.90
   9  -8  -2   28.70   21.30
   9  -8  -2   42.60   26.00
   9   8  -2   35.10   20.80
  -9   8   2   -4.70   15.60
  -9   8   2   56.39   21.70
   9   8  -2   68.89   24.20
   9   8  -2   44.70   20.90
  -9   8   2   26.20    9.00
  -9   8   2   42.60   21.00
   8  -8  -2   89.19   24.20
   8  -8  -2  118.19   29.40
  -8  -8   2  103.69   27.50
  -8  -8   2  113.19   24.70
   8  -8  -2  173.68   28.20
  -8  -8   2  131.09   27.00
  -8   8   2   90.49   24.90
  -8   8   2  124.39   30.50
  -8   8   2  108.89   22.70
   8   8  -2   99.39   23.70
   8   8  -2  106.39   27.50
   8   8  -2   98.59   21.30
  -8   8   2  118.49   13.80
   7  -8  -2   -3.60   14.30
   7  -8  -2    4.50   18.90
  -7  -8   2   -6.00   17.50
  -7  -8   2    2.30   15.20
  -7  -8   2   -0.40   13.50
   7  -8  -2   31.80   19.50
   7   8  -2   -6.60   12.60
  -7   8   2   -5.20   14.00
   7   8  -2   10.90   14.70
   7   8  -2   -8.60   16.00
  -7   8   2   18.30   18.90
  -7   8   2   14.80   18.00
   7   8  -2  -12.90   11.30
  -6  -8   2   -3.70   14.10
   6  -8  -2   11.50   16.90
   6  -8  -2   11.00   17.60
  -6  -8   2    5.00   14.80
   6  -8  -2  -19.80   11.20
  -6  -8   2    7.60   15.30
   6   8  -2   -2.30   13.20
  -6   8   2  -18.60   15.40
  -6   8   2   -2.50   10.00
  -6   8   2   13.60   15.70
   6   8  -2   24.50   16.20
  -6   8   2    9.30   19.00
   6   8  -2  -14.80   15.10
   6   8  -2   17.80   15.70
   5  -8  -2  204.78   27.30
  -5  -8   2  166.28   26.60
  -5  -8   2  205.18   26.20
  -5  -8   2  154.48   25.30
   5  -8  -2  183.58   28.40
   5  -8  -2  152.28   23.50
   5   8  -2  202.98   27.80
  -5   8   2  204.58   26.70
  -5   8   2  168.08   27.30
   5   8  -2  207.88   27.50
  -5   8   2  187.08   19.50
   5   8  -2  184.48   24.20
   5   8  -2  185.98   26.40
  -5   8   2  161.58   24.00
   4  -8  -2   23.00   16.60
  -4  -8   2   10.60   16.20
  -4  -8   2   22.20   15.60
   4  -8  -2   13.70   16.10
   4  -8  -2   -0.50   14.20
  -4   8   2   11.30   13.80
   4   8  -2   23.70   17.50
  -4   8   2   24.70   10.00
   4   8  -2   31.90   16.60
   4   8  -2   31.80   15.20
  -4   8   2   10.20   14.10
  -4   8   2   -0.50   15.30
   4   8  -2    4.30   12.90
   3  -8  -2  209.38   25.20
  -3  -8   2  188.08   24.90
   3  -8  -2  199.18   24.10
  -3  -8   2  183.48   23.20
  -3  -8   2  199.88   26.50
   3   8  -2  193.68   26.00
  -3   8   2  177.58   15.40
   3   8  -2  225.18   26.40
   3   8  -2  179.38   25.30
  -3   8   2  167.58   23.80
  -3   8   2  174.98   22.70
  -3   8   2  215.68   24.20
  -2  -8   2  380.36   27.50
  -2  -8   2  388.96   25.90
   2  -8  -2  403.16   19.80
  -2  -8   2  394.86   28.00
   2  -8  -2  395.46   27.10
   2  -8  -2  403.16   25.50
  -2   8   2  429.56   28.20
   2   8  -2  377.16   26.90
  -2   8   2  429.16   20.50
   2   8  -2  400.86   29.00
   2   8  -2  390.56   28.00
  -2   8   2  418.86   25.80
  -2   8   2  379.16   25.50
   1  -8  -2  203.98   22.90
  -1  -8   2  218.58   24.00
  -1  -8   2  238.88   27.60
   1  -8  -2  158.98   15.00
   1  -8  -2  234.08   25.60
  -1  -8   2  240.78   26.10
  -1   8   2  191.28   16.70
   1   8  -2  281.27   28.90
   1   8  -2  207.78   20.70
  -1   8   2  231.58   23.80
   1   8  -2  233.18   26.10
  -1   8   2  194.78   22.80
   0  -8  -2 1240.98   41.90
   0  -8   2 1243.68   44.20
   0  -8  -2 1315.77   44.60
   0  -8   2 1285.47   44.10
   0  -8  -2 1288.47   38.30
   0  -8   2 1215.78   45.30
   0   8   2 1343.37   39.40
   0   8   2 1254.57   41.20
   0   8   2 1266.77   60.79
   0   8  -2 1221.18   43.80
   0   8  -2 1335.37   44.90
   0   8  -2 1282.17   45.60
   1  -8   2  888.21   37.80
   1  -8   2  906.71   37.30
  -1  -8  -2  939.41   38.30
  -1  -8  -2  940.71   34.20
  -1  -8  -2  822.22   35.00
   1  -8   2  881.91   36.20
   1   8   2  932.61   37.00
  -1   8  -2  850.41   36.70
  -1   8  -2  934.11   38.90
  -1   8  -2  936.21   37.30
   1   8   2  906.01   34.60
   1   8   2  832.12   34.50
   2  -8   2   49.40   16.70
  -2  -8  -2   34.10   13.30
   2  -8   2   56.19   15.90
  -2  -8  -2   69.19   17.60
   2  -8   2   48.10   16.50
  -2  -8  -2   59.19   16.90
  -2   8  -2   26.30   14.30
   2   8   2   48.20   15.90
   2   8   2   42.50   15.20
  -2   8  -2   21.60   16.30
  -2   8  -2   56.09   17.00
   3  -8   2   -0.70   12.00
  -3  -8  -2  -18.00   11.40
  -3  -8  -2   -3.30   13.60
  -3  -8  -2   -6.80   14.20
   3  -8   2   -8.30   11.60
  -3   8  -2    0.60   13.40
  -3   8  -2   -1.10   13.70
   3   8   2  -11.80   11.70
   3   8   2  -13.40   12.10
  -3   8  -2  -11.60   12.10
   3   8   2    2.30   12.90
   3   8   2   -7.80    6.00
  -4  -8  -2  141.49   22.50
   4  -8   2  174.08   25.80
  -4  -8  -2  133.29   21.80
   4  -8   2  164.48   23.80
  -4  -8  -2  139.59   21.90
  -4   8  -2  155.38   23.80
   4   8   2  178.28   24.30
   4   8   2  114.59   12.40
   4   8   2  204.18   24.50
  -4   8  -2  111.69   24.20
  -4   8  -2  207.58   26.50
  -5  -8  -2  481.65   32.50
  -5  -8  -2  531.75   33.70
   5  -8   2  531.35   33.60
  -5  -8  -2  492.85   34.10
   5  -8   2  466.75   31.00
  -5   8  -2  549.65   34.90
  -5   8  -2  486.45   33.70
   5   8   2  460.15   30.10
   5   8   2  502.85   22.60
  -5   8  -2  542.55   34.40
   5   8   2  523.95   31.80
  -5   8  -2  552.34   38.10
  -6  -8  -2   82.79   21.90
   6  -8   2    8.40   16.90
   6  -8   2    8.00   16.50
  -6  -8  -2    7.60   17.30
  -6  -8  -2   24.30   20.40
  -6   8  -2   28.90   19.90
   6   8   2   13.30   16.00
  -6   8  -2   -3.50   15.90
   6   8   2   29.40   17.50
   6   8   2   19.00   10.50
  -6   8  -2   38.40   18.90
  -6   8  -2   61.79   36.80
   7  -8   2   -0.50   16.20
   7  -8   2   36.80   18.30
  -7  -8  -2   18.20   18.30
  -7  -8  -2   -9.50   13.70
  -7  -8  -2   -1.30   15.50
  -7   8  -2    5.70   12.20
  -7   8  -2    4.70   17.50
   7   8   2   12.10   17.20
   7   8   2   34.10   13.00
   7   8   2    5.00   14.60
  -7   8  -2   13.70   17.30
  -7   8  -2   24.60   19.50
  -8  -8  -2   91.49   13.80
   8  -8   2  165.58   27.20
   8  -8   2  109.39   26.20
  -8  -8  -2  119.09   27.40
  -8  -8  -2  157.08   27.90
  -8  -8  -2  139.29   30.10
  -8   8  -2  148.89   28.70
   8   8   2  155.28   26.70
   8   8   2  201.88   30.40
  -8   8  -2  134.09   20.30
   8   8   2  153.78   22.50
  -8   8  -2  156.38   32.90
   8   8   2   95.09   26.80
  -8   8  -2  156.88   30.50
  -9  -8  -2  213.28   34.70
  -9  -8  -2  229.38   37.20
   9  -8   2  183.48   32.80
   9  -8   2  185.18   32.30
  -9  -8  -2  162.68   33.80
   9   8   2  152.58   27.30
   9   8   2  146.39   27.00
  -9   8  -2  177.08   35.10
  -9   8  -2  202.88   37.90
   9   8   2  220.28   27.70
  -9   8  -2  220.98   28.00
   9   8   2  177.48   31.10
 -10  -8  -2   86.29   32.60
  10  -8   2   50.59   21.90
 -10  -8  -2   77.99   27.10
  10  -8   2   58.99   40.60
 -10  -8  -2  119.19   28.90
 -10  -8  -2   26.90   11.30
  10   8   2   55.59   24.60
  10   8   2   36.70   18.10
 -10   8  -2   73.99   29.60
 -10   8  -2   36.10   20.90
 -10   8  -2   56.69   19.20
  10   8   2   57.99   22.20
  10   8   2   57.59   18.70
 -11  -8  -2    2.70    8.20
 -11  -8  -2   16.60   23.10
  11  -8   2   11.90   18.50
  11  -8   2  -17.30   18.40
 -11  -8  -2   27.60   35.50
 -11  -8  -2    0.80   27.40
 -11   8  -2   -1.20   18.10
 -11   8  -2  -11.80   14.50
 -11   8  -2  -21.40   20.30
 -11   8  -2  -26.70   17.20
  11   8   2   43.70   18.10
  11   8   2   16.40   20.80
  11   8   2   -7.50   18.00
  12  -8   2   64.49   24.70
 -12  -8  -2   20.60   24.10
 -12  -8  -2   29.30   25.80
 -12  -8  -2   -0.60   14.00
 -12  -8  -2   66.59   30.10
  12  -8   2   -8.40   17.10
  12   8   2   18.00   22.40
 -12   8  -2   47.80   34.20
 -12   8  -2   17.90   24.70
  12   8   2   11.00   20.70
  12   8   2   -6.30   21.50
  12   8   2   12.80   25.10
 -12   8  -2   -5.70   16.10
 -12   8  -2   45.70   28.00
 -13  -8  -2   12.10   18.00
  13  -8   2  103.89   37.00
  13  -8   2   24.30   23.00
 -13  -8  -2   63.69   30.40
  13   8   2   47.00   22.50
  13   8   2   20.70   25.10
 -13   8  -2   38.40   29.50
  13   8   2  -27.60   21.80
  13   8   2    3.80   24.90
  14  -8   2   56.79   27.10
 -14  -8  -2   16.00   18.50
 -14  -8  -2   72.69   34.20
  14   8   2   19.20   27.00
  14   8   2    3.70   22.20
 -14   8  -2   11.80   27.60
  14   8   2   12.10   32.60
  14  -9  -2  -22.10   38.10
 -14   9   2   14.00   26.20
  14   9  -2  -27.00   23.70
 -14   9   2   57.79   31.80
  14   9  -2   24.70   33.40
  13  -9  -2   16.80   23.20
 -13  -9   2    9.50   24.20
  13  -9  -2   -9.80   28.10
  13   9  -2   96.79   35.10
 -13   9   2    5.70   28.30
  13   9  -2   17.40   23.40
  13   9  -2   12.00   19.60
  12  -9  -2   42.90   31.90
 -12  -9   2   37.60   25.60
  12  -9  -2    6.00   22.60
 -12  -9   2   43.60   26.40
 -12  -9   2  -22.70   20.10
  12  -9  -2   21.80   25.30
  12   9  -2    3.30   24.80
 -12   9   2   12.30   23.30
  12   9  -2   11.00   20.00
  12   9  -2    9.50   20.80
 -12   9   2   18.80   23.90
 -12   9   2   40.70   25.10
 -11  -9   2   28.00   18.90
  11  -9  -2    7.60   24.20
 -11  -9   2  -16.00   19.80
  11  -9  -2   23.80   23.00
 -11  -9   2   -8.20   18.40
 -11   9   2   -3.10   23.60
 -11   9   2   21.60   20.40
  11   9  -2   23.90   21.60
  11   9  -2   37.10   22.90
  11   9  -2   28.40   22.60
  10  -9  -2   96.29   28.20
  10  -9  -2  100.99   34.00
 -10  -9   2  115.79   31.50
 -10   9   2  122.19   12.60
  10   9  -2  119.79   30.50
  10   9  -2  108.39   25.90
 -10   9   2  126.49   31.20
  -9  -9   2    7.90   21.00
   9  -9  -2  -16.40   22.80
  -9  -9   2    1.70   15.00
   9  -9  -2   25.40   23.00
   9   9  -2    0.80   16.30
  -9   9   2   -7.20    6.30
   9   9  -2   -9.80   15.90
  -9   9   2   23.90   21.60
  -9   9   2  -41.20   18.40
  -9   9   2   43.00   21.10
   9   9  -2  -23.10   19.40
  -8  -9   2  -11.00   16.60
  -8  -9   2   16.10   18.30
   8  -9  -2    0.00   18.50
   8  -9  -2    2.50   20.70
  -8  -9   2   -1.80   16.70
   8  -9  -2  -13.80   12.40
  -8   9   2   13.50   16.50
   8   9  -2  -12.10   13.60
  -8   9   2    8.00   23.10
  -8   9   2   11.00   17.90
   8   9  -2   13.30   21.00
   8   9  -2   44.30   19.10
   8   9  -2  -10.60   16.60
  -7  -9   2  112.59   24.80
  -7  -9   2  163.08   27.10
  -7  -9   2  192.28   31.10
   7  -9  -2  106.09   27.80
   7  -9  -2  141.29   26.80
   7  -9  -2  168.38   28.40
   7   9  -2  166.38   25.80
  -7   9   2  143.39   25.60
  -7   9   2  122.69   29.10
  -7   9   2  162.38   21.70
   7   9  -2  108.09   24.80
   7   9  -2  131.29   28.00
  -7   9   2  129.29   27.20
   7   9  -2  154.78   25.80
  -6  -9   2   35.10   18.40
   6  -9  -2   20.30   29.40
   6  -9  -2   18.70   21.70
  -6  -9   2    7.10   18.40
   6  -9  -2   10.60   15.60
  -6   9   2   31.10   17.20
   6   9  -2    6.50   13.50
   6   9  -2   20.00   19.00
  -6   9   2   29.90   19.00
   6   9  -2   24.20   17.10
   6   9  -2    4.50   22.80
  -6   9   2   17.40   14.20
  -6   9   2   12.00   18.80
  -5  -9   2  -10.60   14.20
   5  -9  -2  -13.10   14.30
  -5  -9   2   -6.30   14.30
  -5  -9   2   -9.50   13.50
   5  -9  -2   -7.80   14.50
  -5   9   2   23.10   17.60
  -5   9   2  -11.70   15.40
   5   9  -2   -2.70   13.20
   5   9  -2   -0.90   14.60
  -5   9   2   -0.20    9.20
   5   9  -2   -0.20   15.50
   5   9  -2   -8.30   11.10
  -5   9   2    1.40   15.30
  -4  -9   2   59.29   19.00
   4  -9  -2   63.79   19.30
  -4  -9   2   93.79   22.60
  -4  -9   2   59.79   18.20
   4  -9  -2  101.29   21.10
   4   9  -2   90.59   20.80
  -4   9   2   80.29   14.00
  -4   9   2   41.60   18.80
  -4   9   2   77.99   20.00
  -4   9   2   61.89   19.90
   4   9  -2   84.69   20.00
   4   9  -2  125.49   22.40
   4   9  -2  101.49   22.20
  -3  -9   2   18.60   14.50
  -3  -9   2   22.10   14.80
   3  -9  -2   29.40   17.70
  -3  -9   2   55.99   18.80
   3  -9  -2   18.50   16.70
   3   9  -2   48.80   18.20
  -3   9   2   11.60   13.70
   3   9  -2   15.00   14.50
  -3   9   2   26.60   15.00
  -3   9   2   25.00   10.20
  -3   9   2   34.80   16.40
   3   9  -2   43.50   18.40
  -2  -9   2  212.88   26.40
   2  -9  -2  268.57   28.60
   2  -9  -2  172.38   15.90
   2  -9  -2  188.38   24.30
  -2  -9   2  222.98   28.20
  -2  -9   2  246.98   27.30
  -2   9   2  238.38   22.30
  -2   9   2  219.08   25.00
   2   9  -2  217.08   25.70
  -2   9   2  199.98   16.90
  -2   9   2  210.38   25.40
   2   9  -2  199.18   25.90
   2   9  -2  238.78   28.90
  -1  -9   2  227.88   26.00
   1  -9  -2  212.28   25.30
   1  -9  -2  170.78   16.60
   1  -9  -2  282.47   29.00
  -1  -9   2  206.48   25.60
  -1  -9   2  250.97   27.40
  -1   9   2  186.68   22.70
   1   9  -2  232.58   28.70
  -1   9   2  240.68   25.40
   1   9  -2  239.08   23.60
  -1   9   2  218.58   21.60
  -1   9   2  179.08   17.50
   0  -9   2   -0.60   14.20
   0  -9  -2   -9.90    9.20
   0  -9   2   -1.70   12.90
   0  -9  -2  -10.70   13.40
   0  -9   2   12.60   14.70
   0  -9  -2    4.70   13.50
   0   9   2   -8.20   12.60
   0   9  -2   13.30   15.00
   0   9  -2    4.50   14.20
   0   9   2   -5.60    9.60
   0   9  -2   -2.00   14.80
   0   9   2    0.90   13.10
   0   9   2   -0.60   12.90
   1  -9   2   17.20   13.10
  -1  -9  -2    4.60   13.80
   1  -9   2   -4.00   11.50
  -1  -9  -2   15.70   13.30
   1  -9   2    2.20   13.70
  -1  -9  -2    8.70   11.20
  -1   9  -2   -0.10   12.40
   1   9   2  -13.50   10.50
   1   9   2   -4.60   10.90
  -1   9  -2  -16.90   13.50
  -1   9  -2    6.40   13.90
   1   9   2   -3.30   13.10
  -2  -9  -2    9.10   11.90
  -2  -9  -2   -5.50   13.20
   2  -9   2   23.20   16.40
   2  -9   2    6.70   14.20
   2  -9   2   34.90   15.20
  -2   9  -2   16.60   14.20
   2   9   2   16.20   13.80
   2   9   2   24.10   15.70
  -2   9  -2   11.60   14.20
  -2   9  -2   19.90   13.70
   2   9   2    9.50   13.40
  -3  -9  -2   63.99   17.80
  -3  -9  -2   85.29   21.20
   3  -9   2   51.39   16.60
  -3  -9  -2   96.99   21.40
   3  -9   2   53.09   18.80
   3   9   2   60.99   19.00
  -3   9  -2   50.59   19.10
  -3   9  -2   54.39   17.70
   3   9   2   72.39   17.40
   3   9   2   55.99   17.80
   3   9   2   53.09   10.60
  -3   9  -2   68.19   19.40
  -4  -9  -2  162.08   24.50
   4  -9   2  138.59   23.70
  -4  -9  -2  167.18   25.50
  -4  -9  -2  118.39   24.40
   4  -9   2  122.39   22.10
   4   9   2  123.79   12.90
  -4   9  -2  125.39   23.20
  -4   9  -2   99.79   22.70
  -4   9  -2  146.69   25.70
   4   9   2  140.59   23.30
   4   9   2  126.29   22.20
  -4   9  -2  156.58   24.30
  -5  -9  -2  248.58   30.00
  -5  -9  -2  329.37   35.00
   5  -9   2  231.98   28.30
  -5  -9  -2  272.27   27.80
   5  -9   2  241.48   31.20
  -5   9  -2  281.17   31.70
   5   9   2  224.38   17.20
   5   9   2  249.48   25.70
  -5   9  -2  306.37   34.10
  -5   9  -2  278.27   27.00
  -5   9  -2  279.97   36.90
   6  -9   2   65.79   21.30
  -6  -9  -2   88.69   24.00
   6  -9   2   68.19   34.50
  -6  -9  -2   54.79   20.40
  -6   9  -2  122.69   24.70
   6   9   2   79.09   14.40
   6   9   2   83.89   21.90
  -6   9  -2   84.99   24.10
   6   9   2  152.18   26.50
  -6   9  -2   99.29   26.10
  -6   9  -2   70.89   23.20
  -7  -9  -2  106.59   25.10
   7  -9   2  200.08   30.10
  -7  -9  -2  125.49   26.60
   7  -9   2  161.28   28.90
  -7  -9  -2  111.29   26.20
   7   9   2  140.39   20.00
  -7   9  -2  108.69   28.30
  -7   9  -2  151.78   30.00
   7   9   2   94.19   24.30
  -7   9  -2  146.99   30.40
  -7   9  -2  146.19   28.20
  -8  -9  -2  110.29   26.70
   8  -9   2  135.79   27.40
  -8  -9  -2  205.58   34.20
  -8  -9  -2  159.78   29.40
   8  -9   2   98.09   25.10
  -8   9  -2  184.08   32.30
  -8   9  -2  162.98   24.20
  -8   9  -2  135.09   30.30
   8   9   2  128.39   25.90
  -8   9  -2  151.18   30.60
   8   9   2  169.78   24.50
  -8   9  -2  143.29   33.00
   8   9   2  129.29   25.60
  -9  -9  -2   47.20   23.10
   9  -9   2   15.90   22.40
  -9  -9  -2   15.90   39.60
   9  -9   2   56.69   23.30
  -9  -9  -2   35.90   23.70
  -9   9  -2   31.40   21.10
   9   9   2    4.80   17.30
   9   9   2   48.90   16.10
   9   9   2   33.20   21.30
  -9   9  -2   38.20   22.90
  -9   9  -2   47.60   17.20
   9   9   2   76.19   23.50
 -10  -9  -2   -4.00   20.40
 -10  -9  -2  -18.70   17.80
  10  -9   2   -9.20   18.60
 -10  -9  -2   23.40   21.30
 -10   9  -2   30.50   17.00
 -10   9  -2   29.90   21.30
 -10   9  -2   -9.50   19.70
  10   9   2   24.40   19.60
  10   9   2   -1.00   19.70
  10   9   2   22.10   14.90
  10   9   2   22.80   21.40
 -11  -9  -2   42.10   25.30
 -11  -9  -2  -19.90   20.40
  11  -9   2   38.10   22.70
  11  -9   2   20.20   20.80
 -11  -9  -2   20.90   27.00
 -11   9  -2   51.69   29.60
 -11   9  -2   36.50   27.20
 -11   9  -2    7.50   18.60
 -11   9  -2   31.70   17.70
  11   9   2   81.29   21.90
  11   9   2   41.30   23.00
  11   9   2   69.69   24.70
  12  -9   2   11.00   22.10
 -12  -9  -2   25.30   26.20
  12  -9   2   -9.00   19.60
  12   9   2   48.00   41.10
 -12   9  -2  -13.20   20.70
  12   9   2   23.70   24.30
 -12   9  -2  -13.50   39.10
  12   9   2   25.90   19.70
  12   9   2   22.10   21.30
 -13  -9  -2   -3.70   15.10
  13  -9   2   16.30   24.70
 -13  -9  -2   25.40   29.70
  13   9   2  -15.40   26.20
  13   9   2  -15.20   23.10
  13   9   2  -18.40   19.40
 -13   9  -2   33.90   27.90
  13   9   2    5.60   24.20
  14  -9   2   23.00   29.10
 -14  -9  -2   31.30   28.40
  14   9   2   57.59   28.40
  14   9   2    4.30   23.20
 -14   9  -2   31.50   33.70
  14   9   2   44.10   27.70
  14 -10  -2   44.40   29.20
 -14 -10   2    4.10   27.00
  14  10  -2    4.10   24.90
  14  10  -2   33.00   21.60
 -14  10   2   51.09   35.70
  14  10  -2  -12.30   25.90
 -14  10   2    5.30   27.30
 -13 -10   2   12.50   22.30
  13 -10  -2   23.50   29.40
[truncated: 1,639,977 more chars]
