# Supplementary material for: Structural, Hirshfeld surface and three-dimensional inter­action-energy studies of 1,3,5-triethyl 2-amino-3,5-di­cyano-4,6-bis­(4-fluoro­phen­yl)cyclo­hex-1-ene-1,3,5-tri­carboxyl­ate
Source: Acta Crystallogr E Crystallogr Commun. 2023 Apr 14;79(Pt 5):446–50. doi: 10.1107/S2056989023003134 (PMC10162083; doi:10.1107/S2056989023003134)
Supplement: Supplementary file 2 [file e-79-00446-Isup2.hkl]

data_I                                                                          
_shelx_title ' 478_b.res in P21/c'                                              
_shelx_refln_list_code          4                                               
_shelx_F_calc_maximum      206.70                                               
_exptl_crystal_F_000      1152.00                                               
_reflns_d_resolution_high  0.8400                                               
                                                                                
loop_                                                                           
 _space_group_symop_operation_xyz                                               
 'x, y, z'                                                                      
 '-x, y+1/2, -z+1/2'                                                            
 '-x, -y, -z'                                                                   
 'x, -y-1/2, z-1/2'                                                             
                                                                                
_cell_length_a    12.0884                                                       
_cell_length_b    17.0492                                                       
_cell_length_c    13.5966                                                       
_cell_angle_alpha  90.000                                                       
_cell_angle_beta  100.008                                                       
_cell_angle_gamma  90.000                                                       
                                                                                
_shelx_F_squared_multiplier     1.000                                           
                                                                                
loop_                                                                           
 _refln_index_h                                                                 
 _refln_index_k                                                                 
 _refln_index_l                                                                 
 _refln_F_squared_calc                                                          
 _refln_F_squared_meas                                                          
 _refln_F_squared_sigma                                                         
 _refln_observed_status                                                         
   2   0   0       1769.86        500.94       111.86 o                         
   3   0   0       3513.58       3311.94        39.15 o                         
   4   0   0      22393.39      21363.97       149.78 o                         
   5   0   0       8301.74       8766.29        86.14 o                         
   6   0   0       1717.24       1671.54        37.37 o                         
   7   0   0        138.95        142.59        20.68 o                         
   8   0   0       1785.21       1658.46        42.56 o                         
   9   0   0        396.00        472.18        33.36 o                         
  10   0   0       3764.68       3221.75        59.40 o                         
  11   0   0        650.99        655.60        43.98 o                         
  12   0   0        139.30         95.20        32.60 o                         
  13   0   0        138.48        120.89        41.68 o                         
  14   0   0         69.75         73.18        37.05 o                         
   2   1   0        147.05        188.41        15.63 o                         
   3   1   0       1120.61       1116.11        17.94 o                         
   4   1   0        655.46        679.84        16.27 o                         
   5   1   0       1204.11       1148.79        23.10 o                         
   6   1   0        111.03         98.81        13.70 o                         
   7   1   0          3.86         14.00        11.95 o                         
   8   1   0       5720.58       5366.15        50.17 o                         
   9   1   0          9.24         10.36        15.09 o                         
  10   1   0        235.34        242.51        22.30 o                         
  11   1   0       1130.76       1019.38        36.98 o                         
  12   1   0        354.28        318.31        32.07 o                         
  13   1   0          3.39         40.05        20.93 o                         
  14   1   0         50.73         83.22        25.19 o                         
   1   2   0         51.31          1.55         5.44 o                         
   2   2   0       2356.03       2424.51        23.82 o                         
   3   2   0          1.76         -1.82         9.98 o                         
   4   2   0        361.88        481.64        16.68 o                         
   5   2   0         24.83         36.29        12.75 o                         
   6   2   0        647.91        690.86        22.85 o                         
   7   2   0          2.46          3.74        13.06 o                         
   8   2   0       1376.82       1305.35        28.84 o                         
   9   2   0        429.03        468.09        26.35 o                         
  10   2   0          2.52        -14.25        15.17 o                         
  11   2   0        268.60        270.43        26.40 o                         
  12   2   0         26.12        -20.26        20.26 o                         
  13   2   0         10.56         60.72        20.30 o                         
  14   2   0         25.42         46.32        20.13 o                         
   1   3   0          1.25          5.35         7.97 o                         
   2   3   0       3559.49       3620.64        28.87 o                         
   3   3   0       7830.47       7558.37        48.71 o                         
   4   3   0         91.85         93.36        12.31 o                         
   5   3   0       2939.94       2807.25        31.54 o                         
   6   3   0       1872.49       1870.81        28.54 o                         
   7   3   0         33.20         48.17        13.22 o                         
   8   3   0          2.18         12.69        14.81 o                         
   9   3   0         27.61         63.22        15.97 o                         
  10   3   0        100.42        142.31        20.44 o                         
  11   3   0         21.34         65.64        21.98 o                         
  12   3   0          0.00        -16.61        20.62 o                         
  13   3   0          6.79         23.12        20.29 o                         
  14   3   0          3.66         24.48        21.69 o                         
   0   4   0       4745.22       4639.52        54.79 o                         
   1   4   0       3738.04       3540.66        32.17 o                         
   2   4   0      10471.66      10302.96        60.86 o                         
   3   4   0        398.14        446.55        17.40 o                         
   4   4   0         24.28         41.95        12.72 o                         
   5   4   0       2674.35       2713.49        31.78 o                         
   6   4   0       3741.79       3393.34        37.42 o                         
   7   4   0        163.68        185.17        19.94 o                         
   8   4   0        243.01        233.68        18.00 o                         
   9   4   0       2769.01       2293.77        38.39 o                         
  10   4   0        301.66        278.90        21.57 o                         
  11   4   0        688.16        673.79        38.91 o                         
  12   4   0          0.70         30.17        20.56 o                         
  13   4   0          0.50         43.56        20.24 o                         
   1   5   0      17192.55      16519.89        91.39 o                         
   2   5   0       3755.81       3656.81        35.33 o                         
   3   5   0        157.95        216.72        14.80 o                         
   4   5   0       5362.31       5729.26        46.51 o                         
   5   5   0       1785.64       1945.39        30.34 o                         
   6   5   0         92.28         97.35        14.19 o                         
   7   5   0         86.91         90.74        14.58 o                         
   8   5   0        101.60         94.61        16.68 o                         
   9   5   0       1087.67       1088.63        29.64 o                         
  10   5   0        221.57        241.53        23.68 o                         
  11   5   0          1.28         -5.42        23.24 o                         
  12   5   0         55.20         53.67        20.75 o                         
  13   5   0        164.67        208.31        26.98 o                         
   0   6   0       2922.98       2854.28        44.06 o                         
   1   6   0       7065.12       7215.23        52.77 o                         
   2   6   0       4655.28       4455.74        43.37 o                         
   3   6   0          0.04          4.89        12.75 o                         
   4   6   0       1835.99       1899.62        30.28 o                         
   5   6   0       1832.40       1876.54        29.26 o                         
   6   6   0        171.14        174.73        16.64 o                         
   7   6   0        233.34        290.15        18.71 o                         
   8   6   0        169.09        159.68        17.55 o                         
   9   6   0        303.73        385.16        23.66 o                         
  10   6   0          3.13        -15.76        15.76 o                         
  11   6   0         81.38         48.03        22.35 o                         
  12   6   0          7.51          8.83        19.30 o                         
  13   6   0          9.84         18.65        20.61 o                         
   1   7   0       1442.67       1436.94        27.80 o                         
   2   7   0        378.36        568.08        21.33 o                         
   3   7   0        557.18        637.94        23.66 o                         
   4   7   0         29.36         31.24        13.49 o                         
   5   7   0        168.54        218.32        18.44 o                         
   6   7   0        907.00        975.67        31.74 o                         
   7   7   0        351.87        392.72        21.59 o                         
   8   7   0        324.68        316.39        20.35 o                         
   9   7   0        138.75        136.39        18.16 o                         
  10   7   0        106.39         82.91        19.75 o                         
  11   7   0          4.91        -19.31        20.01 o                         
  12   7   0         20.64         32.91        19.33 o                         
  13   7   0         16.86         56.66        24.41 o                         
   0   8   0      20207.02      20369.15       166.49 o                         
   1   8   0       1552.70       1749.87        28.62 o                         
   2   8   0       2354.76       2111.08        30.53 o                         
   3   8   0        499.19        474.27        20.88 o                         
   4   8   0       3999.92       3528.15        41.25 o                         
   5   8   0          0.92         36.00        14.21 o                         
   6   8   0       2064.14       1797.34        35.38 o                         
   7   8   0        108.10        109.02        18.96 o                         
   8   8   0        285.97        247.24        21.97 o                         
   9   8   0       1450.87       1088.69        36.90 o                         
  10   8   0       1314.68       1177.05        51.51 o                         
  11   8   0          6.39          2.91        18.38 o                         
  12   8   0          4.08         61.83        22.08 o                         
  13   8   0          4.15        -20.89        25.55 o                         
   1   9   0       1841.84       1876.29        30.84 o                         
   2   9   0       1137.26       1098.00        24.79 o                         
   3   9   0         84.14         56.24        15.67 o                         
   4   9   0         28.27         42.46        14.85 o                         
   5   9   0         70.88         89.50        15.79 o                         
   6   9   0        252.38        275.54        26.32 o                         
   7   9   0        259.75        260.16        22.21 o                         
   8   9   0        641.94        683.59        31.67 o                         
   9   9   0        138.77        117.90        27.97 o                         
  10   9   0          5.06        -12.43        23.15 o                         
  11   9   0          8.28         10.77        22.74 o                         
  12   9   0         19.42          1.16        18.04 o                         
   0  10   0       1234.71       1097.80        39.86 o                         
   1  10   0         98.22        102.74        15.81 o                         
   2  10   0        247.48        303.01        18.92 o                         
   3  10   0        475.93        490.60        23.87 o                         
   4  10   0        124.05        194.51        18.67 o                         
   5  10   0        256.60        272.28        22.20 o                         
   6  10   0         17.47         10.19        14.97 o                         
   7  10   0        566.73        542.22        28.09 o                         
   8  10   0        230.93        216.23        24.43 o                         
   9  10   0        318.22        263.60        27.52 o                         
  10  10   0         51.59         29.40        24.21 o                         
  11  10   0         21.61         23.91        19.46 o                         
  12  10   0          0.94         44.05        23.60 o                         
   1  11   0         72.09         83.66        15.67 o                         
   2  11   0       1575.45       1321.82        28.48 o                         
   3  11   0       1741.38       1558.12        33.08 o                         
   4  11   0          2.24         -2.96        15.24 o                         
   5  11   0         62.32         71.75        16.51 o                         
   6  11   0        536.49        499.70        28.10 o                         
   7  11   0          0.08         12.15        17.03 o                         
   8  11   0          8.98         19.67        18.90 o                         
   9  11   0        134.09        126.07        24.55 o                         
  10  11   0         18.13         50.40        21.84 o                         
  11  11   0          0.20         39.57        20.71 o                         
   0  12   0         28.82         47.77        21.09 o                         
   1  12   0        135.25        128.76        17.48 o                         
   2  12   0          0.20          5.71        15.77 o                         
   3  12   0        303.59        296.08        23.25 o                         
   4  12   0        185.50        231.11        21.10 o                         
   5  12   0       3581.62       2893.05        46.29 o                         
   6  12   0          9.01         30.30        16.67 o                         
   7  12   0        873.38        819.80        41.71 o                         
   8  12   0          4.73         17.10        23.34 o                         
   9  12   0        198.55        103.99        23.23 o                         
  10  12   0        151.18        146.03        25.89 o                         
  11  12   0         61.07         54.94        23.44 o                         
   1  13   0        333.07        412.00        23.99 o                         
   2  13   0         51.40         58.81        16.40 o                         
   3  13   0       1482.86       1225.11        33.20 o                         
   4  13   0        944.93        943.98        40.23 o                         
   5  13   0        903.83        771.19        33.48 o                         
   6  13   0        695.67        719.73        34.98 o                         
   7  13   0         17.68         64.87        22.86 o                         
   8  13   0         87.97        130.61        25.43 o                         
   9  13   0        454.18        440.76        35.84 o                         
  10  13   0          7.88         44.58        21.12 o                         
   0  14   0          2.60        -19.31        21.35 o                         
   1  14   0          6.84         -1.78        15.18 o                         
   2  14   0         28.33         26.76        16.65 o                         
   3  14   0        200.08        188.72        21.61 o                         
   4  14   0        255.14        256.13        24.54 o                         
   5  14   0        511.05        502.61        30.90 o                         
   6  14   0        380.86        363.91        29.19 o                         
   7  14   0        265.71        242.76        27.50 o                         
   8  14   0          2.69         23.99        22.38 o                         
   9  14   0         90.98        123.58        24.19 o                         
  10  14   0         28.06         39.98        26.74 o                         
   1  15   0         69.15         88.84        25.97 o                         
   2  15   0        339.33        307.58        25.43 o                         
   3  15   0          9.88          9.58        20.76 o                         
   4  15   0         27.44         17.60        20.30 o                         
   5  15   0         15.42         45.73        21.83 o                         
   6  15   0        210.25        187.85        26.16 o                         
   7  15   0         20.93         14.85        21.11 o                         
   8  15   0        198.98        201.13        29.20 o                         
   9  15   0         18.51         37.05        24.08 o                         
   0  16   0         52.99         57.67        31.33 o                         
   1  16   0        132.73        143.48        25.53 o                         
   2  16   0         17.39          7.09        20.83 o                         
   3  16   0          0.40         21.88        24.48 o                         
   4  16   0        194.16        179.09        27.64 o                         
   5  16   0        232.69        241.08        31.85 o                         
   6  16   0         49.89         31.92        22.36 o                         
   7  16   0          0.74         27.61        22.57 o                         
   8  16   0          5.92         82.99        23.63 o                         
   1  17   0        519.41        457.71        34.46 o                         
   2  17   0          2.75         31.58        24.55 o                         
   3  17   0         30.69         37.61        22.12 o                         
   4  17   0         58.13         58.20        21.27 o                         
   5  17   0        236.09        165.09        23.55 o                         
   6  17   0         55.32         49.83        22.02 o                         
   7  17   0          0.02         37.59        24.13 o                         
   0  18   0         93.45        147.85        34.13 o                         
   1  18   0          0.56          4.60        19.49 o                         
   2  18   0         26.20          2.13        21.36 o                         
   3  18   0         38.20         44.05        23.50 o                         
   4  18   0        133.30        164.62        24.53 o                         
   5  18   0        258.04        240.80        28.55 o                         
   6  18   0         11.16         49.79        23.03 o                         
   1  19   0         27.68         32.73        21.35 o                         
   2  19   0        158.70        132.31        24.27 o                         
   3  19   0         28.71         16.33        23.48 o                         
   4  19   0         49.41         92.38        25.54 o                         
   0  20   0          0.30         16.79        32.61 o                         
   1  20   0         80.04         63.53        25.27 o                         
   2  20   0          0.08         31.37        24.14 o                         
 -14   1   1        123.52        182.59        40.60 o                         
 -13   1   1        137.02        168.94        22.28 o                         
 -12   1   1         10.58        -10.35        19.30 o                         
 -11   1   1          7.86        -13.96        18.01 o                         
 -10   1   1        440.07        515.73        24.85 o                         
  -9   1   1        848.09        858.22        27.00 o                         
  -8   1   1        126.25        164.30        15.30 o                         
  -7   1   1        192.74        215.77        18.77 o                         
  -6   1   1        921.15        940.96        20.66 o                         
  -5   1   1          0.01         -9.90        11.68 o                         
  -4   1   1       1971.10       1710.10        22.31 o                         
  -3   1   1       1372.52       1435.01        17.92 o                         
  -2   1   1       1055.80       1022.24        26.34 o                         
   2   1   1      16758.57      16673.86        78.28 o                         
   3   1   1       7111.18       6500.20        40.08 o                         
   4   1   1        540.21        583.80        16.69 o                         
   5   1   1        410.73        558.06        18.41 o                         
   6   1   1          0.01          2.69        11.55 o                         
   7   1   1        171.92        151.31        15.89 o                         
   8   1   1        228.59        247.94        18.82 o                         
   9   1   1        116.83        142.28        17.64 o                         
  10   1   1        114.21        133.92        21.59 o                         
  11   1   1        172.53        221.52        26.63 o                         
  12   1   1          0.43          9.60        20.88 o                         
  13   1   1         82.39        105.65        20.20 o                         
 -14   2   1         45.38         44.67        23.79 o                         
 -13   2   1         23.70         53.41        20.28 o                         
 -12   2   1          3.74          4.99        20.70 o                         
 -11   2   1        272.81        284.20        23.86 o                         
 -10   2   1        317.54        281.52        23.71 o                         
  -9   2   1        602.38        654.04        27.78 o                         
  -8   2   1        108.08        144.34        16.70 o                         
  -7   2   1         38.34         40.19        13.25 o                         
  -6   2   1       1136.55       1110.53        25.21 o                         
  -5   2   1        988.11       1061.86        21.58 o                         
  -4   2   1        329.88        381.64        14.59 o                         
  -3   2   1      10869.71      10542.33        60.14 o                         
  -2   2   1       9212.16       8889.82        52.79 o                         
  -1   2   1        189.31          8.75         5.99 o                         
   1   2   1       2455.05        854.55        99.45 o                         
   2   2   1       2258.43       2185.79        24.43 o                         
   3   2   1        562.60        571.57        16.17 o                         
   4   2   1        120.13        108.24        12.40 o                         
   5   2   1       1877.37       2049.43        29.22 o                         
   6   2   1         31.69         18.42        12.46 o                         
   7   2   1        540.51        569.93        22.43 o                         
   8   2   1        262.21        328.81        20.69 o                         
   9   2   1          5.00         -4.14        14.72 o                         
  10   2   1        117.40         99.90        19.07 o                         
  11   2   1          1.57        -10.01        17.96 o                         
  12   2   1         14.57         59.74        22.27 o                         
  13   2   1         72.37         83.25        25.48 o                         
 -14   3   1         11.17         45.09        25.25 o                         
 -13   3   1         58.14         52.73        20.65 o                         
 -12   3   1          5.04         18.68        20.55 o                         
 -11   3   1         29.49         32.08        18.23 o                         
 -10   3   1        160.13        142.09        19.42 o                         
  -9   3   1          1.70         12.75        15.96 o                         
  -8   3   1        871.48        915.57        28.56 o                         
  -7   3   1        749.38        898.58        27.93 o                         
  -6   3   1        818.41        817.27        22.58 o                         
  -5   3   1       2613.38       2857.66        31.19 o                         
  -4   3   1        624.74        633.13        21.54 o                         
  -3   3   1       6620.99       6647.57        44.97 o                         
  -2   3   1       6121.37       6127.01        41.37 o                         
  -1   3   1        664.87        657.13        14.11 o                         
   0   3   1       3440.65       3104.41        25.38 o                         
   1   3   1       1900.46       1998.08        22.36 o                         
   2   3   1      15922.00      15051.67        80.77 o                         
   3   3   1      10980.92      10956.93        66.92 o                         
   4   3   1       8108.48       8201.78        54.10 o                         
   5   3   1        932.13        901.89        20.19 o                         
   6   3   1        912.73        909.88        21.66 o                         
   7   3   1        405.71        494.15        21.36 o                         
   8   3   1       1043.83       1025.44        27.80 o                         
   9   3   1        107.50        118.61        17.94 o                         
  10   3   1         10.91         39.30        16.53 o                         
  11   3   1         45.86         53.77        20.81 o                         
  12   3   1        148.06        116.15        22.63 o                         
  13   3   1         34.14         73.68        21.39 o                         
 -14   4   1         29.47         38.75        23.36 o                         
 -13   4   1         12.37         21.91        20.04 o                         
 -12   4   1          1.10        -10.89        17.17 o                         
 -11   4   1        622.64        540.98        36.48 o                         
 -10   4   1         40.71         46.13        17.12 o                         
  -9   4   1         46.32         60.53        16.83 o                         
  -8   4   1        757.39        836.80        29.99 o                         
  -7   4   1        407.38        422.32        19.95 o                         
  -6   4   1        130.04        130.83        14.10 o                         
  -5   4   1       2255.24       2376.85        29.32 o                         
  -4   4   1       2061.49       1969.33        27.12 o                         
  -3   4   1       3182.29       3083.59        31.66 o                         
  -2   4   1       8867.93       8694.05        51.96 o                         
  -1   4   1        914.53        983.91        16.98 o                         
   0   4   1      19323.93      18405.40       102.93 o                         
   1   4   1       8192.17       8088.16        53.91 o                         
   2   4   1       5788.58       5466.41        40.85 o                         
   3   4   1       1448.46       1488.05        22.75 o                         
   4   4   1        967.83       1114.68        23.98 o                         
   5   4   1       7430.05       7700.96        56.36 o                         
   6   4   1        510.23        629.44        22.24 o                         
   7   4   1         60.20         57.87        13.51 o                         
   8   4   1        113.65        154.74        17.97 o                         
   9   4   1        482.78        498.14        23.93 o                         
  10   4   1          3.24         22.70        16.90 o                         
  11   4   1          4.27         18.16        19.82 o                         
  12   4   1         34.04         70.39        21.10 o                         
  13   4   1          0.01        -18.67        19.68 o                         
 -13   5   1          0.52         33.21        19.98 o                         
 -12   5   1         12.98         29.24        18.04 o                         
 -11   5   1        354.15        266.66        36.30 o                         
 -10   5   1        284.06        302.56        29.49 o                         
  -9   5   1        493.10        512.49        26.47 o                         
  -8   5   1        261.78        271.26        20.95 o                         
  -7   5   1        248.24        317.07        18.18 o                         
  -6   5   1        205.26        184.28        15.61 o                         
  -5   5   1        747.36        754.76        23.29 o                         
  -4   5   1       1615.74       1520.04        25.32 o                         
  -3   5   1        158.14        188.88        14.02 o                         
  -2   5   1       8882.81       8958.63        57.52 o                         
  -1   5   1        117.21        173.92        12.59 o                         
   0   5   1        454.28        608.97        17.78 o                         
   1   5   1       5337.45       5066.89        40.23 o                         
   2   5   1       8903.67       8146.39        55.62 o                         
   3   5   1       2048.06       2026.65        26.82 o                         
   4   5   1       2578.55       2570.26        33.74 o                         
   5   5   1         16.78          1.18        12.72 o                         
   6   5   1        435.83        458.48        20.52 o                         
   7   5   1        186.17        217.58        16.98 o                         
   8   5   1        549.93        588.87        27.25 o                         
   9   5   1         71.07         57.15        14.99 o                         
  10   5   1        344.25        285.26        22.68 o                         
  11   5   1        295.96        295.27        30.03 o                         
  12   5   1         26.74         22.97        26.69 o                         
  13   5   1          1.77         29.05        21.14 o                         
 -13   6   1          6.47         -0.37        17.91 o                         
 -12   6   1         22.87         40.71        20.86 o                         
 -11   6   1          4.29         23.15        22.54 o                         
 -10   6   1         90.80         91.82        19.18 o                         
  -9   6   1         71.43         80.02        16.29 o                         
  -8   6   1         64.01         69.28        13.95 o                         
  -7   6   1        214.08        212.09        16.76 o                         
  -6   6   1        525.29        635.11        24.02 o                         
  -5   6   1       1415.44       1291.77        27.21 o                         
  -4   6   1          4.33         14.26        13.38 o                         
  -3   6   1         40.33         80.70        13.81 o                         
  -2   6   1        969.34        841.65        21.11 o                         
  -1   6   1        683.66        713.80        24.05 o                         
   0   6   1        775.46        939.99        21.29 o                         
   1   6   1        273.42        340.35        16.86 o                         
   2   6   1         86.50        109.70        14.79 o                         
   3   6   1        152.29        196.13        15.25 o                         
   4   6   1       1655.61       1662.16        29.71 o                         
   5   6   1         49.42         34.13        13.43 o                         
   6   6   1         25.78         23.16        13.14 o                         
   7   6   1        119.23        179.80        17.35 o                         
   8   6   1          0.28         14.73        13.69 o                         
   9   6   1        109.86        112.26        17.09 o                         
  10   6   1         37.34         39.76        17.34 o                         
  11   6   1         33.93         31.32        20.82 o                         
  12   6   1         58.03         87.14        19.46 o                         
  13   6   1          1.46         29.94        24.10 o                         
 -13   7   1         11.06         32.75        22.83 o                         
 -12   7   1          7.49         27.55        19.39 o                         
 -11   7   1          0.01         35.48        20.44 o                         
 -10   7   1          6.55         15.91        19.07 o                         
  -9   7   1        718.66        646.89        26.46 o                         
  -8   7   1         60.95         53.22        15.08 o                         
  -7   7   1        549.76        558.41        25.97 o                         
  -6   7   1         52.66         63.08        16.02 o                         
  -5   7   1       1693.09       1358.54        27.32 o                         
  -4   7   1        183.72        286.80        17.50 o                         
  -3   7   1        304.77        393.72        18.90 o                         
  -2   7   1       2822.85       2579.22        33.01 o                         
  -1   7   1        167.37        139.89        14.99 o                         
   0   7   1          0.47         -6.93        13.06 o                         
   1   7   1        622.24        696.72        23.60 o                         
   2   7   1       1226.76       1209.83        25.56 o                         
   3   7   1          1.73          1.20        12.43 o                         
   4   7   1        595.15        672.69        25.74 o                         
   5   7   1        347.06        448.76        23.33 o                         
   6   7   1         70.24         76.35        16.84 o                         
   7   7   1         45.42         55.95        17.69 o                         
   8   7   1          5.33         13.83        15.61 o                         
   9   7   1        189.01        171.77        18.69 o                         
  10   7   1         68.75        101.05        22.00 o                         
  11   7   1         38.70         43.00        20.22 o                         
  12   7   1         13.49         65.15        20.39 o                         
  13   7   1         16.38         37.45        23.58 o                         
 -13   8   1         70.55         77.89        29.33 o                         
 -12   8   1         58.73         78.29        23.44 o                         
 -11   8   1        202.53        157.00        22.92 o                         
 -10   8   1         58.66         46.72        20.09 o                         
  -9   8   1        157.28        132.64        21.49 o                         
  -8   8   1        124.76        142.01        17.95 o                         
  -7   8   1        292.49        296.89        23.55 o                         
  -6   8   1        674.29        700.92        26.40 o                         
  -5   8   1       1230.88       1045.83        26.06 o                         
  -4   8   1       8633.17       8080.10        64.31 o                         
  -3   8   1       1038.34        922.43        25.35 o                         
  -2   8   1       1096.02       1129.31        24.53 o                         
  -1   8   1       3818.87       3716.34        38.62 o                         
   0   8   1        594.30        651.35        24.05 o                         
   1   8   1         53.24         15.76        13.10 o                         
   2   8   1        342.48        385.53        21.03 o                         
   3   8   1       1113.66        997.95        23.65 o                         
   4   8   1          0.02         -1.16        13.44 o                         
   5   8   1        690.46        771.19        27.29 o                         
   6   8   1          2.03          6.47        14.59 o                         
   7   8   1        886.88        891.39        35.41 o                         
   8   8   1        352.82        317.71        21.51 o                         
   9   8   1          4.36         21.54        15.89 o                         
  10   8   1        125.83        119.95        23.64 o                         
  11   8   1          7.49         30.93        19.43 o                         
  12   8   1         55.27         61.76        22.85 o                         
 -12   9   1        119.76        120.27        25.27 o                         
 -11   9   1        293.73        305.48        29.59 o                         
 -10   9   1         54.14         48.37        25.08 o                         
  -9   9   1        424.80        478.38        32.55 o                         
  -8   9   1         22.19          7.25        18.92 o                         
  -7   9   1        163.12        132.49        18.75 o                         
  -6   9   1          0.09         -5.58        15.33 o                         
  -5   9   1        308.57        307.22        21.52 o                         
  -4   9   1        117.59        102.90        15.65 o                         
  -3   9   1        841.76        857.02        26.92 o                         
  -2   9   1        383.32        350.92        18.82 o                         
  -1   9   1       3791.63       3698.10        39.96 o                         
   0   9   1        745.42        812.86        24.14 o                         
   1   9   1         31.66         51.12        15.18 o                         
   2   9   1        228.53        178.46        17.29 o                         
   3   9   1          7.76          9.64        12.61 o                         
   4   9   1       3488.84       3182.01        40.04 o                         
   5   9   1       1130.32        957.62        26.76 o                         
   6   9   1        581.83        548.70        28.00 o                         
   7   9   1          8.17         26.77        18.14 o                         
   8   9   1        408.02        471.13        26.81 o                         
   9   9   1        143.18        118.13        23.52 o                         
  10   9   1         64.12        102.09        23.68 o                         
  11   9   1        137.13         57.58        20.18 o                         
  12   9   1          1.64         40.54        23.13 o                         
 -12  10   1          0.26         20.97        26.91 o                         
 -11  10   1         56.13         51.66        21.50 o                         
 -10  10   1         28.63         -3.21        20.71 o                         
  -9  10   1        157.43        114.29        22.84 o                         
  -8  10   1        297.21        227.51        23.87 o                         
  -7  10   1        350.23        362.85        24.28 o                         
  -6  10   1         23.19         44.16        15.98 o                         
  -5  10   1        911.99        956.08        30.77 o                         
  -4  10   1        342.16        383.99        22.60 o                         
  -3  10   1          1.01          8.53        14.41 o                         
  -2  10   1        249.36        236.61        17.82 o                         
  -1  10   1          2.84         32.39        13.37 o                         
   0  10   1       2298.15       2271.09        35.06 o                         
   1  10   1        323.23        341.67        20.05 o                         
   2  10   1         24.72         26.67        14.87 o                         
   3  10   1       2878.71       2567.86        40.51 o                         
   4  10   1          2.86         16.24        14.24 o                         
   5  10   1        816.95        868.34        31.36 o                         
   6  10   1         10.30         22.77        15.90 o                         
   7  10   1        267.30        277.31        22.59 o                         
   8  10   1        176.99        211.90        24.77 o                         
   9  10   1         50.92         47.36        20.83 o                         
  10  10   1         21.98         37.40        20.75 o                         
  11  10   1         82.23         94.40        21.42 o                         
  12  10   1          0.01         72.58        26.60 o                         
 -12  11   1          2.23          2.28        25.78 o                         
 -11  11   1         26.02         35.10        20.33 o                         
 -10  11   1         71.41         96.06        20.44 o                         
  -9  11   1         12.96         40.40        25.20 o                         
  -8  11   1         40.14         34.92        21.04 o                         
  -7  11   1        114.97         91.13        17.95 o                         
  -6  11   1       1964.95       1645.12        34.81 o                         
  -5  11   1       1395.69       1143.62        31.51 o                         
  -4  11   1         46.28         79.95        18.23 o                         
  -3  11   1         63.37         87.02        16.59 o                         
  -2  11   1        993.85        977.16        29.32 o                         
  -1  11   1       1320.71       1335.17        31.05 o                         
   0  11   1        202.23        215.15        18.45 o                         
   1  11   1        172.73        173.71        17.90 o                         
   2  11   1        638.82        670.72        28.23 o                         
   3  11   1        696.53        930.68        30.89 o                         
   4  11   1       1219.86       1142.05        31.30 o                         
   5  11   1          8.38         35.49        16.28 o                         
   6  11   1       3409.22       2738.04        48.18 o                         
   7  11   1        546.07        602.04        36.88 o                         
   8  11   1         12.23         56.37        21.53 o                         
   9  11   1         66.75        112.51        24.45 o                         
  10  11   1         89.16        152.01        22.73 o                         
  11  11   1         11.63         21.91        20.22 o                         
 -11  12   1          0.21          7.32        20.72 o                         
 -10  12   1         28.61         64.02        20.55 o                         
  -9  12   1        265.24        280.54        30.47 o                         
  -8  12   1        105.12         92.43        25.70 o                         
  -7  12   1        765.98        771.05        38.16 o                         
  -6  12   1         47.76         67.64        18.60 o                         
  -5  12   1       1007.33       1015.60        34.76 o                         
  -4  12   1        287.00        312.77        22.05 o                         
  -3  12   1        374.31        465.13        25.99 o                         
  -2  12   1          7.08         10.22        15.61 o                         
  -1  12   1          6.22         22.17        14.06 o                         
   0  12   1        564.68        708.40        28.10 o                         
   1  12   1        259.64        300.85        21.26 o                         
   2  12   1         28.35         -2.68        17.03 o                         
   3  12   1        117.37        102.66        18.47 o                         
   4  12   1       1635.01       1394.04        34.25 o                         
   5  12   1       6863.72       5769.87        68.71 o                         
   6  12   1        137.46        134.87        19.47 o                         
   7  12   1         84.51         92.19        21.11 o                         
   8  12   1          2.14         -9.36        20.87 o                         
   9  12   1        451.08        368.65        30.45 o                         
  10  12   1         57.33         30.85        20.18 o                         
  11  12   1          0.11         22.27        23.02 o                         
 -11  13   1          8.69        -13.15        24.43 o                         
 -10  13   1         25.48         50.58        20.93 o                         
  -9  13   1          2.20         37.65        30.05 o                         
  -8  13   1          0.23         -6.46        30.83 o                         
  -7  13   1          0.01        -13.37        22.19 o                         
  -6  13   1         18.48         53.30        24.21 o                         
  -5  13   1        404.52        412.58        26.25 o                         
  -4  13   1       1196.88       1132.45        34.77 o                         
  -3  13   1        284.38        241.58        22.43 o                         
  -2  13   1         52.71         56.98        15.64 o                         
  -1  13   1          5.34         30.03        16.35 o                         
   0  13   1          1.13         19.50        15.46 o                         
   1  13   1        541.52        588.94        27.48 o                         
   2  13   1         37.21         43.19        16.19 o                         
   3  13   1        202.91        199.58        21.42 o                         
   4  13   1         23.04         -5.48        16.52 o                         
   5  13   1        390.06        398.65        26.28 o                         
   6  13   1        157.84        193.20        23.82 o                         
   7  13   1         73.88         75.98        26.27 o                         
   8  13   1          2.41         17.98        19.24 o                         
   9  13   1          6.16         62.31        21.75 o                         
  10  13   1         25.61         25.35        24.32 o                         
 -10  14   1        112.01        159.14        29.36 o                         
  -9  14   1          1.71         66.77        22.65 o                         
  -8  14   1          1.86         12.19        20.64 o                         
  -7  14   1          1.91         40.97        23.55 o                         
  -6  14   1       1189.58       1072.58        47.76 o                         
  -5  14   1         73.12        100.90        21.21 o                         
  -4  14   1         70.86         91.70        19.02 o                         
  -3  14   1        303.40        273.08        24.16 o                         
  -2  14   1        478.05        443.30        25.48 o                         
  -1  14   1        650.22        629.99        30.26 o                         
   0  14   1        130.08        134.77        19.10 o                         
   1  14   1          5.45         33.78        16.95 o                         
   2  14   1         45.65         38.15        17.37 o                         
   3  14   1        120.41        121.64        25.08 o                         
   4  14   1         19.03         26.79        16.92 o                         
   5  14   1          2.68         27.94        17.75 o                         
   6  14   1          4.81         79.40        29.47 o                         
   7  14   1         74.23        110.54        22.62 o                         
   8  14   1         64.56         58.96        24.03 o                         
   9  14   1          4.50         30.98        20.71 o                         
  10  14   1          4.71         52.68        27.61 o                         
  -9  15   1         84.56         58.06        30.15 o                         
  -8  15   1          1.95        -20.40        20.40 o                         
  -7  15   1         21.11         57.35        21.32 o                         
  -6  15   1         66.22         56.69        24.78 o                         
  -5  15   1        138.33         98.95        22.78 o                         
  -4  15   1          6.96         32.61        21.46 o                         
  -3  15   1        211.10        154.86        24.25 o                         
  -2  15   1        108.88        119.02        20.02 o                         
  -1  15   1         58.23         75.78        18.21 o                         
   0  15   1         72.02         70.46        18.06 o                         
   1  15   1        279.08        253.17        23.10 o                         
   2  15   1        289.15        259.15        28.72 o                         
   3  15   1          0.15         14.94        18.51 o                         
   4  15   1         43.20         49.73        19.18 o                         
   5  15   1        219.49        225.04        29.36 o                         
   6  15   1          1.82         31.49        19.32 o                         
   7  15   1         65.05         67.06        23.01 o                         
   8  15   1          2.02         14.21        21.82 o                         
   9  15   1        147.23        203.77        32.89 o                         
  -8  16   1         39.03         38.41        22.82 o                         
  -7  16   1        518.26        488.59        36.62 o                         
  -6  16   1        219.67        188.65        24.51 o                         
  -5  16   1        184.40        202.56        26.48 o                         
  -4  16   1         15.52         18.17        21.69 o                         
  -3  16   1        384.56        403.75        34.53 o                         
  -2  16   1          0.86         25.81        21.68 o                         
  -1  16   1         40.48         26.21        19.21 o                         
   0  16   1        830.04        777.43        42.88 o                         
   1  16   1          0.93         -0.21        18.51 o                         
   2  16   1          3.40         -8.71        21.31 o                         
   3  16   1         35.20         20.54        24.06 o                         
   4  16   1          6.74         12.60        18.86 o                         
   5  16   1        619.37        574.45        33.82 o                         
   6  16   1          1.44         10.64        20.93 o                         
   7  16   1          9.03         94.02        24.17 o                         
   8  16   1         14.88         26.79        26.41 o                         
  -7  17   1          0.74         24.11        21.50 o                         
  -6  17   1        195.57        166.88        24.92 o                         
  -5  17   1        144.11         99.23        23.82 o                         
  -4  17   1         34.55         64.55        21.34 o                         
  -3  17   1         28.41         44.12        23.30 o                         
  -2  17   1        108.74         59.41        24.99 o                         
  -1  17   1        136.81        109.99        24.21 o                         
   0  17   1         26.85         65.26        22.46 o                         
   1  17   1         50.32         58.81        22.15 o                         
   2  17   1         25.74         24.28        19.49 o                         
   3  17   1        103.02         74.32        23.05 o                         
   4  17   1        182.40        187.33        29.38 o                         
   5  17   1        115.59        139.23        23.28 o                         
   6  17   1         19.76         -6.27        20.76 o                         
   7  17   1         54.91         83.87        24.38 o                         
  -6  18   1          0.85         18.48        23.56 o                         
  -5  18   1         49.16         86.29        22.94 o                         
  -4  18   1          9.27         42.40        21.42 o                         
  -3  18   1         54.16         65.99        23.34 o                         
  -2  18   1        130.19        113.87        22.84 o                         
  -1  18   1         18.51         33.85        21.32 o                         
   0  18   1        211.50        250.46        25.39 o                         
   1  18   1         62.56         83.77        23.09 o                         
   2  18   1        104.81        112.51        24.19 o                         
   3  18   1        217.14        159.81        29.59 o                         
   4  18   1          6.13         12.70        19.38 o                         
   5  18   1         33.37        101.29        23.57 o                         
   6  18   1         15.22         -5.91        24.45 o                         
  -5  19   1          1.48        -23.80        23.80 o                         
  -4  19   1          0.17         70.49        27.73 o                         
  -3  19   1          4.18         29.30        25.45 o                         
  -2  19   1         10.31         33.99        21.15 o                         
  -1  19   1         20.19         45.85        23.84 o                         
   0  19   1          0.43        -15.47        20.43 o                         
   1  19   1         14.89         47.68        24.11 o                         
   2  19   1         13.32         73.57        23.23 o                         
   3  19   1          3.28         52.83        27.96 o                         
   4  19   1         16.64          5.11        25.46 o                         
  -2  20   1          0.47         81.25        28.86 o                         
  -1  20   1          3.01         61.68        25.19 o                         
   0  20   1         29.64         57.55        24.35 o                         
   1  20   1         46.68         89.51        24.55 o                         
   2  20   1          0.87         19.96        25.63 o                         
 -14   0   2         31.20         29.41        33.64 o                         
 -13   0   2         69.51         43.79        34.45 o                         
 -12   0   2         52.46         69.81        36.62 o                         
 -11   0   2        484.58        549.40        36.13 o                         
 -10   0   2        395.68        459.34        32.88 o                         
  -9   0   2       1511.47       1411.56        38.83 o                         
  -8   0   2        754.35        804.34        38.24 o                         
  -7   0   2        187.35        221.57        20.64 o                         
  -6   0   2        617.23        765.26        33.81 o                         
  -5   0   2       5797.04       5887.79        68.78 o                         
  -4   0   2       1102.17        912.95        27.01 o                         
  -3   0   2        212.90        382.63        18.65 o                         
  -2   0   2        187.48        229.02        12.49 o                         
  -1   0   2       3030.39       1239.22        31.91 o                         
   1   0   2       1001.35        944.71        20.00 o                         
   2   0   2       5779.70       5313.90        48.51 o                         
   3   0   2        229.54        242.13        20.56 o                         
   4   0   2       5830.59       5852.76        56.32 o                         
   5   0   2       8761.87       7804.61        84.76 o                         
   6   0   2        311.66        417.73        24.82 o                         
   7   0   2       2931.55       2794.62        50.97 o                         
   8   0   2        355.06        383.91        29.40 o                         
   9   0   2       1913.15       1706.76        51.30 o                         
  10   0   2       2937.20       2339.79        56.14 o                         
  11   0   2        399.21        407.05        53.83 o                         
  12   0   2         88.01         55.28        32.75 o                         
  13   0   2         18.32         38.57        30.94 o                         
 -14   1   2          1.99         28.80        23.48 o                         
 -13   1   2        551.14        520.07        30.62 o                         
 -12   1   2         21.40         43.54        20.33 o                         
 -11   1   2        158.27        152.44        19.39 o                         
 -10   1   2        516.70        543.20        26.13 o                         
  -9   1   2        186.72        176.17        16.05 o                         
  -8   1   2        126.08        126.86        13.79 o                         
  -7   1   2        309.91        358.37        16.08 o                         
  -6   1   2        469.19        448.73        16.75 o                         
  -5   1   2       1419.59       1481.55        22.64 o                         
  -4   1   2        355.04        456.39        16.30 o                         
  -3   1   2       2229.15       2206.12        22.41 o                         
  -2   1   2       2845.47       2913.53        20.11 o                         
  -1   1   2      42723.32      32618.91       722.36 o                         
   0   1   2      11195.51       4548.69        81.20 o                         
   1   1   2        172.66        236.05         8.55 o                         
   2   1   2        138.93        206.63        10.47 o                         
   3   1   2        955.91        931.29        16.29 o                         
   4   1   2        586.25        630.82        16.84 o                         
   5   1   2       1666.34       1808.67        26.56 o                         
   6   1   2        358.32        404.65        18.19 o                         
   7   1   2       2667.67       2645.85        35.24 o                         
   8   1   2        605.49        641.59        25.31 o                         
   9   1   2        165.01        157.64        18.59 o                         
  10   1   2          6.53         11.32        16.83 o                         
  11   1   2       1071.59       1037.35        40.20 o                         
  12   1   2         56.61         66.69        21.38 o                         
  13   1   2          0.90         46.40        18.87 o                         
 -14   2   2         59.03         66.25        23.74 o                         
 -13   2   2        126.98        153.38        21.78 o                         
 -12   2   2          5.13         21.96        18.81 o                         
 -11   2   2        114.37        114.74        17.47 o                         
 -10   2   2          6.53         21.89        15.51 o                         
  -9   2   2         42.90         17.98        14.21 o                         
  -8   2   2        275.75        340.59        20.25 o                         
  -7   2   2        484.38        589.48        25.21 o                         
  -6   2   2        858.87        836.02        24.58 o                         
  -5   2   2       2262.41       2382.97        32.39 o                         
  -4   2   2       1100.93       1023.36        20.27 o                         
  -3   2   2       1704.80       1582.93        21.22 o                         
  -2   2   2       1749.55       1646.00        17.06 o                         
  -1   2   2       6334.66       6242.55        90.07 o                         
   0   2   2       3836.54       3404.30        39.78 o                         
   1   2   2         28.74         30.71         7.90 o                         
   2   2   2       3243.20       2946.64        27.96 o                         
   3   2   2       3492.84       3455.67        29.93 o                         
   4   2   2        695.26        752.56        18.56 o                         
   5   2   2       1968.84       1741.73        28.27 o                         
   6   2   2        892.63        856.23        22.08 o                         
   7   2   2         18.69         29.20        13.64 o                         
   8   2   2       1203.21       1160.27        27.91 o                         
   9   2   2        183.43        201.01        21.46 o                         
  10   2   2         88.94        108.70        18.15 o                         
  11   2   2          2.96         -5.47        17.49 o                         
  12   2   2        526.69        540.30        35.96 o                         
  13   2   2         44.76         50.21        27.85 o                         
 -14   3   2          1.84         22.14        23.28 o                         
 -13   3   2         13.97         28.71        20.25 o                         
 -12   3   2          2.85         45.87        19.57 o                         
 -11   3   2         13.76         24.73        16.78 o                         
 -10   3   2          0.16          8.68        16.27 o                         
  -9   3   2        491.24        526.79        25.33 o                         
  -8   3   2        116.52        140.75        17.65 o                         
  -7   3   2         82.56        108.29        16.73 o                         
  -6   3   2         87.78         81.71        15.58 o                         
  -5   3   2         52.72         69.93        13.90 o                         
  -4   3   2       1988.34       1907.04        25.88 o                         
  -3   3   2       3562.21       3496.17        31.30 o                         
  -2   3   2        373.47        493.81        16.27 o                         
  -1   3   2       1032.15       1004.52        14.28 o                         
   0   3   2      13235.17      12608.14        63.06 o                         
   1   3   2         81.20        105.41        12.04 o                         
   2   3   2       1775.23       1622.07        19.76 o                         
   3   3   2       4800.70       4564.65        36.94 o                         
   4   3   2       4211.74       3908.05        37.78 o                         
   5   3   2       2122.27       2093.32        35.60 o                         
   6   3   2        236.38        265.25        17.71 o                         
   7   3   2         16.86         30.16        13.31 o                         
   8   3   2         15.59         11.72        14.05 o                         
   9   3   2         11.94         -1.07        14.96 o                         
  10   3   2          8.87          3.92        15.55 o                         
  11   3   2         65.19         67.10        19.61 o                         
  12   3   2         29.18         40.25        24.10 o                         
  13   3   2          0.02         58.05        22.41 o                         
 -14   4   2         54.89         44.80        26.62 o                         
 -13   4   2         31.87         52.01        20.03 o                         
 -12   4   2        238.27        211.37        23.89 o                         
 -11   4   2         60.12         88.84        20.13 o                         
 -10   4   2          3.40        -15.22        15.22 o                         
  -9   4   2         33.84         30.94        16.62 o                         
  -8   4   2        902.02        871.84        31.03 o                         
  -7   4   2        334.17        332.55        20.70 o                         
  -6   4   2        686.02        814.64        27.81 o                         
  -5   4   2       4146.04       4521.54        43.23 o                         
  -4   4   2        505.75        519.47        19.25 o                         
  -3   4   2      24016.45      23733.23       122.01 o                         
  -2   4   2       2161.87       2212.72        24.77 o                         
  -1   4   2       6174.87       5986.70        38.56 o                         
   0   4   2       2549.58       2260.49        25.82 o                         
   1   4   2       5531.09       5418.24        40.37 o                         
   2   4   2       4516.90       4659.64        37.35 o                         
   3   4   2        165.11        204.34        14.04 o                         
   4   4   2        394.10        516.71        18.89 o                         
   5   4   2       1508.87       1467.66        24.70 o                         
   6   4   2       1351.42       1306.18        25.20 o                         
   7   4   2       1375.08       1254.86        28.84 o                         
   8   4   2        111.64        119.47        16.60 o                         
   9   4   2         24.84         15.40        15.13 o                         
  10   4   2         58.89         61.84        21.05 o                         
  11   4   2        267.67        288.89        26.73 o                         
  12   4   2         28.59         55.09        25.63 o                         
  13   4   2          2.94         45.70        21.68 o                         
 -13   5   2         28.06         58.64        20.41 o                         
 -12   5   2         24.15         53.46        18.21 o                         
 -11   5   2        540.14        471.86        38.40 o                         
 -10   5   2         81.32         89.38        19.21 o                         
  -9   5   2        100.64        122.28        19.08 o                         
  -8   5   2         33.74         26.57        17.69 o                         
  -7   5   2         19.45         17.78        11.44 o                         
  -6   5   2         88.95         92.24        12.73 o                         
  -5   5   2       1071.75        996.14        23.82 o                         
  -4   5   2       5416.10       5650.94        49.14 o                         
  -3   5   2       3599.18       3457.12        32.94 o                         
  -2   5   2       6103.74       5958.55        43.32 o                         
  -1   5   2        379.62        502.10        14.64 o                         
   0   5   2       1355.07       1267.59        19.04 o                         
   1   5   2        526.49        562.21        15.71 o                         
   2   5   2        231.82        291.55        14.24 o                         
   3   5   2       1558.43       1697.61        25.14 o                         
   4   5   2       1748.80       1794.91        26.87 o                         
   5   5   2        358.29        386.84        18.13 o                         
   6   5   2       1253.07       1096.48        24.66 o                         
   7   5   2        174.28        199.68        17.12 o                         
   8   5   2        441.54        494.60        23.21 o                         
   9   5   2        156.66        174.06        17.97 o                         
  10   5   2        357.42        409.80        26.97 o                         
  11   5   2          8.53         55.56        19.08 o                         
  12   5   2          9.68         -5.85        21.86 o                         
  13   5   2         21.11          2.39        25.37 o                         
 -13   6   2         32.86         98.95        21.47 o                         
 -12   6   2         63.69         60.12        20.47 o                         
 -11   6   2         69.15         50.09        23.55 o                         
 -10   6   2         50.18         82.69        19.93 o                         
  -9   6   2        121.19        126.38        19.45 o                         
  -8   6   2        275.34        305.99        23.22 o                         
  -7   6   2        596.03        686.08        23.94 o                         
  -6   6   2          1.41         -1.21        13.32 o                         
  -5   6   2       1472.65       1500.29        28.74 o                         
  -4   6   2         67.42         74.56        13.31 o                         
  -3   6   2       3562.34       3337.68        35.16 o                         
  -2   6   2         20.12         21.52        10.62 o                         
  -1   6   2        206.42        323.86        14.74 o                         
   0   6   2          2.22          4.66        10.33 o                         
   1   6   2       1092.54       1059.39        21.48 o                         
   2   6   2       3084.35       3054.43        32.51 o                         
   3   6   2       6106.82       5849.28        54.52 o                         
   4   6   2        105.73        133.20        14.91 o                         
   5   6   2         70.06         95.48        14.10 o                         
   6   6   2         11.75         10.53        12.63 o                         
   7   6   2         94.82         88.64        15.20 o                         
   8   6   2        142.02        151.67        16.55 o                         
   9   6   2        223.90        219.43        20.77 o                         
  10   6   2        833.76        855.48        38.21 o                         
  11   6   2         19.22          9.80        18.75 o                         
  12   6   2          7.92         58.31        21.98 o                         
  13   6   2         51.69         59.16        24.03 o                         
 -13   7   2         27.55         88.74        26.11 o                         
 -12   7   2          1.06         -1.59        20.02 o                         
 -11   7   2         18.73         68.13        28.03 o                         
 -10   7   2       1181.75       1091.39        48.55 o                         
  -9   7   2        934.35        883.92        35.53 o                         
  -8   7   2         63.34         69.33        14.00 o                         
  -7   7   2        179.56        145.42        17.36 o                         
  -6   7   2        210.55        268.61        19.64 o                         
  -5   7   2        759.58        782.25        24.80 o                         
  -4   7   2       2124.18       1841.36        28.53 o                         
  -3   7   2       1240.29       1087.08        23.28 o                         
  -2   7   2       3328.46       3378.30        47.48 o                         
  -1   7   2        263.41        325.47        17.67 o                         
   0   7   2         70.67         73.53        12.74 o                         
   1   7   2       4705.52       4454.57        43.05 o                         
   2   7   2         11.18         14.29        13.93 o                         
   3   7   2          6.37         20.78        12.32 o                         
   4   7   2        360.62        449.17        20.49 o                         
   5   7   2        302.15        350.50        20.39 o                         
   6   7   2         44.23         22.08        15.12 o                         
   7   7   2        151.22        130.53        16.51 o                         
   8   7   2         60.00         64.31        15.67 o                         
   9   7   2         11.96         14.80        15.51 o                         
  10   7   2         96.64         67.85        17.31 o                         
  11   7   2        142.58        118.37        19.00 o                         
  12   7   2         27.20         74.22        21.50 o                         
 -13   8   2         61.45         96.81        28.02 o                         
 -12   8   2        199.09        172.61        22.75 o                         
 -11   8   2         38.70         69.63        21.35 o                         
 -10   8   2         38.90          7.87        21.65 o                         
  -9   8   2        117.33        113.47        17.00 o                         
  -8   8   2        416.55        409.59        23.06 o                         
  -7   8   2          0.69          5.65        14.85 o                         
  -6   8   2          0.05          5.55        13.64 o                         
  -5   8   2        590.66        653.97        24.08 o                         
  -4   8   2         59.12         55.74        14.22 o                         
  -3   8   2        595.59        679.93        23.75 o                         
  -2   8   2       1504.62       1424.20        25.03 o                         
  -1   8   2        679.60        754.70        26.36 o                         
   0   8   2       4248.45       4529.14        44.78 o                         
   1   8   2       3169.84       3184.43        37.85 o                         
   2   8   2        118.44        165.60        16.91 o                         
   3   8   2          0.10        -11.32        11.32 o                         
   4   8   2        537.39        544.06        29.55 o                         
   5   8   2       2063.31       1804.19        32.51 o                         
   6   8   2         49.02         85.24        18.96 o                         
   7   8   2         53.74         40.37        15.98 o                         
   8   8   2        454.33        493.60        23.24 o                         
   9   8   2        732.18        679.14        32.17 o                         
  10   8   2        257.60        203.18        20.56 o                         
  11   8   2          1.99          4.17        16.39 o                         
  12   8   2         16.53         63.15        20.41 o                         
 -12   9   2          4.82         59.98        24.15 o                         
 -11   9   2          0.53         49.14        23.85 o                         
 -10   9   2        441.21        415.19        31.07 o                         
  -9   9   2          3.42         -5.81        20.60 o                         
  -8   9   2          0.02         10.95        16.78 o                         
  -7   9   2        550.62        520.12        25.05 o                         
  -6   9   2         62.85         63.94        17.55 o                         
  -5   9   2          1.54        -13.29        13.29 o                         
  -4   9   2        325.78        293.22        19.10 o                         
  -3   9   2         73.08         98.70        15.44 o                         
  -2   9   2        753.19        759.29        23.00 o                         
  -1   9   2        519.50        764.86        27.22 o                         
   0   9   2          0.09         -3.45        12.43 o                         
   1   9   2          4.78          2.42        12.69 o                         
   2   9   2         70.08         51.66        14.99 o                         
   3   9   2        188.88        225.32        17.57 o                         
   4   9   2        476.03        478.86        22.16 o                         
   5   9   2        837.17        927.07        29.60 o                         
   6   9   2        332.61        323.06        23.80 o                         
   7   9   2        487.82        491.86        28.34 o                         
   8   9   2        500.77        530.28        27.39 o                         
   9   9   2        131.83        135.50        21.63 o                         
  10   9   2         37.39         35.67        20.22 o                         
  11   9   2         86.72        122.40        23.00 o                         
  12   9   2          0.03         43.11        27.89 o                         
 -12  10   2         30.58         13.45        27.37 o                         
 -11  10   2         15.09         38.87        24.06 o                         
 -10  10   2         13.84         50.46        21.06 o                         
  -9  10   2          1.43          8.07        18.14 o                         
  -8  10   2        111.56        107.95        20.77 o                         
  -7  10   2         74.80         48.49        17.76 o                         
  -6  10   2        227.01        246.37        21.04 o                         
  -5  10   2        459.35        537.92        27.06 o                         
  -4  10   2       2463.05       2142.13        34.91 o                         
  -3  10   2         95.07        132.72        16.56 o                         
  -2  10   2         39.05         26.85        13.63 o                         
  -1  10   2        238.02        319.51        19.81 o                         
   0  10   2        405.20        381.11        19.55 o                         
   1  10   2        219.66        203.11        17.99 o                         
   2  10   2        249.92        311.34        20.27 o                         
   3  10   2        158.35        157.98        17.34 o                         
   4  10   2        206.27        204.73        18.79 o                         
   5  10   2        136.32        145.19        18.98 o                         
   6  10   2        373.61        404.02        24.13 o                         
   7  10   2        235.30        237.84        22.58 o                         
   8  10   2         87.82         92.29        20.98 o                         
   9  10   2         60.96         51.59        19.11 o                         
  10  10   2          8.21         21.90        19.66 o                         
  11  10   2          2.34         71.51        22.52 o                         
 -12  11   2         11.97         36.22        34.39 o                         
 -11  11   2          6.58         29.39        17.83 o                         
 -10  11   2         13.23         46.17        18.25 o                         
  -9  11   2         94.41         58.73        28.87 o                         
  -8  11   2         46.38         34.82        19.18 o                         
  -7  11   2        527.20        520.31        28.33 o                         
  -6  11   2        269.29        251.80        22.65 o                         
  -5  11   2        987.23       1014.96        39.61 o                         
  -4  11   2         58.58         58.82        16.79 o                         
  -3  11   2        107.78        118.22        17.54 o                         
  -2  11   2        164.89        203.40        17.56 o                         
  -1  11   2          0.16          7.77        13.33 o                         
   0  11   2        279.86        320.44        19.65 o                         
   1  11   2        593.42        655.44        24.73 o                         
   2  11   2        421.93        441.27        23.65 o                         
   3  11   2         51.73         65.73        15.46 o                         
   4  11   2         39.83         54.07        16.23 o                         
   5  11   2          1.30          2.76        15.29 o                         
   6  11   2        347.44        372.01        32.22 o                         
   7  11   2          9.58         29.81        18.66 o                         
   8  11   2          6.22         35.25        23.90 o                         
   9  11   2          8.71         41.20        21.16 o                         
  10  11   2         10.63         30.04        18.99 o                         
  11  11   2         15.76         10.15        20.64 o                         
 -11  12   2          4.00         21.11        19.94 o                         
 -10  12   2         11.56         58.57        20.52 o                         
  -9  12   2          0.32         21.86        21.21 o                         
  -8  12   2        134.18        107.42        24.36 o                         
  -7  12   2          3.60        -18.36        18.36 o                         
  -6  12   2        323.79        379.20        25.10 o                         
  -5  12   2        517.67        576.29        29.16 o                         
  -4  12   2         37.05         55.08        16.21 o                         
  -3  12   2         94.96         95.99        19.80 o                         
  -2  12   2         14.97          1.86        15.32 o                         
  -1  12   2         13.71         13.85        15.11 o                         
   0  12   2        232.39        206.96        19.14 o                         
   1  12   2        780.91        837.04        30.04 o                         
   2  12   2        153.80        179.48        21.13 o                         
   3  12   2         24.56         -9.37        15.50 o                         
   4  12   2        331.64        394.75        24.04 o                         
   5  12   2       2413.71       1947.54        38.37 o                         
   6  12   2         29.47         19.94        18.00 o                         
   7  12   2        348.69        348.39        28.04 o                         
   8  12   2        163.96        135.15        27.73 o                         
   9  12   2        105.05        102.97        24.30 o                         
  10  12   2         49.81         56.81        24.56 o                         
 -11  13   2          3.62         56.78        25.01 o                         
 -10  13   2         17.94         52.32        20.57 o                         
  -9  13   2        199.73        187.51        27.81 o                         
  -8  13   2        360.43        323.85        31.17 o                         
  -7  13   2        236.96        244.99        26.96 o                         
  -6  13   2       1104.07       1066.98        44.90 o                         
  -5  13   2        427.42        400.58        30.34 o                         
  -4  13   2       3149.41       2460.53        42.98 o                         
  -3  13   2       1984.68       1733.04        36.87 o                         
  -2  13   2        383.75        395.92        24.50 o                         
  -1  13   2        321.05        345.28        21.95 o                         
   0  13   2        732.07        675.01        27.63 o                         
   1  13   2       1814.40       1550.12        32.67 o                         
   2  13   2        652.13        629.38        28.80 o                         
   3  13   2        219.02        240.66        23.10 o                         
   4  13   2       2018.19       1503.12        34.20 o                         
   5  13   2          1.37         39.95        18.04 o                         
   6  13   2         16.77         14.69        17.54 o                         
   7  13   2         55.12         67.85        21.45 o                         
   8  13   2          3.37          8.57        24.11 o                         
   9  13   2          2.87         56.70        22.21 o                         
  10  13   2         51.52        124.06        27.46 o                         
 -10  14   2         66.20         61.54        23.89 o                         
  -9  14   2          0.32         39.96        23.11 o                         
  -8  14   2          4.40         30.12        20.63 o                         
  -7  14   2         82.72        101.33        23.48 o                         
  -6  14   2         60.19         78.78        23.21 o                         
  -5  14   2         80.86         37.94        20.14 o                         
  -4  14   2        457.67        405.99        26.84 o                         
  -3  14   2        133.51        143.98        20.99 o                         
  -2  14   2        128.91        127.25        19.64 o                         
  -1  14   2        284.45        266.87        22.71 o                         
   0  14   2         49.76         18.89        16.41 o                         
   1  14   2        367.05        331.94        23.57 o                         
   2  14   2        297.22        356.04        23.85 o                         
   3  14   2        122.59        118.54        21.92 o                         
   4  14   2       1004.86        996.59        35.78 o                         
   5  14   2          3.95         21.38        18.98 o                         
   6  14   2          8.71          5.35        20.11 o                         
   7  14   2         90.01         88.40        22.98 o                         
   8  14   2         10.00         21.77        25.41 o                         
   9  14   2          4.67         47.12        23.37 o                         
  -9  15   2        105.79        136.68        28.28 o                         
  -8  15   2        170.90        242.68        29.78 o                         
  -7  15   2         27.12         18.96        23.52 o                         
  -6  15   2        214.41        236.02        25.98 o                         
  -5  15   2        453.41        494.91        34.16 o                         
  -4  15   2        303.42        379.88        32.91 o                         
  -3  15   2          8.18         -4.86        17.44 o                         
  -2  15   2        455.87        424.23        28.37 o                         
  -1  15   2       1427.63       1226.07        39.79 o                         
   0  15   2        770.72        756.49        33.87 o                         
   1  15   2         68.42        107.12        19.06 o                         
   2  15   2        187.36        176.94        22.01 o                         
   3  15   2          4.42         26.82        20.34 o                         
   4  15   2         64.49         70.99        19.30 o                         
   5  15   2        598.62        604.17        52.27 o                         
   6  15   2        182.19        203.40        29.86 o                         
   7  15   2         59.26         69.14        28.94 o                         
   8  15   2        191.26        254.53        30.80 o                         
   9  15   2        313.30        323.58        33.36 o                         
  -8  16   2        169.31        218.18        26.57 o                         
  -7  16   2          0.58         22.22        20.87 o                         
  -6  16   2         38.94         69.68        22.65 o                         
  -5  16   2        142.80        146.51        23.76 o                         
  -4  16   2         27.14         30.17        24.61 o                         
  -3  16   2        167.40        143.94        25.90 o                         
  -2  16   2         71.15        111.84        21.96 o                         
  -1  16   2         40.52         34.44        19.61 o                         
   0  16   2          1.58         35.60        18.97 o                         
   1  16   2          8.94         19.91        19.05 o                         
   2  16   2          6.75        -20.51        20.51 o                         
   3  16   2        393.52        445.76        38.38 o                         
   4  16   2         79.60         74.88        21.72 o                         
   5  16   2         97.62        139.87        22.41 o                         
   6  16   2          8.31         39.92        31.59 o                         
   7  16   2         12.08         25.71        26.50 o                         
   8  16   2          1.19         77.41        30.42 o                         
  -7  17   2          0.54         36.56        23.68 o                         
  -6  17   2          0.31         -3.29        20.43 o                         
  -5  17   2          0.01          1.92        20.57 o                         
  -4  17   2          0.62         -2.23        20.62 o                         
  -3  17   2        134.12        158.47        24.57 o                         
  -2  17   2        458.85        443.84        30.82 o                         
  -1  17   2         19.06         34.88        19.79 o                         
   0  17   2        117.78         88.63        21.37 o                         
   1  17   2        491.55        485.55        31.76 o                         
   2  17   2        665.67        559.33        39.35 o                         
   3  17   2        158.65        144.39        23.16 o                         
   4  17   2         12.57         40.49        19.30 o                         
   5  17   2         81.79         72.72        22.21 o                         
   6  17   2         86.41         93.57        23.67 o                         
   7  17   2          1.10         41.74        28.23 o                         
  -6  18   2        199.00        200.78        38.54 o                         
  -5  18   2          0.21         23.09        20.36 o                         
  -4  18   2          2.44         25.90        20.44 o                         
  -3  18   2          3.80         51.00        23.53 o                         
  -2  18   2          0.49          1.18        20.71 o                         
  -1  18   2         30.45         45.25        21.43 o                         
   0  18   2        475.53        486.72        36.39 o                         
   1  18   2         54.76        106.92        24.74 o                         
   2  18   2          3.80          7.99        21.10 o                         
   3  18   2          1.04         22.17        18.64 o                         
   4  18   2        136.16        140.60        22.97 o                         
   5  18   2        151.32        137.20        22.85 o                         
   6  18   2         24.19         58.42        23.65 o                         
  -4  19   2         20.13         46.52        25.57 o                         
  -3  19   2          3.15          4.31        24.55 o                         
  -2  19   2         74.59         79.25        22.94 o                         
  -1  19   2         14.99         69.14        20.91 o                         
   0  19   2          8.34         10.88        20.40 o                         
   1  19   2          6.99         50.36        21.06 o                         
   2  19   2         26.63         72.58        34.92 o                         
   3  19   2        251.10        249.07        27.92 o                         
   4  19   2        226.23        186.23        26.90 o                         
  -1  20   2         23.84         72.53        27.31 o                         
   0  20   2         55.14         34.52        29.18 o                         
   1  20   2         79.63         39.55        27.05 o                         
 -14   1   3         30.94         39.99        23.48 o                         
 -13   1   3          0.08         19.62        18.72 o                         
 -12   1   3         77.06        113.48        21.79 o                         
 -11   1   3         40.71         30.36        16.19 o                         
 -10   1   3       1255.19       1150.64        29.49 o                         
  -9   1   3         36.60         32.02        14.90 o                         
  -8   1   3        116.18        119.15        14.72 o                         
  -7   1   3        542.30        539.08        20.61 o                         
  -6   1   3        470.60        479.17        19.95 o                         
  -5   1   3       1783.32       1531.41        26.57 o                         
  -4   1   3       2785.33       2479.80        23.65 o                         
  -3   1   3       3332.72       3691.27        27.01 o                         
  -2   1   3       9180.74       8827.59        43.58 o                         
  -1   1   3       2356.47       2463.66        21.78 o                         
   0   1   3       1468.63       1297.85        17.28 o                         
   1   1   3      12984.26      12863.83        86.82 o                         
   2   1   3       3760.17       3546.29        28.30 o                         
   3   1   3        482.19        570.43        19.94 o                         
   4   1   3        278.60        335.77        15.14 o                         
   5   1   3       1735.87       1427.14        23.98 o                         
   6   1   3       2062.12       1937.38        29.11 o                         
   7   1   3        467.77        457.50        20.69 o                         
   8   1   3        422.62        445.58        22.35 o                         
   9   1   3         68.60         54.96        16.56 o                         
  10   1   3          1.98         -4.96        16.55 o                         
  11   1   3          0.10         12.46        18.10 o                         
  12   1   3         96.78        137.87        30.23 o                         
  13   1   3        155.70        134.99        22.12 o                         
 -14   2   3         10.84         51.42        20.41 o                         
 -13   2   3         43.83         54.87        19.72 o                         
 -12   2   3         75.18        105.43        22.58 o                         
 -11   2   3       1425.80       1263.60        35.73 o                         
 -10   2   3        608.30        629.86        27.01 o                         
  -9   2   3         18.48         36.41        15.42 o                         
  -8   2   3          0.10         13.89        14.44 o                         
  -7   2   3        886.30        900.69        25.09 o                         
  -6   2   3       1121.50        962.68        22.03 o                         
  -5   2   3        106.53        126.80        13.62 o                         
  -4   2   3        831.76        775.82        18.04 o                         
  -3   2   3        483.64        574.48        13.00 o                         
  -2   2   3        875.27       1036.74        12.71 o                         
  -1   2   3      15684.32      14769.62        72.03 o                         
   0   2   3      15950.39      15853.28        78.59 o                         
   1   2   3        189.93        176.26        10.75 o                         
   2   2   3          9.67         16.08         8.39 o                         
   3   2   3       1088.47       1052.19        19.27 o                         
   4   2   3        469.05        577.58        19.46 o                         
   5   2   3       2246.44       2113.28        29.29 o                         
   6   2   3          8.14         -2.94        12.00 o                         
   7   2   3        442.40        507.68        23.13 o                         
   8   2   3          5.46        -14.53        14.53 o                         
   9   2   3        124.77        121.20        19.02 o                         
  10   2   3       1383.49       1192.57        35.11 o                         
  11   2   3        193.70        205.35        24.00 o                         
  12   2   3         19.38         40.67        20.95 o                         
  13   2   3          1.89          0.92        22.15 o                         
 -14   3   3         52.22         38.51        21.33 o                         
 -13   3   3         39.39         56.20        25.14 o                         
 -12   3   3        184.39        212.73        26.50 o                         
 -11   3   3        166.89        210.98        24.17 o                         
 -10   3   3        507.54        486.67        24.59 o                         
  -9   3   3        385.73        370.39        23.69 o                         
  -8   3   3         27.32         42.98        15.24 o                         
  -7   3   3         17.96         27.21        13.89 o                         
  -6   3   3       1117.41       1101.99        23.36 o                         
  -5   3   3       3671.49       3452.62        34.89 o                         
  -4   3   3        946.64        839.62        18.42 o                         
  -3   3   3       4750.31       4206.22        30.57 o                         
  -2   3   3       2704.52       2940.62        25.87 o                         
  -1   3   3      18823.09      18751.67        94.59 o                         
   0   3   3          6.63          0.97         6.30 o                         
   1   3   3       2419.42       2294.68        24.85 o                         
   2   3   3       1735.76       1605.40        20.40 o                         
   3   3   3       5011.01       4853.65        40.33 o                         
   4   3   3       9261.56       9819.60        63.27 o                         
   5   3   3       1052.29       1211.31        23.52 o                         
   6   3   3         51.69         67.67        13.60 o                         
   7   3   3         93.25        165.32        17.28 o                         
   8   3   3         34.98         19.46        15.56 o                         
   9   3   3        392.27        422.94        24.17 o                         
  10   3   3        120.86        159.39        19.88 o                         
  11   3   3        126.04        122.95        19.60 o                         
  12   3   3         15.29         47.95        20.60 o                         
  13   3   3        249.03        271.19        32.07 o                         
 -14   4   3         93.12         86.74        25.27 o                         
 -13   4   3         11.47         24.79        19.73 o                         
 -12   4   3        115.64        137.19        24.06 o                         
 -11   4   3          0.00         -4.34        19.14 o                         
 -10   4   3         58.65         56.16        16.87 o                         
  -9   4   3         43.40         79.63        16.69 o                         
  -8   4   3        164.87        193.23        18.54 o                         
  -7   4   3        104.90        137.28        16.63 o                         
  -6   4   3         77.36        115.34        15.46 o                         
  -5   4   3         82.40         99.46        14.95 o                         
  -4   4   3        649.80        736.34        25.05 o                         
  -3   4   3        353.53        391.80        16.59 o                         
  -2   4   3        819.52        792.21        18.13 o                         
  -1   4   3       2777.92       2554.37        23.26 o                         
   0   4   3        529.42        504.46        16.02 o                         
   1   4   3         46.10         49.99        10.69 o                         
   2   4   3        346.08        426.04        19.66 o                         
   3   4   3       2887.41       3048.92        32.57 o                         
   4   4   3        112.10         99.94        13.59 o                         
   5   4   3        141.07        206.60        15.64 o                         
   6   4   3         61.23         44.68        13.28 o                         
   7   4   3          5.74         14.36        13.88 o                         
   8   4   3         48.54         56.34        15.32 o                         
   9   4   3         68.65         85.15        17.16 o                         
  10   4   3         83.56         83.97        17.82 o                         
  11   4   3         25.10         38.97        18.99 o                         
  12   4   3         12.40         63.82        21.63 o                         
  13   4   3          4.65         -8.06        24.46 o                         
 -13   5   3          4.07         38.22        19.61 o                         
 -12   5   3          0.62         12.82        18.18 o                         
 -11   5   3         75.01         82.67        21.14 o                         
 -10   5   3         89.86        108.75        20.29 o                         
  -9   5   3        108.79         80.40        17.54 o                         
  -8   5   3        124.11        126.36        20.07 o                         
  -7   5   3         14.65         10.33        14.16 o                         
  -6   5   3        151.15        117.33        15.50 o                         
  -5   5   3          1.90         21.85        13.33 o                         
  -4   5   3        266.17        492.49        21.07 o                         
  -3   5   3        882.65        786.95        18.03 o                         
  -2   5   3        597.81        577.05        18.54 o                         
  -1   5   3       6147.07       5902.69        42.05 o                         
   0   5   3          2.10          2.12         9.36 o                         
   1   5   3        930.39        935.39        18.07 o                         
   2   5   3        495.13        645.16        21.20 o                         
   3   5   3        374.92        386.89        20.36 o                         
   4   5   3       1087.66       1046.29        20.34 o                         
   5   5   3        528.34        673.95        21.64 o                         
   6   5   3          2.68          4.07        12.15 o                         
   7   5   3         86.70         90.95        14.70 o                         
   8   5   3          0.25         21.79        13.76 o                         
   9   5   3        264.24        257.47        20.43 o                         
  10   5   3        293.17        271.08        24.96 o                         
  11   5   3         30.24         33.59        18.29 o                         
  12   5   3         17.98         46.26        21.51 o                         
  13   5   3         21.92         54.79        23.80 o                         
 -13   6   3         85.22         65.28        19.53 o                         
 -12   6   3         55.97         43.15        21.09 o                         
 -11   6   3        341.86        293.08        35.78 o                         
 -10   6   3        172.42        153.65        24.37 o                         
  -9   6   3        407.12        376.71        25.13 o                         
  -8   6   3          0.61         17.83        15.59 o                         
  -7   6   3        960.34       1059.76        31.00 o                         
  -6   6   3         57.65         72.28        14.83 o                         
  -5   6   3       3762.98       3444.17        40.69 o                         
  -4   6   3       3084.92       2896.38        32.84 o                         
  -3   6   3        581.47        622.36        27.14 o                         
  -2   6   3        993.14        948.05        19.13 o                         
  -1   6   3        912.84        882.06        17.24 o                         
   0   6   3       2405.64       2194.21        27.52 o                         
   1   6   3        380.48        430.75        18.20 o                         
   2   6   3        208.84        214.02        17.26 o                         
   3   6   3        840.08        854.74        34.76 o                         
   4   6   3       2405.12       2278.49        31.47 o                         
   5   6   3       2258.27       2182.40        30.33 o                         
   6   6   3         14.94         -2.14        12.24 o                         
   7   6   3        486.75        423.75        22.25 o                         
   8   6   3        678.38        661.00        30.22 o                         
   9   6   3        168.53        128.44        17.52 o                         
  10   6   3         13.52          4.98        16.13 o                         
  11   6   3        278.08        207.52        24.82 o                         
  12   6   3         28.29         22.36        20.06 o                         
 -13   7   3         91.06         81.28        22.62 o                         
 -12   7   3        251.72        266.69        27.60 o                         
 -11   7   3        169.23        145.85        29.09 o                         
 -10   7   3         35.91         43.12        23.65 o                         
  -9   7   3          2.67         -2.87        17.18 o                         
  -8   7   3        391.42        469.24        25.22 o                         
  -7   7   3         45.47         48.54        17.11 o                         
  -6   7   3         67.68         55.59        15.65 o                         
  -5   7   3        124.91         75.86        13.92 o                         
  -4   7   3        184.48        220.80        16.09 o                         
  -3   7   3        145.76        178.16        15.61 o                         
  -2   7   3       2819.52       2735.89        30.58 o                         
  -1   7   3        807.91        838.25        23.39 o                         
   0   7   3        884.78        860.22        19.97 o                         
   1   7   3        941.13        956.01        30.61 o                         
   2   7   3         80.06        116.75        10.12 o                         
   3   7   3       2012.37       1844.62        32.83 o                         
   4   7   3        133.26        177.06        14.82 o                         
   5   7   3       1392.33       1277.26        26.86 o                         
   6   7   3         27.69         39.64        14.58 o                         
   7   7   3          0.05         17.05        13.09 o                         
   8   7   3        243.59        248.32        19.89 o                         
   9   7   3        158.27        129.91        17.03 o                         
  10   7   3         27.11         58.17        18.92 o                         
  11   7   3         22.58         24.53        17.04 o                         
  12   7   3        104.42        179.44        27.39 o                         
 -13   8   3         20.05         42.11        24.65 o                         
 -12   8   3        187.73        136.24        22.85 o                         
 -11   8   3        184.09        104.96        24.69 o                         
 -10   8   3        812.27        811.26        48.15 o                         
  -9   8   3         19.43         14.89        17.85 o                         
  -8   8   3        143.45        169.73        20.85 o                         
  -7   8   3        147.40        154.27        19.94 o                         
  -6   8   3         44.22         39.17        14.11 o                         
  -5   8   3        393.55        478.99        21.98 o                         
  -4   8   3         42.08         55.51        13.44 o                         
  -3   8   3       3446.43       3283.72        37.14 o                         
  -2   8   3       1387.64       1374.20        23.79 o                         
  -1   8   3       2386.30       2429.60        30.18 o                         
   0   8   3       1796.90       1909.22        27.19 o                         
   1   8   3        154.46        165.20        13.91 o                         
   2   8   3       1180.29       1150.44        27.48 o                         
   3   8   3        187.84        254.73        15.87 o                         
   4   8   3        954.09        914.88        23.08 o                         
   5   8   3        201.99        259.72        18.29 o                         
   6   8   3         23.13          8.04        14.48 o                         
   7   8   3         26.42         35.32        15.92 o                         
   8   8   3        219.01        245.12        21.12 o                         
   9   8   3          3.21          7.72        15.29 o                         
  10   8   3         56.55         54.57        16.56 o                         
  11   8   3        143.04        146.07        21.39 o                         
  12   8   3          0.14         20.92        24.60 o                         
 -12   9   3          0.10         14.91        23.92 o                         
 -11   9   3        148.80        120.74        28.41 o                         
 -10   9   3        184.86        149.67        38.74 o                         
  -9   9   3          0.01        -15.33        19.75 o                         
  -8   9   3         32.34         35.38        16.06 o                         
  -7   9   3        623.41        598.28        26.85 o                         
  -6   9   3          0.49         -3.33        14.46 o                         
  -5   9   3        800.08       1003.86        30.33 o                         
  -4   9   3         15.86          7.75        12.81 o                         
  -3   9   3          2.80         20.18        12.98 o                         
  -2   9   3       1229.63       1176.33        23.63 o                         
  -1   9   3        229.14        258.68        16.33 o                         
   0   9   3          0.07        -11.11        11.11 o                         
   1   9   3          2.33          4.47        11.81 o                         
   2   9   3        164.88        202.33        16.79 o                         
   3   9   3       1426.92       1279.63        26.29 o                         
   4   9   3         39.69         48.78        13.21 o                         
   5   9   3         70.76         52.50        15.02 o                         
   6   9   3        110.84        159.73        21.01 o                         
   7   9   3          0.10         42.18        16.14 o                         
   8   9   3        446.01        427.21        25.33 o                         
   9   9   3         97.37        116.78        21.68 o                         
  10   9   3         92.61         79.73        22.15 o                         
  11   9   3         78.34         95.61        29.85 o                         
 -12  10   3         10.55         -9.13        26.35 o                         
 -11  10   3        177.42        173.60        25.80 o                         
 -10  10   3          3.23         11.02        20.73 o                         
  -9  10   3         82.69        107.96        22.40 o                         
  -8  10   3         10.26         -1.80        17.69 o                         
  -7  10   3        190.57        154.75        20.13 o                         
  -6  10   3       2170.17       1925.57        36.70 o                         
  -5  10   3         16.16         29.08        15.41 o                         
  -4  10   3        495.72        515.04        23.00 o                         
  -3  10   3        200.49        201.51        18.06 o                         
  -2  10   3        100.21        101.51        14.14 o                         
  -1  10   3        168.81        168.43        15.80 o                         
   0  10   3       2781.93       2740.58        35.44 o                         
   1  10   3        436.50        513.89        21.69 o                         
   2  10   3         21.12         17.00        14.00 o                         
   3  10   3        122.89        110.04        18.26 o                         
   4  10   3        533.27        538.88        23.63 o                         
   5  10   3       1490.10       1245.15        30.43 o                         
   6  10   3        233.81        243.77        21.00 o                         
   7  10   3        289.14        287.57        22.77 o                         
   8  10   3        490.92        452.00        26.38 o                         
   9  10   3         70.50         57.05        20.89 o                         
  10  10   3         36.78         44.93        21.40 o                         
  11  10   3         51.91         72.32        27.30 o                         
 -12  11   3         18.72         75.92        29.39 o                         
 -11  11   3          2.38         48.27        25.54 o                         
 -10  11   3          1.07         29.63        19.82 o                         
  -9  11   3        305.41        264.55        31.07 o                         
  -8  11   3         25.52         57.02        22.23 o                         
  -7  11   3          7.35         12.48        17.13 o                         
  -6  11   3        144.25        143.18        19.13 o                         
  -5  11   3       2247.12       1850.85        34.94 o                         
  -4  11   3         44.39         59.51        17.79 o                         
  -3  11   3         35.20         54.83        15.84 o                         
  -2  11   3        158.56        176.28        17.07 o                         
  -1  11   3        188.47        229.76        18.74 o                         
   0  11   3        231.15        242.25        18.61 o                         
   1  11   3        258.28        228.67        18.06 o                         
   2  11   3         43.08         69.40        15.11 o                         
   3  11   3        388.38        480.22        29.94 o                         
   4  11   3       2865.14       2282.76        39.01 o                         
   5  11   3       3257.20       2696.05        44.98 o                         
   6  11   3        115.36        118.37        19.91 o                         
   7  11   3         46.93         51.03        18.90 o                         
   8  11   3         40.54         79.17        21.47 o                         
   9  11   3        146.66        177.22        23.47 o                         
  10  11   3         23.14         91.04        21.14 o                         
  11  11   3          8.44         40.02        24.29 o                         
 -11  12   3         27.44         53.77        24.39 o                         
 -10  12   3          0.17          0.72        17.31 o                         
  -9  12   3         41.07         50.21        21.80 o                         
  -8  12   3          9.14         13.99        21.04 o                         
  -7  12   3          2.26          8.85        17.26 o                         
  -6  12   3        603.97        577.75        29.99 o                         
  -5  12   3         23.60         33.38        15.97 o                         
  -4  12   3         27.25         27.54        14.89 o                         
  -3  12   3         68.15         65.32        16.34 o                         
  -2  12   3        286.34        319.77        22.08 o                         
  -1  12   3        191.75        186.17        18.70 o                         
   0  12   3        113.53        108.13        16.51 o                         
   1  12   3        231.74        285.60        19.88 o                         
   2  12   3         59.68         81.51        19.20 o                         
   3  12   3        765.41        754.21        31.58 o                         
   4  12   3        237.68        299.16        22.05 o                         
   5  12   3        538.17        523.44        31.00 o                         
   6  12   3        144.05        146.51        19.98 o                         
   7  12   3         17.15         38.03        19.49 o                         
   8  12   3         66.47         53.28        20.99 o                         
   9  12   3        195.10        205.78        22.98 o                         
  10  12   3         33.25         58.23        23.91 o                         
 -11  13   3        139.15        174.91        34.02 o                         
 -10  13   3          1.61         -7.91        18.35 o                         
  -9  13   3         51.59         13.42        23.54 o                         
  -8  13   3         27.58         38.70        21.17 o                         
  -7  13   3          0.03         13.89        19.61 o                         
  -6  13   3        747.17        677.57        32.36 o                         
  -5  13   3         68.88         66.66        18.82 o                         
  -4  13   3        169.83        214.35        20.56 o                         
  -3  13   3          4.55          5.04        16.32 o                         
  -2  13   3         50.48         74.65        18.71 o                         
  -1  13   3         11.15          2.34        15.74 o                         
   0  13   3          2.19        -15.18        15.18 o                         
   1  13   3        135.88        156.65        18.77 o                         
   2  13   3        360.58        423.97        24.05 o                         
   3  13   3          0.01         26.02        15.55 o                         
   4  13   3        262.70        297.06        23.01 o                         
   5  13   3        484.45        488.50        26.84 o                         
   6  13   3          9.18         -5.22        17.31 o                         
   7  13   3         18.72         10.18        20.38 o                         
   8  13   3         11.38         -9.49        22.53 o                         
   9  13   3         10.10         56.52        22.05 o                         
  10  13   3          1.62          0.31        25.41 o                         
 -10  14   3          3.69         19.01        26.24 o                         
  -9  14   3         35.14         28.99        20.65 o                         
  -8  14   3          2.17         43.40        23.84 o                         
  -7  14   3         64.42         36.47        20.84 o                         
  -6  14   3        676.05        601.68        32.92 o                         
  -5  14   3        483.69        526.63        30.00 o                         
  -4  14   3        334.41        377.83        33.67 o                         
  -3  14   3         11.54         35.80        17.49 o                         
  -2  14   3        297.54        331.54        23.23 o                         
  -1  14   3        179.78        213.89        20.05 o                         
   0  14   3          7.92         16.68        16.81 o                         
   1  14   3        103.02        150.15        19.90 o                         
   2  14   3         90.46         73.86        17.66 o                         
   3  14   3        123.98        126.87        17.87 o                         
   4  14   3        101.98        132.40        18.04 o                         
   5  14   3          0.07         37.14        16.22 o                         
   6  14   3         69.44         68.91        18.99 o                         
   7  14   3         68.62         52.62        19.66 o                         
   8  14   3         13.26         23.62        20.13 o                         
   9  14   3         35.75         45.95        20.66 o                         
  -9  15   3          2.60         50.07        22.72 o                         
  -8  15   3         11.73          9.58        20.29 o                         
  -7  15   3         22.15         40.23        22.86 o                         
  -6  15   3        103.99        117.20        21.52 o                         
  -5  15   3        105.41        106.09        22.12 o                         
  -4  15   3         13.84         14.85        18.13 o                         
  -3  15   3        323.22        355.30        30.89 o                         
  -2  15   3        243.18        241.72        22.77 o                         
  -1  15   3        158.01        156.34        20.88 o                         
   0  15   3         45.62         57.28        18.62 o                         
   1  15   3        198.75        207.03        21.47 o                         
   2  15   3         62.23         55.38        19.29 o                         
   3  15   3        250.73        234.56        21.03 o                         
   4  15   3          0.45         33.02        20.39 o                         
   5  15   3        537.03        497.76        27.13 o                         
   6  15   3          1.69         16.40        19.30 o                         
   7  15   3          3.72         37.67        18.74 o                         
   8  15   3         30.55         40.11        19.39 o                         
  -8  16   3          5.33         21.30        21.60 o                         
  -7  16   3         63.63         93.73        21.62 o                         
  -6  16   3         46.34         54.89        22.01 o                         
  -5  16   3         12.77         20.21        22.50 o                         
  -4  16   3         68.28        108.11        21.96 o                         
  -3  16   3        207.09        217.29        27.21 o                         
  -2  16   3          6.86         30.74        23.52 o                         
  -1  16   3         83.04        106.46        20.92 o                         
   0  16   3        759.85        682.20        35.66 o                         
   1  16   3        158.48        163.94        24.15 o                         
   2  16   3        441.78        549.55        39.22 o                         
   3  16   3         17.39        -18.98        18.98 o                         
   4  16   3        337.88        347.19        25.75 o                         
   5  16   3        206.10        169.11        20.02 o                         
   6  16   3          5.16         57.44        19.50 o                         
   7  16   3         23.09        -14.24        23.63 o                         
  -7  17   3         83.08         37.22        24.40 o                         
  -6  17   3          5.91         43.01        20.84 o                         
  -5  17   3        239.08        203.83        24.65 o                         
  -4  17   3        270.08        227.67        26.55 o                         
  -3  17   3         85.29        110.78        21.20 o                         
  -2  17   3         83.50        108.56        21.91 o                         
  -1  17   3        161.16        156.19        26.20 o                         
   0  17   3         25.61         66.77        21.54 o                         
   1  17   3        159.33        204.21        24.89 o                         
   2  17   3         16.33         44.11        20.64 o                         
   3  17   3         82.48         78.46        27.95 o                         
   4  17   3        217.33        154.37        22.36 o                         
   5  17   3          7.37         22.35        17.57 o                         
   6  17   3          0.18        -14.85        17.59 o                         
  -6  18   3         14.88         61.28        25.84 o                         
  -5  18   3         44.09         69.84        23.75 o                         
  -4  18   3         20.40         60.85        22.73 o                         
  -3  18   3        469.16        448.53        31.35 o                         
  -2  18   3         15.06         27.62        21.10 o                         
  -1  18   3         88.68         81.12        22.28 o                         
   0  18   3        419.27        419.14        29.82 o                         
   1  18   3        251.54        224.52        28.08 o                         
   2  18   3        456.16        409.19        30.05 o                         
   3  18   3          5.08         44.48        21.32 o                         
   4  18   3         10.48         54.78        19.90 o                         
   5  18   3         76.26         95.95        26.90 o                         
  -4  19   3         72.65        152.51        28.41 o                         
  -3  19   3          1.22         37.26        23.29 o                         
  -2  19   3         20.11         34.25        25.18 o                         
  -1  19   3          0.06         68.67        20.88 o                         
   0  19   3         48.88         14.59        21.61 o                         
   1  19   3         36.19         11.65        20.88 o                         
   2  19   3          1.99         26.65        21.36 o                         
   3  19   3        115.22        108.06        29.08 o                         
 -14   0   4        448.61        387.54        46.12 o                         
 -13   0   4        158.82        138.73        36.18 o                         
 -12   0   4          0.43         11.54        31.91 o                         
 -11   0   4       1402.80       1351.37        57.25 o                         
 -10   0   4         66.08         59.62        25.67 o                         
  -9   0   4       1283.55       1096.32        42.75 o                         
  -8   0   4        754.80        634.82        25.91 o                         
  -7   0   4        199.93        184.48        24.49 o                         
  -6   0   4        661.18        710.14        32.37 o                         
  -5   0   4         82.01         89.54        16.93 o                         
  -4   0   4          1.88          7.40        14.22 o                         
  -3   0   4       1474.22       1528.88        25.02 o                         
  -2   0   4       7665.83       7860.46        64.98 o                         
  -1   0   4      12004.16      11157.51       149.89 o                         
   0   0   4      13471.25      12427.76       147.03 o                         
   1   0   4      14681.68      13952.15       314.85 o                         
   2   0   4        114.77        158.18        19.70 o                         
   3   0   4       3868.09       3661.87        50.08 o                         
   4   0   4        936.85        728.00        25.28 o                         
   5   0   4          1.63        -14.75        14.75 o                         
   6   0   4        378.31        445.19        27.20 o                         
   7   0   4       1170.13       1030.88        35.37 o                         
   8   0   4       1363.18       1168.00        45.88 o                         
   9   0   4        489.17        483.37        36.62 o                         
  10   0   4         86.33        103.29        28.40 o                         
  11   0   4         59.03         43.25        29.15 o                         
  12   0   4          5.29         22.02        29.89 o                         
  13   0   4         60.13         48.20        38.58 o                         
 -14   1   4          0.41        -23.21        23.70 o                         
 -13   1   4         79.62        117.18        23.86 o                         
 -12   1   4         31.98         13.27        17.55 o                         
 -11   1   4        646.20        600.54        28.07 o                         
 -10   1   4        746.60        757.48        27.65 o                         
  -9   1   4        141.94        166.74        16.57 o                         
  -8   1   4         26.87          4.97        14.42 o                         
  -7   1   4         85.18         90.31        14.95 o                         
  -6   1   4       1436.59       1505.95        25.30 o                         
  -5   1   4        994.71       1042.47        18.79 o                         
  -4   1   4        663.18        693.62        22.02 o                         
  -3   1   4          6.81         13.20         7.74 o                         
  -2   1   4        171.78        149.42         8.14 o                         
  -1   1   4         83.46         59.88         9.59 o                         
   0   1   4       7629.48       7862.76        82.44 o                         
   1   1   4        310.05        280.12        16.86 o                         
   2   1   4        579.66        566.69        13.46 o                         
   3   1   4         19.27         23.57         9.15 o                         
   4   1   4         11.83          6.66        10.22 o                         
   5   1   4       1688.21       1610.44        25.05 o                         
   6   1   4         16.39         12.69        11.85 o                         
   7   1   4         13.65         17.83        13.39 o                         
   8   1   4       1461.09       1224.37        31.04 o                         
   9   1   4       1410.91       1226.73        34.46 o                         
  10   1   4        207.70        182.30        21.85 o                         
  11   1   4        264.73        215.24        27.05 o                         
  12   1   4         24.44          7.32        20.44 o                         
  13   1   4         14.70         58.75        35.32 o                         
 -14   2   4          5.72         18.01        20.24 o                         
 -13   2   4        244.38        243.84        23.45 o                         
 -12   2   4         84.47        115.23        22.68 o                         
 -11   2   4        347.06        313.11        23.80 o                         
 -10   2   4       1090.49        964.43        30.60 o                         
  -9   2   4       1130.59       1084.76        37.82 o                         
  -8   2   4        315.40        306.29        20.56 o                         
  -7   2   4       1193.17       1084.42        25.60 o                         
  -6   2   4         41.45         91.58        14.20 o                         
  -5   2   4         50.00         43.69        12.93 o                         
  -4   2   4        414.83        475.45        15.08 o                         
  -3   2   4        879.42        791.19        13.74 o                         
  -2   2   4       1105.78       1126.15        15.03 o                         
  -1   2   4          2.62          7.95         8.37 o                         
   0   2   4       6081.83       5718.48        52.09 o                         
   1   2   4       2547.12       2341.24        31.02 o                         
   2   2   4        369.91        436.19        19.48 o                         
   3   2   4       1142.92       1154.56        18.87 o                         
   4   2   4       1327.82       1160.10        21.74 o                         
   5   2   4       1308.45       1200.77        23.82 o                         
   6   2   4         33.84         27.69        13.23 o                         
   7   2   4        434.51        493.97        22.79 o                         
   8   2   4          5.68          3.64        15.20 o                         
   9   2   4        177.48        163.08        27.35 o                         
  10   2   4        306.41        289.80        26.90 o                         
  11   2   4        150.67        112.15        23.82 o                         
  12   2   4          1.27         22.65        17.75 o                         
  13   2   4          0.14        -26.64        26.64 o                         
 -14   3   4          0.07        -10.00        26.76 o                         
 -13   3   4         40.10         27.78        19.55 o                         
 -12   3   4        104.95         66.81        21.31 o                         
 -11   3   4         16.40         46.15        20.65 o                         
 -10   3   4        246.63        259.21        21.92 o                         
  -9   3   4         84.44         80.60        17.74 o                         
  -8   3   4         49.63         30.29        15.06 o                         
  -7   3   4        171.62        199.90        16.44 o                         
  -6   3   4          9.19         14.67        12.26 o                         
  -5   3   4        649.39        718.98        20.63 o                         
  -4   3   4        211.04        214.15        12.32 o                         
  -3   3   4       2854.99       2660.19        26.27 o                         
  -2   3   4          0.11         -3.62         7.23 o                         
  -1   3   4        333.36        416.45        14.27 o                         
   0   3   4        238.61        268.26        10.72 o                         
   1   3   4       8910.54       8481.62        57.90 o                         
   2   3   4       2192.38       2191.21        39.85 o                         
   3   3   4        268.89        288.66        13.93 o                         
   4   3   4        131.45        174.17        14.63 o                         
   5   3   4        285.01        363.76        19.19 o                         
   6   3   4        628.76        659.64        23.98 o                         
   7   3   4         12.80          2.24        13.80 o                         
   8   3   4         12.93         -2.31        15.44 o                         
   9   3   4          7.75         30.17        17.12 o                         
  10   3   4        494.11        429.01        29.58 o                         
  11   3   4          2.71         21.75        20.19 o                         
  12   3   4         29.82         46.30        22.45 o                         
 -14   4   4         74.30        106.28        25.06 o                         
 -13   4   4          6.61         19.42        18.67 o                         
 -12   4   4         12.55          5.88        21.15 o                         
 -11   4   4        108.22        143.12        22.95 o                         
 -10   4   4         48.54         42.19        17.30 o                         
  -9   4   4        200.54        210.83        20.80 o                         
  -8   4   4          0.16          4.07        15.11 o                         
  -7   4   4          1.50          1.34        12.67 o                         
  -6   4   4       2440.72       2353.02        31.48 o                         
  -5   4   4        355.51        394.08        18.18 o                         
  -4   4   4        284.09        346.32        14.45 o                         
  -3   4   4         88.97         74.82        11.52 o                         
  -2   4   4       4740.96       4510.26        41.53 o                         
  -1   4   4        408.37        528.29        15.05 o                         
   0   4   4        251.16        340.59        14.18 o                         
   1   4   4       1446.27       1726.83        19.28 o                         
   2   4   4       3437.59       3339.40        33.12 o                         
   3   4   4       1183.86       1218.40        28.05 o                         
   4   4   4       1249.42       1347.09        23.47 o                         
   5   4   4         76.43        102.40        13.90 o                         
   6   4   4        330.59        344.51        19.43 o                         
   7   4   4       1184.96       1082.92        27.61 o                         
   8   4   4         21.67          1.61        15.11 o                         
   9   4   4        249.30        275.45        23.75 o                         
  10   4   4         36.60         33.72        17.23 o                         
  11   4   4        379.30        393.32        29.58 o                         
  12   4   4          3.10          5.22        29.33 o                         
 -13   5   4          2.22         18.84        19.03 o                         
 -12   5   4        312.39        239.18        25.90 o                         
 -11   5   4        102.28        119.66        23.72 o                         
 -10   5   4        147.81        175.07        22.86 o                         
  -9   5   4          4.12        -15.56        15.61 o                         
  -8   5   4        237.53        263.08        19.50 o                         
  -7   5   4         83.83        112.00        15.27 o                         
  -6   5   4        250.63        291.12        17.59 o                         
  -5   5   4       4912.44       4866.95        40.48 o                         
  -4   5   4       2129.86       1987.65        26.19 o                         
  -3   5   4        138.21        147.50        12.83 o                         
  -2   5   4       2173.14       2216.38        26.19 o                         
  -1   5   4       1586.31       1547.74        19.64 o                         
   0   5   4         91.08        101.66         9.59 o                         
   1   5   4       2346.56       2135.08        25.20 o                         
   2   5   4       1210.78       1263.33        25.55 o                         
   3   5   4        654.25        778.41        24.19 o                         
   4   5   4         24.25         41.46        11.65 o                         
   5   5   4        951.58        839.11        31.32 o                         
   6   5   4        545.48        629.86        23.70 o                         
   7   5   4         17.25         21.64        13.83 o                         
   8   5   4        303.21        274.11        20.04 o                         
   9   5   4        136.46        129.98        18.94 o                         
  10   5   4         98.13        112.72        18.75 o                         
  11   5   4        122.50        132.16        23.23 o                         
  12   5   4          5.76          9.80        20.92 o                         
 -13   6   4         32.67         44.78        19.95 o                         
 -12   6   4         43.19         22.60        22.09 o                         
 -11   6   4        192.84        166.63        27.18 o                         
 -10   6   4         23.09         31.46        19.24 o                         
  -9   6   4        154.68        128.47        18.92 o                         
  -8   6   4        266.33        300.20        21.05 o                         
  -7   6   4        381.91        385.24        21.63 o                         
  -6   6   4        635.47        619.02        19.39 o                         
  -5   6   4       2350.04       2430.05        34.66 o                         
  -4   6   4        744.20        799.29        20.65 o                         
  -3   6   4        843.60        809.39        21.50 o                         
  -2   6   4        234.05        166.14        14.90 o                         
  -1   6   4        441.04        498.25        19.73 o                         
   0   6   4        215.44        253.39        13.62 o                         
   1   6   4        491.55        594.72        23.72 o                         
   2   6   4        289.63        361.17        17.77 o                         
   3   6   4        274.34        348.62        20.18 o                         
   4   6   4         12.29          3.09        13.36 o                         
   5   6   4         26.23         61.90        12.56 o                         
   6   6   4        403.93        408.64        22.09 o                         
   7   6   4         24.57         23.63        14.07 o                         
   8   6   4         16.46         23.79        14.74 o                         
   9   6   4         22.26         42.48        16.71 o                         
  10   6   4          0.09         23.47        17.97 o                         
  11   6   4        376.88        316.04        27.83 o                         
  12   6   4         88.39         94.31        24.46 o                         
 -13   7   4         53.70         87.80        22.03 o                         
 -12   7   4          0.39          8.07        20.81 o                         
 -11   7   4          3.73        -17.73        24.22 o                         
 -10   7   4        116.36         86.60        22.77 o                         
  -9   7   4         12.20         40.70        15.83 o                         
  -8   7   4         49.77         51.65        17.70 o                         
  -7   7   4        263.01        258.67        17.37 o                         
  -6   7   4         44.14         64.17        16.16 o                         
  -5   7   4        233.57        316.96        18.29 o                         
  -4   7   4        150.33        234.51        14.12 o                         
  -3   7   4       1106.34       1145.21        31.71 o                         
  -2   7   4        183.44        185.15        13.94 o                         
  -1   7   4         29.12         12.61        10.53 o                         
   0   7   4         16.39         -0.45        10.37 o                         
   1   7   4         24.40          1.50        10.01 o                         
   2   7   4         52.28         59.48        14.11 o                         
   3   7   4         21.19          8.29        13.31 o                         
   4   7   4         87.75         81.15        16.51 o                         
   5   7   4          8.01         33.30        15.08 o                         
   6   7   4        254.06        280.63        21.31 o                         
   7   7   4        662.67        644.85        27.05 o                         
   8   7   4        115.56        121.49        19.57 o                         
   9   7   4        491.86        515.45        29.02 o                         
  10   7   4          4.59          5.97        14.45 o                         
  11   7   4          0.09          4.76        20.68 o                         
  12   7   4         18.77         50.80        22.94 o                         
 -13   8   4          0.11         59.71        30.84 o                         
 -12   8   4          3.69         30.95        20.05 o                         
 -11   8   4        425.97        379.89        32.43 o                         
 -10   8   4         30.09         15.95        20.91 o                         
  -9   8   4         71.80         53.99        19.89 o                         
  -8   8   4        544.99        576.13        29.19 o                         
  -7   8   4         13.27         29.74        16.03 o                         
  -6   8   4         52.64         68.85        15.21 o                         
  -5   8   4        360.74        390.80        19.13 o                         
  -4   8   4        855.56        843.81        21.64 o                         
  -3   8   4        818.47        805.17        20.82 o                         
  -2   8   4        381.59        441.71        16.63 o                         
  -1   8   4        395.90        437.18        19.38 o                         
   0   8   4         64.10        100.20        13.74 o                         
   1   8   4        786.85        794.69        24.17 o                         
   2   8   4        612.72        678.45        24.93 o                         
   3   8   4        315.72        343.99        23.13 o                         
   4   8   4          4.06        -10.49        14.52 o                         
   5   8   4         50.32         46.54        17.77 o                         
   6   8   4        216.59        304.22        24.10 o                         
   7   8   4        728.14        798.23        30.61 o                         
   8   8   4        889.24        803.70        30.54 o                         
   9   8   4          9.41         22.32        15.03 o                         
  10   8   4         25.82         18.35        19.35 o                         
  11   8   4         32.06          8.88        22.51 o                         
 -12   9   4         15.65         40.51        23.72 o                         
 -11   9   4        221.21        291.11        31.08 o                         
 -10   9   4        672.69        709.74        49.27 o                         
  -9   9   4         73.74         67.12        21.07 o                         
  -8   9   4          3.19         15.70        15.64 o                         
  -7   9   4        308.31        322.82        22.11 o                         
  -6   9   4       1611.66       1275.93        32.17 o                         
  -5   9   4        954.89        907.61        29.89 o                         
  -4   9   4          8.66         17.23        11.86 o                         
  -3   9   4         40.88         35.39        12.46 o                         
  -2   9   4          6.44         28.01        11.80 o                         
  -1   9   4        369.31        409.23        18.31 o                         
   0   9   4        182.26        160.68        15.94 o                         
   1   9   4          0.89        -11.98        11.98 o                         
   2   9   4        358.14        376.03        15.86 o                         
   3   9   4       1582.54       1371.60        31.42 o                         
   4   9   4         20.96         42.69        17.04 o                         
   5   9   4        916.65        940.54        32.20 o                         
   6   9   4        111.12        110.52        19.15 o                         
   7   9   4        166.63        135.99        20.14 o                         
   8   9   4          9.33         23.85        16.59 o                         
   9   9   4         11.38         34.55        18.14 o                         
  10   9   4          2.91          8.08        23.68 o                         
  11   9   4          9.29         43.52        22.87 o                         
 -12  10   4          7.47         77.14        26.73 o                         
 -11  10   4          4.95         30.65        22.33 o                         
 -10  10   4          2.07        -11.99        19.49 o                         
  -9  10   4          3.79        -10.53        14.51 o                         
  -8  10   4        116.18        137.93        20.51 o                         
  -7  10   4        349.49        390.71        23.76 o                         
  -6  10   4        131.65        144.78        17.49 o                         
  -5  10   4        570.34        646.16        33.33 o                         
  -4  10   4       1128.48        990.61        25.09 o                         
  -3  10   4        853.50        904.88        26.98 o                         
  -2  10   4         83.91         77.70        13.75 o                         
  -1  10   4        233.20        240.34        16.83 o                         
   0  10   4       3295.20       3036.82        38.71 o                         
   1  10   4       3207.32       2889.61        40.85 o                         
   2  10   4         37.73         46.82        14.20 o                         
   3  10   4        207.77        211.81        21.24 o                         
   4  10   4        396.53        405.15        26.53 o                         
   5  10   4        155.12        218.07        21.39 o                         
   6  10   4        210.04        202.28        22.32 o                         
   7  10   4         29.28         24.25        17.51 o                         
   8  10   4          1.39         56.12        20.43 o                         
   9  10   4          0.02         12.15        20.15 o                         
  10  10   4          0.00         33.24        20.83 o                         
  11  10   4         11.45         35.72        28.29 o                         
 -12  11   4         34.71         57.02        28.03 o                         
 -11  11   4          0.09         31.33        21.59 o                         
 -10  11   4         12.93         27.86        21.39 o                         
  -9  11   4         23.10         35.19        20.35 o                         
  -8  11   4        415.80        429.65        40.28 o                         
  -7  11   4        506.79        414.81        25.77 o                         
  -6  11   4        395.32        449.73        24.87 o                         
  -5  11   4          0.67          0.80        14.17 o                         
  -4  11   4          0.01         14.46        15.10 o                         
  -3  11   4        101.06         93.66        18.22 o                         
  -2  11   4         45.06         45.42        13.90 o                         
  -1  11   4          4.02          8.57        12.45 o                         
   0  11   4         23.94         34.41        13.55 o                         
   1  11   4         68.90         56.50        15.03 o                         
   2  11   4          8.59          3.60        13.28 o                         
   3  11   4         87.43         55.96        18.89 o                         
   4  11   4          8.35         11.97        18.50 o                         
   5  11   4         17.67         11.22        17.89 o                         
   6  11   4        121.68        151.33        23.16 o                         
   7  11   4        258.50        237.27        26.05 o                         
   8  11   4          7.66         48.16        20.76 o                         
   9  11   4         44.87         76.26        20.98 o                         
  10  11   4          6.12         29.20        22.15 o                         
 -11  12   4          1.29         31.51        28.18 o                         
 -10  12   4         38.05         42.93        21.39 o                         
  -9  12   4        238.93        212.14        26.89 o                         
  -8  12   4        172.36        207.25        28.75 o                         
  -7  12   4        110.68        120.58        21.42 o                         
  -6  12   4        430.23        396.30        24.60 o                         
  -5  12   4          0.70         27.66        18.58 o                         
  -4  12   4        554.31        539.23        25.75 o                         
  -3  12   4          0.03        -11.33        14.94 o                         
  -2  12   4        298.94        341.11        21.35 o                         
  -1  12   4         96.66         91.13        16.19 o                         
   0  12   4        268.50        327.67        21.86 o                         
   1  12   4         59.21         65.23        16.50 o                         
   2  12   4         19.35         15.42        14.86 o                         
   3  12   4        141.03        151.88        17.30 o                         
   4  12   4         17.22         33.90        18.35 o                         
   5  12   4         18.59         63.41        19.93 o                         
   6  12   4          0.05        -20.33        20.33 o                         
   7  12   4        596.37        532.11        32.63 o                         
   8  12   4         26.89         13.83        20.10 o                         
   9  12   4         75.57        116.54        23.28 o                         
  10  12   4         36.22         68.85        26.19 o                         
 -10  13   4         79.90        137.27        20.97 o                         
  -9  13   4        144.37        164.45        22.62 o                         
  -8  13   4          1.41         26.47        27.52 o                         
  -7  13   4          7.05         41.69        30.75 o                         
  -6  13   4        201.37        201.97        21.75 o                         
  -5  13   4       2341.29       1845.58        44.53 o                         
  -4  13   4         51.93         71.45        17.75 o                         
  -3  13   4         41.18         58.11        18.80 o                         
  -2  13   4         50.09         44.06        15.11 o                         
  -1  13   4        550.89        510.24        27.38 o                         
   0  13   4          0.43          9.18        14.76 o                         
   1  13   4        187.05        217.28        19.86 o                         
   2  13   4        116.29        102.20        17.90 o                         
   3  13   4       1750.43       1522.27        29.05 o                         
   4  13   4       1561.94       1293.77        39.68 o                         
   5  13   4        221.09        237.43        26.96 o                         
   6  13   4        230.68        257.03        27.51 o                         
   7  13   4          6.60         17.33        23.93 o                         
   8  13   4         70.26         99.08        26.97 o                         
   9  13   4         83.66         92.52        24.26 o                         
 -10  14   4         29.70         83.90        28.77 o                         
  -9  14   4         18.26         52.62        21.15 o                         
  -8  14   4         71.22        102.27        21.87 o                         
  -7  14   4        214.14        218.28        24.85 o                         
  -6  14   4          8.85         -5.09        16.97 o                         
  -5  14   4         59.27         89.87        22.90 o                         
  -4  14   4          0.07        -12.27        16.23 o                         
  -3  14   4          7.69          9.36        18.10 o                         
  -2  14   4         40.01         66.47        18.57 o                         
  -1  14   4        122.15         91.06        20.33 o                         
   0  14   4         24.97          8.03        15.63 o                         
   1  14   4         57.20         52.62        17.29 o                         
   2  14   4          2.54         11.21        16.62 o                         
   3  14   4       1667.59       1298.99        31.97 o                         
   4  14   4          0.17         25.45        15.71 o                         
   5  14   4          8.81         15.10        21.69 o                         
   6  14   4         40.68         37.06        26.76 o                         
   7  14   4          1.89         53.40        25.67 o                         
   8  14   4        142.06        126.36        26.67 o                         
   9  14   4         39.94         -4.32        35.92 o                         
  -9  15   4         40.35         67.70        25.70 o                         
  -8  15   4         84.75         49.27        26.93 o                         
  -7  15   4          5.44          6.80        23.41 o                         
  -6  15   4         73.39         87.60        22.98 o                         
  -5  15   4         19.92         26.47        19.20 o                         
  -4  15   4        279.42        341.64        31.96 o                         
  -3  15   4         14.33         26.25        21.42 o                         
  -2  15   4          2.76         39.70        17.58 o                         
  -1  15   4        344.44        272.79        22.89 o                         
   0  15   4        439.99        473.68        28.97 o                         
   1  15   4        104.91        124.65        19.26 o                         
   2  15   4         49.99         38.02        17.85 o                         
   3  15   4          3.82          8.54        14.82 o                         
   4  15   4        648.52        529.91        47.57 o                         
   5  15   4        205.34        199.93        30.60 o                         
   6  15   4         18.01         40.15        23.20 o                         
   7  15   4          0.30         20.33        23.32 o                         
   8  15   4        285.97        401.76        39.81 o                         
  -8  16   4         79.22        116.90        26.74 o                         
  -7  16   4         18.65         26.20        21.13 o                         
  -6  16   4         73.17        108.25        33.34 o                         
  -5  16   4         10.27         27.98        21.92 o                         
  -4  16   4        463.30        454.32        31.64 o                         
  -3  16   4        191.15        189.03        25.01 o                         
  -2  16   4        124.51         79.44        19.57 o                         
  -1  16   4          4.11         26.91        18.68 o                         
   0  16   4          8.73         62.82        19.71 o                         
   1  16   4         50.47         34.91        21.67 o                         
   2  16   4        327.49        288.13        32.91 o                         
   3  16   4         54.62         29.75        16.52 o                         
   4  16   4         65.39         77.49        17.62 o                         
   5  16   4         82.60         52.66        23.96 o                         
   6  16   4        126.47        131.10        28.43 o                         
   7  16   4         56.68         60.88        33.75 o                         
  -7  17   4        107.35        100.84        26.92 o                         
  -6  17   4        154.19        154.97        23.81 o                         
  -5  17   4         12.94          4.72        20.93 o                         
  -4  17   4          8.70         25.57        20.88 o                         
  -3  17   4         34.43         62.72        20.82 o                         
  -2  17   4        158.94        180.64        24.03 o                         
  -1  17   4          8.34         14.62        18.97 o                         
   0  17   4         60.42         74.68        21.75 o                         
   1  17   4         18.49         35.87        23.12 o                         
   2  17   4        552.91        531.28        31.68 o                         
   3  17   4         32.83         23.17        20.52 o                         
   4  17   4         21.47         23.21        16.53 o                         
   5  17   4         77.03         62.65        25.49 o                         
   6  17   4          2.40         84.15        37.65 o                         
  -6  18   4        103.40        116.03        27.23 o                         
  -5  18   4         51.77         70.50        28.23 o                         
  -4  18   4        110.22        112.62        23.28 o                         
  -3  18   4         86.58        114.16        26.13 o                         
  -2  18   4          4.82         28.60        20.07 o                         
  -1  18   4         20.97         21.70        19.83 o                         
   0  18   4        123.85         95.98        22.26 o                         
   1  18   4         84.38         95.51        24.85 o                         
   2  18   4          9.95         21.32        22.25 o                         
   3  18   4         34.94         49.66        18.32 o                         
   4  18   4         68.12         32.23        18.84 o                         
  -4  19   4         31.79         86.79        25.49 o                         
  -3  19   4          8.49         57.31        25.20 o                         
  -2  19   4          0.78         40.04        21.24 o                         
  -1  19   4         33.19         61.42        24.33 o                         
   0  19   4          9.73         54.89        22.13 o                         
   1  19   4          3.58         45.71        34.28 o                         
   2  19   4         13.83          6.29        24.17 o                         
 -14   1   5         25.90         29.81        24.80 o                         
 -13   1   5         44.40         90.28        23.37 o                         
 -12   1   5         20.46         50.60        15.26 o                         
 -11   1   5         55.10         68.92        18.61 o                         
 -10   1   5       2720.91       2173.48        36.43 o                         
  -9   1   5         55.82         68.38        16.36 o                         
  -8   1   5          0.78        -12.50        13.46 o                         
  -7   1   5         48.28         59.50        15.69 o                         
  -6   1   5         44.88         60.84        11.05 o                         
  -5   1   5        181.60        193.96        12.90 o                         
  -4   1   5         73.24         51.97         9.31 o                         
  -3   1   5        420.39        505.77        15.96 o                         
  -2   1   5         15.97         18.09         7.99 o                         
  -1   1   5          1.29          5.55         6.79 o                         
   0   1   5       3281.52       3321.81        53.46 o                         
   1   1   5        716.36        702.43        21.01 o                         
   2   1   5       1022.64        979.26        24.01 o                         
   3   1   5        427.30        565.10        31.62 o                         
   4   1   5        185.41        218.49        12.45 o                         
   5   1   5       1142.55       1008.14        20.76 o                         
   6   1   5        328.59        332.69        18.38 o                         
   7   1   5          7.90          5.90        13.31 o                         
   8   1   5         88.37        129.64        17.36 o                         
   9   1   5         75.45         85.47        17.84 o                         
  10   1   5        126.26        123.17        25.36 o                         
  11   1   5         58.69         64.03        19.88 o                         
  12   1   5         17.77         44.95        21.06 o                         
 -14   2   5         63.53         61.13        27.60 o                         
 -13   2   5         10.59         28.49        16.99 o                         
 -12   2   5        193.48        162.88        20.95 o                         
 -11   2   5         14.75         24.55        17.09 o                         
 -10   2   5        174.28        197.72        20.63 o                         
  -9   2   5        175.95        207.99        19.78 o                         
  -8   2   5        219.73        232.28        18.89 o                         
  -7   2   5        127.09        168.45        15.92 o                         
  -6   2   5       1577.37       1281.44        24.20 o                         
  -5   2   5          7.49         38.69        10.05 o                         
  -4   2   5       3409.06       3304.80        27.62 o                         
  -3   2   5         18.75         21.24         7.26 o                         
  -2   2   5       4789.59       4681.68        40.52 o                         
  -1   2   5       2964.84       2653.98        30.43 o                         
   0   2   5       4555.25       4439.10        48.44 o                         
   1   2   5       6187.53       6003.96        48.74 o                         
   2   2   5        894.29        843.33        30.92 o                         
   3   2   5         25.20         22.67        10.88 o                         
   4   2   5         16.06          9.89         9.96 o                         
   5   2   5       1493.58       1300.85        23.39 o                         
   6   2   5         32.74         26.64        12.74 o                         
   7   2   5        945.29        902.38        33.15 o                         
   8   2   5        694.12        789.97        32.95 o                         
   9   2   5        236.39        220.71        22.06 o                         
  10   2   5         94.94        123.48        24.07 o                         
  11   2   5        104.15         86.29        22.06 o                         
  12   2   5        141.02        173.92        25.88 o                         
 -14   3   5         12.89         51.93        21.72 o                         
 -13   3   5         20.71         68.27        21.14 o                         
 -12   3   5         43.95         79.35        21.19 o                         
 -11   3   5        151.84        155.25        22.19 o                         
 -10   3   5        393.69        369.42        24.12 o                         
  -9   3   5          0.83          5.34        15.48 o                         
  -8   3   5         45.65         63.63        15.10 o                         
  -7   3   5         77.96        108.30        14.49 o                         
  -6   3   5        244.00        312.07        17.28 o                         
  -5   3   5        840.43        803.63        19.77 o                         
  -4   3   5       1681.74       1664.08        23.22 o                         
  -3   3   5         52.28         62.08         7.96 o                         
  -2   3   5        195.94        261.09        11.87 o                         
  -1   3   5         90.18         96.38         9.13 o                         
   0   3   5        117.77        141.12        11.24 o                         
   1   3   5        352.87        401.34        16.56 o                         
   2   3   5         13.71         13.98        10.54 o                         
   3   3   5        959.60        959.84        17.66 o                         
   4   3   5        724.40        740.20        29.80 o                         
   5   3   5        711.32        679.52        20.60 o                         
   6   3   5        167.84        209.91        16.47 o                         
   7   3   5        439.99        540.71        25.59 o                         
   8   3   5        701.01        728.35        31.76 o                         
   9   3   5          9.98          8.12        15.98 o                         
  10   3   5         18.45         50.63        18.15 o                         
  11   3   5        130.18        153.94        24.42 o                         
  12   3   5         39.13         28.33        24.08 o                         
 -13   4   5        134.48        118.04        21.39 o                         
 -12   4   5          4.51         12.95        19.58 o                         
 -11   4   5         64.75         85.85        20.35 o                         
 -10   4   5         99.47         93.02        19.41 o                         
  -9   4   5        444.78        439.74        24.36 o                         
  -8   4   5          1.20          5.84        13.96 o                         
  -7   4   5        240.26        299.04        18.55 o                         
  -6   4   5       1818.71       1658.85        26.92 o                         
  -5   4   5       3379.46       2862.17        31.89 o                         
  -4   4   5        623.32        719.03        35.26 o                         
  -3   4   5        701.36        673.41        16.50 o                         
  -2   4   5          6.37         -6.10         8.45 o                         
  -1   4   5         75.41         65.71        10.53 o                         
   0   4   5        603.15        672.00        18.49 o                         
   1   4   5        184.60        285.02        21.71 o                         
   2   4   5         39.51         69.53        11.36 o                         
   3   4   5       3919.55       4131.45        35.42 o                         
   4   4   5        194.43        252.43        14.72 o                         
   5   4   5         11.97         -3.83        11.83 o                         
   6   4   5         71.39         87.19        15.25 o                         
   7   4   5         20.53         14.84        13.64 o                         
   8   4   5          2.24         -3.73        14.91 o                         
   9   4   5        235.97        236.43        23.35 o                         
  10   4   5          0.87        -13.06        16.56 o                         
  11   4   5         31.85         39.24        16.72 o                         
  12   4   5         22.10         19.12        21.01 o                         
 -13   5   5          0.01          6.91        19.27 o                         
 -12   5   5        102.33        120.43        37.52 o                         
 -11   5   5         46.46         74.35        21.16 o                         
 -10   5   5        118.33        123.81        20.18 o                         
  -9   5   5        279.34        307.75        22.01 o                         
  -8   5   5        882.82        841.42        30.10 o                         
  -7   5   5        354.70        401.07        20.06 o                         
  -6   5   5        596.64        633.63        21.65 o                         
  -5   5   5         80.45        117.26        13.65 o                         
  -4   5   5       1004.48        939.57        21.34 o                         
  -3   5   5        159.95        183.69        13.37 o                         
  -2   5   5        513.96        541.79        16.07 o                         
  -1   5   5        596.54        551.88        18.63 o                         
   0   5   5       3499.28       3267.10        32.36 o                         
   1   5   5        288.34        297.03        16.08 o                         
   2   5   5       2664.44       2670.37        28.68 o                         
   3   5   5         67.14         34.82        11.54 o                         
   4   5   5        491.86        488.84        18.86 o                         
   5   5   5        140.72        130.70        14.00 o                         
   6   5   5         13.66          6.47        12.42 o                         
   7   5   5        570.82        596.06        29.01 o                         
   8   5   5        421.27        439.85        26.66 o                         
   9   5   5        184.05        252.21        23.42 o                         
  10   5   5         62.16         59.38        16.16 o                         
  11   5   5        487.27        434.86        32.53 o                         
  12   5   5         23.42         76.79        22.67 o                         
 -13   6   5         39.88         92.38        34.19 o                         
 -12   6   5        110.99         99.53        23.64 o                         
 -11   6   5        154.62        176.80        25.32 o                         
 -10   6   5        205.17        191.08        22.59 o                         
  -9   6   5          0.45         28.51        16.15 o                         
  -8   6   5        208.81        224.97        20.58 o                         
  -7   6   5        306.88        347.70        20.16 o                         
  -6   6   5        317.67        362.15        16.60 o                         
  -5   6   5         39.88         26.60         8.57 o                         
  -4   6   5        521.19        564.78        20.24 o                         
  -3   6   5        263.43        380.54        17.11 o                         
  -2   6   5        160.25        176.08        14.48 o                         
  -1   6   5        604.87        638.20        19.89 o                         
   0   6   5        129.89        157.47        10.72 o                         
   1   6   5        161.32        237.35        13.29 o                         
   2   6   5        816.58        762.53        19.51 o                         
   3   6   5         18.52         39.76        12.80 o                         
   4   6   5         63.21         56.56        13.70 o                         
   5   6   5        103.04        101.73        11.76 o                         
   6   6   5        571.27        528.68        22.15 o                         
   7   6   5         64.72         72.30        15.30 o                         
   8   6   5        257.20        260.43        25.14 o                         
   9   6   5        133.60        147.12        18.02 o                         
  10   6   5        337.90        351.49        27.60 o                         
  11   6   5         91.51        114.04        22.63 o                         
  12   6   5          3.41         45.25        23.61 o                         
 -13   7   5        381.42        372.53        32.88 o                         
 -12   7   5        157.27        195.67        25.43 o                         
 -11   7   5         94.10        142.45        26.80 o                         
 -10   7   5        180.40        203.87        23.58 o                         
  -9   7   5        236.99        286.27        22.39 o                         
  -8   7   5        260.45        231.99        20.17 o                         
  -7   7   5        119.35        141.81        17.74 o                         
  -6   7   5          0.25         -4.56        16.67 o                         
  -5   7   5        580.73        563.20        21.55 o                         
  -4   7   5         22.30          5.14        11.93 o                         
  -3   7   5        120.38        158.70        15.23 o                         
  -2   7   5          0.93          0.57        12.05 o                         
  -1   7   5       1086.09       1133.37        19.34 o                         
   0   7   5       2620.29       2626.10        27.93 o                         
   1   7   5        403.04        443.78        18.41 o                         
   2   7   5        248.09        317.94        21.06 o                         
   3   7   5       2003.89       1916.00        33.34 o                         
   4   7   5        545.07        552.76        23.94 o                         
   5   7   5        273.86        322.38        22.39 o                         
   6   7   5        144.96        184.05        22.75 o                         
   7   7   5        972.53        945.93        42.68 o                         
   8   7   5          8.79          2.22        14.43 o                         
   9   7   5         15.67         27.90        15.38 o                         
  10   7   5        103.12        133.76        25.29 o                         
  11   7   5         60.00         47.22        18.67 o                         
 -13   8   5         34.04        -18.60        25.33 o                         
 -12   8   5         24.42         -0.77        21.65 o                         
 -11   8   5         33.15         47.01        22.61 o                         
 -10   8   5         20.93         42.52        19.82 o                         
  -9   8   5        246.63        269.34        22.36 o                         
  -8   8   5          6.56         -0.93        15.73 o                         
  -7   8   5         10.57          1.65        10.75 o                         
  -6   8   5        211.12        213.40        14.36 o                         
  -5   8   5        405.36        455.13        23.01 o                         
  -4   8   5          8.73         -3.49        13.09 o                         
  -3   8   5        234.00        367.57        19.79 o                         
  -2   8   5         37.44         74.39        11.12 o                         
  -1   8   5        388.68        394.85        16.75 o                         
   0   8   5        523.04        628.54        28.66 o                         
   1   8   5          9.05          8.11         9.74 o                         
   2   8   5        414.59        414.33        20.55 o                         
   3   8   5         98.47         99.75        15.66 o                         
   4   8   5        389.76        437.27        23.76 o                         
   5   8   5         14.68         13.56        14.97 o                         
   6   8   5         50.57         94.77        17.85 o                         
   7   8   5         31.33         13.33        16.26 o                         
   8   8   5         54.25         72.24        19.13 o                         
   9   8   5        580.21        570.56        34.15 o                         
  10   8   5         95.99        117.57        23.30 o                         
  11   8   5          2.74          0.47        18.61 o                         
 -12   9   5         53.33         63.96        23.51 o                         
 -11   9   5         18.69         22.89        22.59 o                         
 -10   9   5        119.83        134.99        23.06 o                         
  -9   9   5         14.97         17.05        17.90 o                         
  -8   9   5        799.28        743.95        26.68 o                         
  -7   9   5        319.62        321.03        18.73 o                         
  -6   9   5        920.10        835.05        23.46 o                         
  -5   9   5         34.84         26.52        15.61 o                         
  -4   9   5         53.96         93.14        15.91 o                         
  -3   9   5         87.04        116.14        17.26 o                         
  -2   9   5        394.05        403.12        18.21 o                         
  -1   9   5         45.33         61.98        13.44 o                         
   0   9   5       2619.61       2595.74        40.46 o                         
   1   9   5          3.21         -4.00        10.38 o                         
   2   9   5        224.10        312.40        20.72 o                         
   3   9   5         76.45         70.99        16.91 o                         
   4   9   5        148.27        176.26        18.83 o                         
   5   9   5        798.30        827.95        31.45 o                         
   6   9   5         14.50          7.24        17.23 o                         
   7   9   5        168.65        147.32        20.47 o                         
   8   9   5          7.90         -3.28        18.25 o                         
   9   9   5          1.17          7.97        19.70 o                         
  10   9   5         32.14        101.12        23.05 o                         
  11   9   5         30.24         32.65        27.83 o                         
 -12  10   5         26.22         86.55        30.94 o                         
 -11  10   5         44.33         32.83        19.47 o                         
 -10  10   5         19.84         33.04        17.78 o                         
  -9  10   5          1.17         22.95        16.71 o                         
  -8  10   5         22.47         52.41        13.08 o                         
  -7  10   5        236.45        205.67        20.68 o                         
  -6  10   5       1040.20       1022.32        36.91 o                         
  -5  10   5          0.07         -6.14        15.88 o                         
  -4  10   5         14.68          8.95        15.32 o                         
  -3  10   5        145.75        133.92        18.84 o                         
  -2  10   5        382.34        486.32        21.21 o                         
  -1  10   5         23.50         40.30        13.38 o                         
   0  10   5        523.83        466.09        21.63 o                         
   1  10   5        759.28        808.05        27.91 o                         
   2  10   5          8.67        -12.54        14.74 o                         
   3  10   5         20.66         -0.48        15.74 o                         
   4  10   5        383.82        443.09        30.09 o                         
   5  10   5       1346.18       1138.59        36.31 o                         
   6  10   5         29.85         38.30        18.29 o                         
   7  10   5        383.59        467.72        27.11 o                         
   8  10   5         30.62         82.22        20.96 o                         
   9  10   5          9.60         44.74        20.57 o                         
  10  10   5          0.58         37.32        21.13 o                         
 -11  11   5          5.51         41.98        19.38 o                         
 -10  11   5          4.86         54.36        18.87 o                         
  -9  11   5         35.90         52.25        13.56 o                         
  -8  11   5        170.24        174.72        20.77 o                         
  -7  11   5        264.71        292.64        22.06 o                         
  -6  11   5          2.38          3.93        13.21 o                         
  -5  11   5        411.69        437.00        29.53 o                         
  -4  11   5         70.60         55.08        19.98 o                         
  -3  11   5        119.95        145.30        20.65 o                         
  -2  11   5         95.08         98.53        16.44 o                         
  -1  11   5        429.41        412.18        22.49 o                         
   0  11   5        114.84        114.61        16.08 o                         
   1  11   5         37.86         16.64        13.78 o                         
   2  11   5        168.29        155.99        20.03 o                         
   3  11   5          0.78        -11.03        16.48 o                         
   4  11   5        952.33        994.12        35.51 o                         
   5  11   5        259.46        277.11        24.71 o                         
   6  11   5        378.75        413.16        27.96 o                         
   7  11   5         13.00         15.31        18.96 o                         
   8  11   5          4.11         15.34        18.92 o                         
   9  11   5          1.48         60.38        23.39 o                         
  10  11   5         12.01          7.80        22.19 o                         
 -11  12   5         18.16         66.35        25.61 o                         
 -10  12   5         58.20         49.15        20.17 o                         
  -9  12   5        608.35        569.52        31.39 o                         
  -8  12   5         24.32         52.01        19.67 o                         
  -7  12   5        847.22        762.04        29.88 o                         
  -6  12   5       2015.67       1558.36        36.47 o                         
  -5  12   5          0.01         25.84        13.78 o                         
  -4  12   5        109.47        156.12        16.94 o                         
  -3  12   5         21.02         17.66        17.66 o                         
  -2  12   5          7.58         -0.95        14.42 o                         
  -1  12   5         25.37         20.41        14.53 o                         
   0  12   5        277.94        301.00        20.56 o                         
   1  12   5         35.56         58.59        15.55 o                         
   2  12   5        152.76        143.17        20.86 o                         
   3  12   5        568.22        538.93        32.26 o                         
   4  12   5        393.05        435.39        28.65 o                         
   5  12   5         46.67         51.88        20.84 o                         
   6  12   5         19.94         12.03        20.97 o                         
   7  12   5          0.04         41.51        20.99 o                         
   8  12   5         26.93         27.32        21.24 o                         
   9  12   5          9.54         45.92        22.06 o                         
 -10  13   5         12.25         61.49        20.89 o                         
  -9  13   5         23.48         55.23        19.53 o                         
  -8  13   5        100.59        109.59        21.79 o                         
  -7  13   5          1.63         37.65        18.31 o                         
  -6  13   5        567.05        498.46        24.70 o                         
  -5  13   5        146.72        180.21        18.31 o                         
  -4  13   5         75.94         54.42        16.20 o                         
  -3  13   5        196.25        199.21        19.69 o                         
  -2  13   5        398.14        437.27        30.05 o                         
  -1  13   5         39.54         54.34        16.40 o                         
   0  13   5        524.49        463.98        25.03 o                         
   1  13   5          7.32        -10.67        14.18 o                         
   2  13   5         22.07         24.65        11.28 o                         
   3  13   5          0.38         -9.48        17.88 o                         
   4  13   5          8.12         26.86        20.56 o                         
   5  13   5        113.12         99.23        21.89 o                         
   6  13   5        140.80        152.55        24.20 o                         
   7  13   5          1.11         70.46        29.09 o                         
   8  13   5         62.47         83.81        22.13 o                         
   9  13   5         67.89        116.06        27.47 o                         
 -10  14   5        156.55        156.90        24.46 o                         
  -9  14   5         25.97         72.71        20.71 o                         
  -8  14   5        295.38        303.30        25.19 o                         
  -7  14   5         40.96         89.24        19.15 o                         
  -6  14   5        181.89        134.47        19.65 o                         
  -5  14   5        515.25        516.47        29.82 o                         
  -4  14   5        489.54        488.58        28.43 o                         
  -3  14   5        150.07        171.76        20.18 o                         
  -2  14   5        142.86        151.42        19.58 o                         
  -1  14   5         13.67         22.15        16.79 o                         
   0  14   5        107.57        109.50        18.77 o                         
   1  14   5         22.35         16.68        16.30 o                         
   2  14   5        155.10         96.40        20.26 o                         
   3  14   5        126.45        149.11        23.07 o                         
   4  14   5          7.62         20.59        20.13 o                         
   5  14   5         17.41         47.09        22.60 o                         
   6  14   5          0.11         -0.18        22.04 o                         
   7  14   5         73.10          7.12        25.04 o                         
   8  14   5         17.83         44.10        28.86 o                         
  -9  15   5          1.97         34.54        21.09 o                         
  -8  15   5          1.53         -4.80        20.39 o                         
  -7  15   5         24.22         35.21        18.67 o                         
  -6  15   5         59.84         94.44        19.61 o                         
  -5  15   5        104.82        110.97        19.78 o                         
  -4  15   5        232.74        243.57        22.92 o                         
  -3  15   5          1.88          2.60        17.53 o                         
  -2  15   5          0.14         -4.96        17.24 o                         
  -1  15   5        146.29        135.12        22.98 o                         
   0  15   5        165.93        168.41        22.96 o                         
   1  15   5        112.22        157.41        19.78 o                         
   2  15   5          5.37          2.57        18.84 o                         
   3  15   5        246.57        249.20        28.51 o                         
   4  15   5          4.87         32.34        20.69 o                         
   5  15   5         58.00         81.77        24.54 o                         
   6  15   5          0.61         25.79        24.48 o                         
   7  15   5          1.45         23.61        24.06 o                         
  -8  16   5          3.40         69.42        25.35 o                         
  -7  16   5         62.85         70.80        19.88 o                         
  -6  16   5         17.85         49.58        22.29 o                         
  -5  16   5         83.28        130.64        21.53 o                         
  -4  16   5         64.76        126.25        20.94 o                         
  -3  16   5          9.14         39.26        19.69 o                         
  -2  16   5        243.16        243.50        24.44 o                         
  -1  16   5         80.24         68.13        19.86 o                         
   0  16   5        313.80        318.67        24.73 o                         
   1  16   5         35.31         39.42        27.17 o                         
   2  16   5          0.00         23.17        17.83 o                         
   3  16   5        413.32        385.88        33.27 o                         
   4  16   5         31.39         67.64        23.05 o                         
   5  16   5         61.87         68.97        25.59 o                         
   6  16   5          2.22         34.90        23.87 o                         
  -7  17   5         29.31         54.38        22.08 o                         
  -6  17   5         35.71         83.80        25.70 o                         
  -5  17   5        336.17        295.39        39.29 o                         
  -4  17   5        237.51        209.61        23.05 o                         
  -3  17   5          6.94         26.35        23.58 o                         
  -2  17   5          0.21         52.38        19.98 o                         
  -1  17   5         60.98         62.98        22.55 o                         
   0  17   5         68.71         88.32        22.94 o                         
   1  17   5        288.95        305.49        26.40 o                         
   2  17   5         18.29         44.30        18.01 o                         
   3  17   5        120.79         72.72        24.22 o                         
   4  17   5         28.12         99.32        24.27 o                         
   5  17   5          0.05         64.89        27.58 o                         
  -5  18   5        238.27        219.11        28.77 o                         
  -4  18   5         22.82         33.31        24.15 o                         
  -3  18   5          0.01         15.85        21.09 o                         
  -2  18   5         89.79         75.30        22.96 o                         
  -1  18   5         43.07         60.44        21.69 o                         
   0  18   5          8.31         16.19        20.55 o                         
   1  18   5        166.49        171.98        33.62 o                         
   2  18   5         62.37         72.70        23.85 o                         
   3  18   5         89.79        110.47        26.04 o                         
   4  18   5         27.76         38.24        29.67 o                         
  -3  19   5         64.36         42.71        30.42 o                         
  -2  19   5          0.50         44.74        27.64 o                         
  -1  19   5          1.78         78.08        25.37 o                         
   0  19   5         55.42         77.71        25.06 o                         
   1  19   5         41.17         53.53        24.39 o                         
 -14   0   6          0.85         61.88        40.73 o                         
 -13   0   6        581.04        642.07        48.57 o                         
 -12   0   6         78.20        107.68        30.26 o                         
 -11   0   6       1740.60       1452.15        55.00 o                         
 -10   0   6        342.85        374.43        34.00 o                         
  -9   0   6        264.52        288.72        22.80 o                         
  -8   0   6         43.52         43.93        20.90 o                         
  -7   0   6       3213.70       2998.14        48.87 o                         
  -6   0   6        282.50        298.54        23.84 o                         
  -5   0   6       2242.77       2190.14        33.46 o                         
  -4   0   6      12507.75      11835.52        90.60 o                         
  -3   0   6       4947.06       5198.78        55.54 o                         
  -2   0   6        558.61        625.20        20.44 o                         
  -1   0   6       7829.31       6918.78       118.04 o                         
   0   0   6       4438.39       4168.41       101.21 o                         
   1   0   6        237.64        256.98        46.68 o                         
   2   0   6        325.18        344.74        23.29 o                         
   3   0   6       3249.49       3331.53        60.21 o                         
   4   0   6        913.38        810.11        66.69 o                         
   5   0   6       2941.90       2683.65        47.25 o                         
   6   0   6         29.34         58.31        17.49 o                         
   7   0   6       1023.33       1012.05        50.10 o                         
   8   0   6       3192.26       2737.03        54.41 o                         
   9   0   6       1160.61       1043.08        56.11 o                         
  10   0   6        126.82        151.14        31.05 o                         
  11   0   6         12.77         48.16        27.91 o                         
  12   0   6         38.41         54.02        31.83 o                         
 -14   1   6         13.94         -4.56        29.28 o                         
 -13   1   6          0.01         35.87        22.45 o                         
 -12   1   6         54.19         74.86        20.44 o                         
 -11   1   6        118.44        100.15        18.35 o                         
 -10   1   6         90.73         83.08        19.34 o                         
  -9   1   6         80.61         76.92        16.94 o                         
  -8   1   6        159.51        178.42        17.66 o                         
  -7   1   6        270.29        268.37        15.07 o                         
  -6   1   6       1179.04       1029.32        19.50 o                         
  -5   1   6        302.55        397.11        15.04 o                         
  -4   1   6         57.32         42.23         8.35 o                         
  -3   1   6        246.84        310.59        14.45 o                         
  -2   1   6         26.72         34.49         8.34 o                         
  -1   1   6        598.39        730.68        25.33 o                         
   0   1   6       3401.76       3507.65        53.55 o                         
   1   1   6        187.14        271.01        16.25 o                         
   2   1   6       3491.85       3204.60        42.46 o                         
   3   1   6        244.98        318.58        20.50 o                         
   4   1   6        460.93        416.34        17.08 o                         
   5   1   6         32.88         11.27        10.74 o                         
   6   1   6        333.07        351.29        22.16 o                         
   7   1   6        259.73        254.29        19.06 o                         
   8   1   6        918.17        896.73        39.94 o                         
   9   1   6        164.44        173.65        19.55 o                         
  10   1   6         13.11          5.47        19.38 o                         
  11   1   6          2.14         40.50        18.10 o                         
  12   1   6         39.33         43.38        23.04 o                         
 -14   2   6          0.02         -9.60        28.11 o                         
 -13   2   6         32.71         52.16        17.32 o                         
 -12   2   6        484.51        459.68        25.34 o                         
 -11   2   6        499.39        420.98        25.66 o                         
 -10   2   6          5.03         28.45        17.58 o                         
  -9   2   6        101.02        107.41        17.87 o                         
  -8   2   6        126.31        102.01        14.96 o                         
  -7   2   6         61.86         83.62        14.11 o                         
  -6   2   6       1017.72        951.78        23.78 o                         
  -5   2   6         78.94         72.64        10.22 o                         
  -4   2   6         58.38         53.09         8.66 o                         
  -3   2   6         95.57        140.84        11.59 o                         
  -2   2   6        841.18        653.73        17.93 o                         
  -1   2   6        459.20        674.87        19.42 o                         
   0   2   6        645.30        662.93        21.03 o                         
   1   2   6       1176.31       1114.66        45.45 o                         
   2   2   6         80.09        110.87        14.00 o                         
   3   2   6        173.80        190.02        18.40 o                         
   4   2   6        165.30        171.46        14.21 o                         
   5   2   6        282.50        357.81        18.27 o                         
   6   2   6        493.88        572.59        23.07 o                         
   7   2   6        403.95        367.40        26.24 o                         
   8   2   6        771.36        766.71        30.60 o                         
   9   2   6        200.74        212.10        22.35 o                         
  10   2   6          9.17         36.14        16.94 o                         
  11   2   6        109.47         75.47        20.32 o                         
  12   2   6          1.50         35.25        20.95 o                         
 -13   3   6          9.44          7.99        17.17 o                         
 -12   3   6        498.62        429.20        25.65 o                         
 -11   3   6        170.42        149.93        21.71 o                         
 -10   3   6       1883.88       1549.60        36.26 o                         
  -9   3   6        881.35        902.49        31.82 o                         
  -8   3   6        132.32        146.96        17.12 o                         
  -7   3   6          0.18         15.11        12.38 o                         
  -6   3   6        324.05        313.72        16.86 o                         
  -5   3   6        145.14        210.80        14.76 o                         
  -4   3   6       1816.60       1666.92        20.94 o                         
  -3   3   6        272.91        363.10        13.61 o                         
  -2   3   6       3946.38       4019.53        35.67 o                         
  -1   3   6        140.02        172.52        11.45 o                         
   0   3   6         20.28          4.07        14.01 o                         
   1   3   6        157.33        246.11        14.03 o                         
   2   3   6        112.80         79.85        14.82 o                         
   3   3   6       1906.63       1884.28        27.75 o                         
   4   3   6         92.15         91.41        16.64 o                         
   5   3   6         54.35         54.41        12.16 o                         
   6   3   6         46.84         38.73        13.62 o                         
   7   3   6        128.69        131.18        17.11 o                         
   8   3   6         38.89         43.37        15.06 o                         
   9   3   6         11.71         41.43        15.97 o                         
  10   3   6        223.38        213.52        22.70 o                         
  11   3   6         33.41         38.29        21.91 o                         
  12   3   6         32.47         12.53        19.32 o                         
 -13   4   6         89.49         98.11        22.36 o                         
 -12   4   6         42.13         41.95        24.90 o                         
 -11   4   6          0.13         18.59        17.98 o                         
 -10   4   6          4.33         72.89        19.88 o                         
  -9   4   6         14.81         11.82        15.14 o                         
  -8   4   6        821.40        854.48        27.96 o                         
  -7   4   6        936.57        929.21        24.69 o                         
  -6   4   6       1004.93        938.27        23.84 o                         
  -5   4   6        430.62        443.91        17.84 o                         
  -4   4   6        104.27         79.04         9.81 o                         
  -3   4   6        146.21        143.95        10.98 o                         
  -2   4   6        248.97        272.54        12.56 o                         
  -1   4   6        313.27        291.88        15.10 o                         
   0   4   6          4.22         13.61        11.14 o                         
   1   4   6         30.47         43.82        12.60 o                         
   2   4   6        352.32        394.11        16.91 o                         
   3   4   6        396.62        466.45        22.73 o                         
   4   4   6        213.08        291.40        18.58 o                         
   5   4   6        213.72        258.74        18.11 o                         
   6   4   6        104.58        127.65        14.29 o                         
   7   4   6          3.19        -12.97        13.55 o                         
   8   4   6         45.77         36.85        14.96 o                         
   9   4   6        890.34        799.14        33.40 o                         
  10   4   6         95.11         61.09        16.45 o                         
  11   4   6          2.67         29.44        18.91 o                         
 -13   5   6         30.44         65.94        21.23 o                         
 -12   5   6        133.19        149.11        25.81 o                         
 -11   5   6         12.27         27.01        18.58 o                         
 -10   5   6         53.61         62.97        17.58 o                         
  -9   5   6       1051.06       1051.32        32.21 o                         
  -8   5   6        102.95         85.38        16.30 o                         
  -7   5   6         38.48         21.66        12.98 o                         
  -6   5   6         41.40         54.61        12.70 o                         
  -5   5   6        215.42        230.25        12.72 o                         
  -4   5   6         31.70         45.66        11.24 o                         
  -3   5   6        265.26        290.98        13.24 o                         
  -2   5   6        870.03        778.74        16.65 o                         
  -1   5   6        136.77        150.24        13.17 o                         
   0   5   6         64.51        100.16        11.78 o                         
   1   5   6        209.80        280.51        15.16 o                         
   2   5   6       1803.43       1663.19        24.67 o                         
   3   5   6        598.17        643.74        23.42 o                         
   4   5   6       1254.46       1155.66        21.11 o                         
   5   5   6        286.85        401.56        22.11 o                         
   6   5   6        127.46        132.06        14.37 o                         
   7   5   6         54.65         27.10        14.61 o                         
   8   5   6          5.22         24.45        14.86 o                         
   9   5   6        411.82        439.49        28.92 o                         
  10   5   6         73.14         68.84        16.83 o                         
  11   5   6         43.80         19.20        19.84 o                         
 -13   6   6          0.00         29.45        23.70 o                         
 -12   6   6         25.66         35.27        21.68 o                         
 -11   6   6         27.55         16.26        18.83 o                         
 -10   6   6         61.89         55.26        17.47 o                         
  -9   6   6         29.97         21.38        15.52 o                         
  -8   6   6         63.14         43.48        15.33 o                         
  -7   6   6         79.30         66.62        16.77 o                         
  -6   6   6         76.15         86.89        11.56 o                         
  -5   6   6         22.87         35.25        12.64 o                         
  -4   6   6          7.18          2.00        10.94 o                         
  -3   6   6        235.77        276.48        14.41 o                         
  -2   6   6        854.20        790.77        21.51 o                         
  -1   6   6        328.64        434.95        17.34 o                         
   0   6   6         61.79         49.05        10.30 o                         
   1   6   6        941.59        881.74        24.09 o                         
   2   6   6        326.67        340.54        22.27 o                         
   3   6   6        131.49        126.39        19.14 o                         
   4   6   6         13.40         27.47        13.89 o                         
   5   6   6          0.56          5.75        12.34 o                         
   6   6   6        746.22        778.61        28.32 o                         
   7   6   6        139.15        120.57        16.09 o                         
   8   6   6        323.48        302.86        26.26 o                         
   9   6   6         70.45         99.00        19.27 o                         
  10   6   6         22.27         24.86        24.30 o                         
  11   6   6          6.46         29.87        20.41 o                         
 -13   7   6         11.05         61.98        25.41 o                         
 -12   7   6         16.67         -0.82        21.14 o                         
 -11   7   6          2.50         42.21        19.74 o                         
 -10   7   6        367.97        351.22        26.65 o                         
  -9   7   6          8.18          8.29        16.30 o                         
  -8   7   6        152.07        176.49        18.81 o                         
  -7   7   6        418.12        489.19        23.63 o                         
  -6   7   6        137.28        148.65        15.73 o                         
  -5   7   6          0.92         25.92        13.12 o                         
  -4   7   6         25.99         51.87        12.65 o                         
  -3   7   6         92.64         79.34        12.40 o                         
  -2   7   6       1564.91       1423.87        22.65 o                         
  -1   7   6          1.26          1.10         7.54 o                         
   0   7   6        100.25        121.54        12.84 o                         
   1   7   6          7.55         12.29        13.34 o                         
   2   7   6       2240.99       1863.79        25.32 o                         
   3   7   6         31.42         28.29        13.03 o                         
   4   7   6        460.68        490.85        21.46 o                         
   5   7   6        159.16        184.67        17.02 o                         
   6   7   6        560.70        586.06        26.98 o                         
   7   7   6        190.98        158.17        19.67 o                         
   8   7   6         19.12          7.07        12.53 o                         
   9   7   6          7.46          8.37        13.90 o                         
  10   7   6          2.28         54.58        18.25 o                         
  11   7   6         30.61         50.66        23.18 o                         
 -12   8   6          1.79          8.23        22.18 o                         
 -11   8   6         59.66         85.31        23.55 o                         
 -10   8   6         37.59         54.13        19.89 o                         
  -9   8   6         55.17         52.54        17.06 o                         
  -8   8   6        155.29        146.57        18.16 o                         
  -7   8   6        239.80        216.37        13.79 o                         
  -6   8   6        292.36        339.78        20.29 o                         
  -5   8   6        679.93        691.52        24.95 o                         
  -4   8   6         13.00         15.07        12.20 o                         
  -3   8   6         11.23         21.03        11.92 o                         
  -2   8   6        435.95        538.44        20.49 o                         
  -1   8   6        909.12        863.85        19.64 o                         
   0   8   6         40.70         22.98        10.55 o                         
   1   8   6          0.51          4.02        10.90 o                         
   2   8   6         13.14         -8.76        12.91 o                         
   3   8   6        202.81        212.61        16.84 o                         
   4   8   6         38.50         32.89        14.39 o                         
   5   8   6          2.15          2.49        13.95 o                         
   6   8   6        156.47        135.08        18.41 o                         
   7   8   6        285.96        265.49        25.97 o                         
   8   8   6        454.30        417.42        26.18 o                         
   9   8   6          3.54         19.38        18.55 o                         
  10   8   6         37.85         28.86        17.90 o                         
 -12   9   6          0.34         38.94        22.77 o                         
 -11   9   6         36.45         71.46        21.26 o                         
 -10   9   6        208.61        179.26        23.14 o                         
  -9   9   6        173.37        158.07        25.80 o                         
  -8   9   6        188.06        243.39        20.14 o                         
  -7   9   6          0.47          3.28        13.99 o                         
  -6   9   6       1147.43       1034.73        30.88 o                         
  -5   9   6        334.34        430.80        25.20 o                         
  -4   9   6        207.64        231.14        17.77 o                         
  -3   9   6         47.65         51.25        13.69 o                         
  -2   9   6        128.81        167.29        16.07 o                         
  -1   9   6         15.83         34.45        11.76 o                         
   0   9   6       1319.82       1127.26        24.05 o                         
   1   9   6          8.05          7.95        12.34 o                         
   2   9   6         95.34        103.39        15.25 o                         
   3   9   6        186.70        231.44        21.60 o                         
   4   9   6          5.22         -7.20        14.85 o                         
   5   9   6        701.21        730.40        29.87 o                         
   6   9   6          2.32         37.63        15.69 o                         
   7   9   6        524.74        526.53        30.01 o                         
   8   9   6        166.61        136.14        21.55 o                         
   9   9   6         45.97         43.83        19.70 o                         
  10   9   6          5.42         57.75        21.36 o                         
 -12  10   6        154.50        162.15        26.83 o                         
 -11  10   6         69.14         75.63        19.95 o                         
 -10  10   6         81.12         95.86        19.47 o                         
  -9  10   6         36.61         39.63        15.40 o                         
  -8  10   6         91.95        108.77        14.04 o                         
  -7  10   6        385.01        343.64        23.10 o                         
  -6  10   6        101.45         99.24        17.57 o                         
  -5  10   6        123.53        140.46        17.84 o                         
  -4  10   6        153.79        194.45        18.70 o                         
  -3  10   6        177.61        200.06        18.21 o                         
  -2  10   6        958.06        798.16        31.93 o                         
  -1  10   6          7.92         14.74        12.11 o                         
   0  10   6         14.85         28.46        12.82 o                         
   1  10   6         32.41         14.41        10.00 o                         
   2  10   6         60.74         73.66        15.57 o                         
   3  10   6          1.83         20.55        14.96 o                         
   4  10   6         63.26         63.53        17.69 o                         
   5  10   6        110.48        111.93        19.75 o                         
   6  10   6        257.58        256.83        22.79 o                         
   7  10   6         62.94         61.18        18.77 o                         
   8  10   6          1.25         35.45        18.44 o                         
   9  10   6          0.63         44.10        21.97 o                         
  10  10   6         22.49         21.20        22.96 o                         
 -11  11   6          4.42         24.81        19.25 o                         
 -10  11   6          7.15         37.08        23.52 o                         
  -9  11   6         49.80         57.11        17.10 o                         
  -8  11   6        289.91        237.66        29.53 o                         
  -7  11   6         42.00         39.54        18.33 o                         
  -6  11   6          6.70         12.63        16.10 o                         
  -5  11   6         37.43         66.03        17.85 o                         
  -4  11   6         94.36         90.74        18.61 o                         
  -3  11   6          2.39          6.87        15.11 o                         
  -2  11   6         55.98         75.39        14.47 o                         
  -1  11   6         16.38         36.30        13.74 o                         
   0  11   6         88.50        126.61        16.46 o                         
   1  11   6         92.12        126.61        21.51 o                         
   2  11   6        178.94        214.41        21.71 o                         
   3  11   6          1.55         13.18        16.38 o                         
   4  11   6        480.85        484.52        26.70 o                         
   5  11   6        124.02        159.24        25.11 o                         
   6  11   6         35.86         42.89        19.57 o                         
   7  11   6          3.62         28.24        18.40 o                         
   8  11   6          2.04        -10.76        18.53 o                         
   9  11   6          4.46         32.50        22.24 o                         
 -11  12   6          0.08         43.57        21.41 o                         
 -10  12   6        131.81        116.88        18.97 o                         
  -9  12   6        103.46        145.98        14.71 o                         
  -8  12   6         69.80         65.60        18.21 o                         
  -7  12   6          2.20         26.20        18.08 o                         
  -6  12   6        722.75        726.27        34.40 o                         
  -5  12   6        179.77        180.39        24.20 o                         
  -4  12   6        410.68        459.59        29.56 o                         
  -3  12   6          0.10          2.17        16.93 o                         
  -2  12   6         22.06         17.67        17.31 o                         
  -1  12   6         12.38         35.91        15.09 o                         
   0  12   6         60.92         57.40        14.82 o                         
   1  12   6         14.17         27.12        13.50 o                         
   2  12   6        132.36        182.32        21.15 o                         
   3  12   6        840.94        791.70        32.96 o                         
   4  12   6        257.68        265.49        24.31 o                         
   5  12   6        500.34        594.24        32.46 o                         
   6  12   6        143.06        161.98        22.73 o                         
   7  12   6          0.56         23.79        19.06 o                         
   8  12   6          4.14         33.25        22.67 o                         
   9  12   6         19.12         29.86        24.47 o                         
 -10  13   6         13.37         -5.64        20.08 o                         
  -9  13   6        118.00        135.24        19.91 o                         
  -8  13   6         57.07         53.35        21.50 o                         
  -7  13   6          0.51          3.85        19.63 o                         
  -6  13   6          0.62         13.57        20.22 o                         
  -5  13   6        349.40        302.07        25.74 o                         
  -4  13   6         64.16         53.17        18.90 o                         
  -3  13   6         72.99         58.85        19.21 o                         
  -2  13   6         40.49         84.73        15.75 o                         
  -1  13   6        534.98        511.37        25.49 o                         
   0  13   6        197.42        224.60        23.31 o                         
   1  13   6        239.97        270.32        19.61 o                         
   2  13   6        262.29        227.09        26.31 o                         
   3  13   6         13.44          5.64        18.47 o                         
   4  13   6        220.67        197.70        26.16 o                         
   5  13   6        651.24        633.61        32.86 o                         
   6  13   6        106.99        125.83        22.31 o                         
   7  13   6          4.59        -12.35        21.81 o                         
   8  13   6        103.38         99.92        24.71 o                         
  -9  14   6         37.20         55.38        22.59 o                         
  -8  14   6         24.43         48.92        21.38 o                         
  -7  14   6          4.17         -1.37        22.51 o                         
  -6  14   6         49.77         51.95        22.85 o                         
  -5  14   6        292.13        275.94        28.50 o                         
  -4  14   6         93.18         75.57        20.31 o                         
  -3  14   6         55.72         97.30        21.66 o                         
  -2  14   6          7.05         38.30        16.32 o                         
  -1  14   6         33.17         73.18        17.81 o                         
   0  14   6         71.91        119.38        18.02 o                         
   1  14   6          0.63          8.53        20.60 o                         
   2  14   6        244.39        286.30        26.92 o                         
   3  14   6        322.91        331.08        33.08 o                         
   4  14   6         51.72         66.93        20.52 o                         
   5  14   6         13.06        100.47        21.66 o                         
   6  14   6          7.07         24.45        22.77 o                         
   7  14   6          4.05         31.12        22.20 o                         
  -8  15   6         30.14         47.19        22.20 o                         
  -7  15   6          3.91         43.34        23.51 o                         
  -6  15   6          0.07         50.43        22.59 o                         
  -5  15   6        349.48        336.08        29.07 o                         
  -4  15   6        184.31        186.96        26.68 o                         
  -3  15   6         14.90         11.38        27.45 o                         
  -2  15   6        167.69        187.71        21.14 o                         
  -1  15   6        216.56        212.51        22.94 o                         
   0  15   6        167.15        144.62        19.58 o                         
   1  15   6        168.11        165.22        18.85 o                         
   2  15   6         69.93         91.85        22.22 o                         
   3  15   6         53.26         82.18        24.49 o                         
   4  15   6          0.12         29.43        20.31 o                         
   5  15   6         86.15         76.62        24.10 o                         
   6  15   6         11.24         -7.15        22.27 o                         
   7  15   6          1.21         22.26        25.49 o                         
  -7  16   6          3.27         -4.56        29.67 o                         
  -6  16   6          0.70         21.06        29.10 o                         
  -5  16   6         22.05         26.25        22.96 o                         
  -4  16   6        143.80        150.31        26.95 o                         
  -3  16   6         20.27         27.90        23.36 o                         
  -2  16   6         48.87         72.73        19.14 o                         
  -1  16   6          6.67         19.89        24.39 o                         
   0  16   6          3.41         24.41        18.10 o                         
   1  16   6         32.18         13.16        16.89 o                         
   2  16   6          4.12         43.58        22.11 o                         
   3  16   6         16.07         13.68        24.43 o                         
   4  16   6          5.61         23.49        28.77 o                         
   5  16   6         60.39         89.79        23.03 o                         
   6  16   6        117.21         59.18        26.72 o                         
  -6  17   6          0.10         22.93        28.53 o                         
  -5  17   6        109.46        162.38        26.76 o                         
  -4  17   6          0.23         17.39        22.61 o                         
  -3  17   6          0.54         30.76        22.53 o                         
  -2  17   6          8.13         69.67        21.19 o                         
  -1  17   6        101.59        122.84        23.29 o                         
   0  17   6         31.46         75.70        21.90 o                         
   1  17   6         72.00         76.28        21.90 o                         
   2  17   6         65.85         74.28        26.41 o                         
   3  17   6        125.03        125.80        24.32 o                         
   4  17   6          5.95         41.14        23.67 o                         
  -4  18   6         23.00         62.31        25.61 o                         
  -3  18   6         26.81         52.21        25.65 o                         
  -2  18   6         13.07         21.17        23.63 o                         
  -1  18   6          0.24         33.22        20.75 o                         
   0  18   6        177.01        180.78        23.92 o                         
   1  18   6         29.96         31.69        19.78 o                         
   2  18   6         11.69        -11.19        24.31 o                         
 -13   1   7         43.65         75.34        25.56 o                         
 -12   1   7        206.04        258.77        24.98 o                         
 -11   1   7        326.44        355.87        27.44 o                         
 -10   1   7        730.08        820.47        34.67 o                         
  -9   1   7          5.88         20.03        15.52 o                         
  -8   1   7        471.57        469.44        18.33 o                         
  -7   1   7         54.30         56.34        11.44 o                         
  -6   1   7        155.44        157.05        12.28 o                         
  -5   1   7        512.98        513.93        17.78 o                         
  -4   1   7        373.38        433.08        17.50 o                         
  -3   1   7        861.10        920.58        22.68 o                         
  -2   1   7       1605.11       1636.00        19.98 o                         
  -1   1   7        421.65        607.10        31.95 o                         
   0   1   7        542.60        560.08        30.87 o                         
   1   1   7         44.15         51.13        12.22 o                         
   2   1   7         48.20        102.23        13.68 o                         
   3   1   7        452.51        444.58        22.83 o                         
   4   1   7        301.15        307.77        22.36 o                         
   5   1   7        208.19        180.76        19.27 o                         
   6   1   7          8.57         31.95        10.34 o                         
   7   1   7        259.55        251.10        17.49 o                         
   8   1   7         30.22         34.35        14.12 o                         
   9   1   7        203.35        163.64        18.34 o                         
  10   1   7          2.46         14.48        15.58 o                         
  11   1   7        138.13        157.20        30.12 o                         
 -13   2   7          3.08         42.81        24.73 o                         
 -12   2   7        165.48        134.65        18.59 o                         
 -11   2   7         29.05         35.82        18.82 o                         
 -10   2   7       1335.51       1211.99        36.17 o                         
  -9   2   7         11.50         21.58        15.02 o                         
  -8   2   7        425.14        406.98        20.82 o                         
  -7   2   7        828.94        802.53        24.64 o                         
  -6   2   7        360.50        409.56        15.74 o                         
  -5   2   7        478.58        490.56        18.80 o                         
  -4   2   7        168.22        166.05        10.60 o                         
  -3   2   7         89.12         73.94        11.79 o                         
  -2   2   7        266.16        337.33        18.82 o                         
  -1   2   7        931.43        848.38        20.53 o                         
   0   2   7        879.90        927.36        22.23 o                         
   1   2   7        627.36        719.54        44.74 o                         
   2   2   7        878.62        931.31        22.74 o                         
   3   2   7         69.08        127.57        17.11 o                         
   4   2   7         11.74         32.90        15.94 o                         
   5   2   7         53.36         44.53        11.23 o                         
   6   2   7         59.73         64.83        11.04 o                         
   7   2   7        137.89        150.65        15.31 o                         
   8   2   7        153.38        150.15        18.42 o                         
   9   2   7         56.02         73.76        15.80 o                         
  10   2   7        139.64        120.17        20.00 o                         
  11   2   7         28.23         61.10        20.59 o                         
 -13   3   7         26.35         27.54        18.75 o                         
 -12   3   7         12.28          2.81        20.20 o                         
 -11   3   7         61.86         65.06        19.35 o                         
 -10   3   7         33.86         46.88        18.17 o                         
  -9   3   7        147.90        148.40        19.06 o                         
  -8   3   7         29.05         56.19        14.83 o                         
  -7   3   7         67.57         72.31        14.09 o                         
  -6   3   7        639.74        719.43        21.66 o                         
  -5   3   7         81.30        102.74        10.17 o                         
  -4   3   7        320.08        404.61        14.99 o                         
  -3   3   7        321.09        284.55        14.93 o                         
  -2   3   7          0.39          1.98         8.59 o                         
  -1   3   7       3855.16       3545.27        43.38 o                         
   0   3   7        186.72        163.23        17.12 o                         
   1   3   7        109.09        110.52        14.31 o                         
   2   3   7        234.29        238.83        16.81 o                         
   3   3   7        182.85        191.91        18.90 o                         
   4   3   7         30.35         29.50        15.61 o                         
   5   3   7        608.68        630.57        31.96 o                         
   6   3   7         65.25         52.34        11.08 o                         
   7   3   7        254.79        296.27        19.92 o                         
   8   3   7          0.97         -0.73        14.36 o                         
   9   3   7          3.69         33.39        15.36 o                         
  10   3   7          7.68         47.44        17.33 o                         
  11   3   7         38.89         55.10        20.55 o                         
 -13   4   7          0.27         -8.75        18.48 o                         
 -12   4   7        330.72        322.94        31.25 o                         
 -11   4   7        727.16        821.79        35.16 o                         
 -10   4   7          1.55         28.73        17.69 o                         
  -9   4   7         84.64        118.60        17.16 o                         
  -8   4   7        112.80        119.55        17.17 o                         
  -7   4   7        531.64        568.73        22.03 o                         
  -6   4   7        313.67        362.51        18.44 o                         
  -5   4   7          5.71         10.01        10.33 o                         
  -4   4   7        537.10        608.73        19.24 o                         
  -3   4   7         53.79         73.94         9.64 o                         
  -2   4   7         51.88         48.88        10.69 o                         
  -1   4   7        167.58        209.25        15.43 o                         
   0   4   7        272.31        269.63        15.31 o                         
   1   4   7         50.80         43.84        12.28 o                         
   2   4   7         86.52         46.22        13.16 o                         
   3   4   7        108.28        128.20        16.45 o                         
   4   4   7        263.17        271.39        18.61 o                         
   5   4   7         10.82         11.20        12.55 o                         
   6   4   7        241.58        240.65        15.04 o                         
   7   4   7        102.54         97.67        14.41 o                         
   8   4   7          0.23          6.45        13.90 o                         
   9   4   7         20.34         40.32        14.18 o                         
  10   4   7         88.51         76.45        17.96 o                         
  11   4   7         38.81         50.58        22.08 o                         
 -13   5   7         14.91         63.07        24.23 o                         
 -12   5   7          7.22         40.61        22.08 o                         
 -11   5   7          1.28         13.89        17.84 o                         
 -10   5   7        267.40        279.94        23.44 o                         
  -9   5   7        402.36        362.20        23.25 o                         
  -8   5   7        624.09        612.56        24.46 o                         
  -7   5   7         25.23         33.04        13.45 o                         
  -6   5   7        115.08        142.36        13.63 o                         
  -5   5   7         12.49         26.49        11.25 o                         
  -4   5   7        653.61        658.69        22.13 o                         
  -3   5   7       1274.30       1172.89        24.33 o                         
  -2   5   7        138.76        164.44        11.45 o                         
  -1   5   7        154.64        136.44        18.31 o                         
   0   5   7          7.27         36.87        13.03 o                         
   1   5   7         77.69         68.76        14.49 o                         
   2   5   7          7.59         20.61        10.52 o                         
   3   5   7         21.31         22.02         8.89 o                         
   4   5   7        165.35        201.29        15.85 o                         
   5   5   7         32.67         33.55        12.74 o                         
   6   5   7        187.01        197.41        24.01 o                         
   7   5   7         80.45         83.81        14.27 o                         
   8   5   7         39.16         28.49        16.53 o                         
   9   5   7        263.59        241.11        21.68 o                         
  10   5   7         10.04         -6.44        17.24 o                         
  11   5   7          5.02          6.41        20.16 o                         
 -13   6   7        126.84        134.67        30.32 o                         
 -12   6   7         14.91         43.02        22.72 o                         
 -11   6   7         54.01         46.74        20.02 o                         
 -10   6   7          6.21         -0.07        17.14 o                         
  -9   6   7          2.73         10.43        16.36 o                         
  -8   6   7        479.89        490.13        23.43 o                         
  -7   6   7        669.27        627.48        24.23 o                         
  -6   6   7        681.83        692.23        24.83 o                         
  -5   6   7         32.75         37.37        11.76 o                         
  -4   6   7        669.24        610.80        17.47 o                         
  -3   6   7         36.45         26.13        12.22 o                         
  -2   6   7         23.73         16.82         8.16 o                         
  -1   6   7        368.00        426.64        19.09 o                         
   0   6   7       2864.58       2466.02        31.66 o                         
   1   6   7        399.08        432.65        18.90 o                         
   2   6   7        243.74        264.33        19.91 o                         
   3   6   7        281.37        309.53        20.43 o                         
   4   6   7        653.19        692.16        36.29 o                         
   5   6   7        171.42        223.49        23.01 o                         
   6   6   7         25.12          4.43        10.34 o                         
   7   6   7        644.79        684.91        33.51 o                         
   8   6   7         60.40         67.49        14.05 o                         
   9   6   7          2.24         16.36        13.30 o                         
  10   6   7          2.40          4.68        17.67 o                         
 -12   7   7          9.12         31.44        32.10 o                         
 -11   7   7         72.24         71.57        20.28 o                         
 -10   7   7         93.65         87.81        19.86 o                         
  -9   7   7         72.62         64.17        17.02 o                         
  -8   7   7         17.38         14.19        17.00 o                         
  -7   7   7        706.53        704.32        30.22 o                         
  -6   7   7          6.41        -10.35        12.65 o                         
  -5   7   7        150.44        174.56        15.57 o                         
  -4   7   7          7.16          6.21        11.45 o                         
  -3   7   7         64.68         61.76        14.20 o                         
  -2   7   7        810.74        755.91        22.77 o                         
  -1   7   7        488.20        553.24        20.79 o                         
   0   7   7          5.42         20.69        11.80 o                         
   1   7   7        163.69        184.49        20.92 o                         
   2   7   7          2.17         -1.89        14.09 o                         
   3   7   7         51.41         63.31        17.36 o                         
   4   7   7         32.47         50.09        18.55 o                         
   5   7   7        747.73        687.14        25.69 o                         
   6   7   7        171.26        178.16        16.94 o                         
   7   7   7          1.86          9.82        14.86 o                         
   8   7   7        143.43        178.49        20.40 o                         
   9   7   7          0.02         10.58        18.33 o                         
  10   7   7          6.10         -8.16        19.55 o                         
 -12   8   7          4.55         39.53        22.80 o                         
 -11   8   7          2.47          9.12        20.56 o                         
 -10   8   7        358.99        336.83        25.41 o                         
  -9   8   7        443.21        458.74        27.39 o                         
  -8   8   7        376.23        351.17        24.51 o                         
  -7   8   7        131.67        151.86        16.57 o                         
  -6   8   7        148.44        156.63        17.38 o                         
  -5   8   7        752.82        735.45        25.27 o                         
  -4   8   7        256.13        298.41        17.79 o                         
  -3   8   7         30.74         23.67        11.43 o                         
  -2   8   7        323.86        336.03        20.33 o                         
  -1   8   7        275.50        334.62        24.06 o                         
   0   8   7        798.80        673.14        21.36 o                         
   1   8   7          2.15         21.88        14.54 o                         
   2   8   7         57.20         83.44        17.36 o                         
   3   8   7         64.69         71.54        18.39 o                         
   4   8   7         22.62         16.23        17.37 o                         
   5   8   7         18.69         26.68        14.88 o                         
   6   8   7        409.05        419.19        29.27 o                         
   7   8   7         32.00         39.42        17.85 o                         
   8   8   7         15.67         12.02        16.85 o                         
   9   8   7         16.34         32.11        19.51 o                         
  10   8   7          7.92         47.92        21.87 o                         
 -12   9   7         17.33         25.73        25.62 o                         
 -11   9   7          0.02         30.21        19.90 o                         
 -10   9   7         56.60         66.22        21.66 o                         
  -9   9   7        610.99        477.38        23.08 o                         
  -8   9   7         11.50         -0.82        19.01 o                         
  -7   9   7        303.40        281.64        20.14 o                         
  -6   9   7        202.80        237.21        19.69 o                         
  -5   9   7        773.27        708.98        26.46 o                         
  -4   9   7        768.38        765.37        25.11 o                         
  -3   9   7        322.91        360.55        18.73 o                         
  -2   9   7         74.30        108.60        14.06 o                         
  -1   9   7         12.36         24.92        11.03 o                         
   0   9   7        215.29        211.79        24.06 o                         
   1   9   7        141.11        210.87        21.46 o                         
   2   9   7         99.34         88.47        18.72 o                         
   3   9   7          3.30         -2.19        13.76 o                         
   4   9   7         74.35         97.49        17.40 o                         
   5   9   7         75.91         87.35        16.03 o                         
   6   9   7         66.88         58.48        16.19 o                         
   7   9   7          6.77         32.10        16.84 o                         
   8   9   7          0.15         23.23        17.75 o                         
   9   9   7         25.44         40.59        20.64 o                         
  10   9   7          0.07         40.81        20.36 o                         
 -11  10   7         24.13         53.60        18.82 o                         
 -10  10   7          7.67         68.07        23.80 o                         
  -9  10   7         34.10         43.20        20.10 o                         
  -8  10   7         68.34         86.28        16.78 o                         
  -7  10   7        242.02        231.86        20.11 o                         
  -6  10   7        109.13         62.98        16.25 o                         
  -5  10   7        355.79        281.76        22.30 o                         
  -4  10   7         83.40         76.03        16.15 o                         
  -3  10   7         16.65         13.40        13.88 o                         
  -2  10   7         53.80         85.34        13.99 o                         
  -1  10   7        607.35        591.00        25.89 o                         
   0  10   7         62.16         84.60        14.12 o                         
   1  10   7        113.28         94.26        14.68 o                         
   2  10   7         24.54         27.96        15.04 o                         
   3  10   7          0.02         29.32        14.52 o                         
   4  10   7        164.14        128.59        17.10 o                         
   5  10   7         36.35         52.67        16.15 o                         
   6  10   7        551.58        561.45        31.59 o                         
   7  10   7         30.61         40.35        17.76 o                         
   8  10   7        247.33        229.12        23.36 o                         
   9  10   7         56.99         97.99        22.06 o                         
 -11  11   7          9.74         -9.06        23.04 o                         
 -10  11   7         89.09         64.64        24.33 o                         
  -9  11   7         44.77         48.99        21.82 o                         
  -8  11   7        187.06        181.42        21.51 o                         
  -7  11   7        958.34        935.82        33.00 o                         
  -6  11   7         23.00         59.45        18.08 o                         
  -5  11   7       1631.11       1362.92        34.02 o                         
  -4  11   7        595.36        544.82        24.53 o                         
  -3  11   7          3.94         20.56        15.48 o                         
  -2  11   7        252.53        266.70        20.19 o                         
  -1  11   7       1116.60        957.90        24.11 o                         
   0  11   7        116.06        110.46        17.20 o                         
   1  11   7        137.98        132.52        16.72 o                         
   2  11   7         11.76          3.44        15.74 o                         
   3  11   7         34.52         40.46        15.96 o                         
   4  11   7        196.94        231.77        20.56 o                         
   5  11   7        150.74        162.17        22.19 o                         
   6  11   7          1.12         20.41        19.34 o                         
   7  11   7          4.83         21.35        21.16 o                         
   8  11   7          7.45         25.98        19.81 o                         
   9  11   7          1.80         10.86        20.84 o                         
 -10  12   7        127.56        146.74        25.10 o                         
  -9  12   7        200.54        154.92        26.89 o                         
  -8  12   7        213.56        230.93        23.14 o                         
  -7  12   7        565.07        481.22        31.78 o                         
  -6  12   7        628.49        670.93        31.69 o                         
  -5  12   7        250.09        279.44        29.77 o                         
  -4  12   7          6.28         41.48        17.59 o                         
  -3  12   7        190.74        198.14        20.72 o                         
  -2  12   7       1437.21       1135.80        33.27 o                         
  -1  12   7         14.00         20.81        14.12 o                         
   0  12   7         11.60          9.35        13.14 o                         
   1  12   7         35.16         34.17        15.09 o                         
   2  12   7        209.10        178.88        19.39 o                         
   3  12   7       1019.08        943.68        39.53 o                         
   4  12   7        477.50        507.35        30.17 o                         
   5  12   7         55.25        113.49        23.44 o                         
   6  12   7          0.21         28.22        23.13 o                         
   7  12   7         52.97         65.44        20.65 o                         
   8  12   7          1.49         44.66        27.80 o                         
 -10  13   7        131.23        164.61        31.96 o                         
  -9  13   7        108.90        118.59        23.40 o                         
  -8  13   7         37.55         49.54        20.90 o                         
  -7  13   7        222.08        202.50        22.74 o                         
  -6  13   7          0.05         20.00        18.35 o                         
  -5  13   7         75.60        133.58        21.68 o                         
  -4  13   7         10.68         17.32        17.24 o                         
  -3  13   7        245.73        256.34        23.56 o                         
  -2  13   7         75.20         68.78        15.30 o                         
  -1  13   7         32.22         37.33        14.67 o                         
   0  13   7        156.41        166.91        17.41 o                         
   1  13   7        381.28        401.19        24.05 o                         
   2  13   7          1.31         -3.56        24.89 o                         
   3  13   7         39.98         96.64        18.95 o                         
   4  13   7        176.71        204.49        23.47 o                         
   5  13   7          1.23         30.55        19.26 o                         
   6  13   7          2.89        -17.96        19.36 o                         
   7  13   7         16.59         19.06        20.20 o                         
  -9  14   7         12.33         40.12        22.34 o                         
  -8  14   7        154.18        125.12        22.28 o                         
  -7  14   7         13.85         44.79        20.00 o                         
  -6  14   7         38.84         23.05        20.96 o                         
  -5  14   7        211.59        191.15        23.38 o                         
  -4  14   7         92.21        136.76        21.38 o                         
  -3  14   7         87.96        103.13        20.82 o                         
  -2  14   7        242.43        223.96        22.58 o                         
  -1  14   7         90.67        123.45        19.58 o                         
   0  14   7         90.11         84.77        16.73 o                         
   1  14   7          0.82         21.22        22.79 o                         
   2  14   7        343.22        301.82        24.28 o                         
   3  14   7         10.11         46.20        18.78 o                         
   4  14   7         12.98         51.93        19.67 o                         
   5  14   7          6.70         34.96        18.97 o                         
   6  14   7         43.82        100.68        21.82 o                         
   7  14   7         31.47         46.34        23.13 o                         
  -8  15   7          3.79        -22.18        30.36 o                         
  -7  15   7          2.74         33.02        21.19 o                         
  -6  15   7          1.59         68.27        27.94 o                         
  -5  15   7        217.48        247.05        27.62 o                         
  -4  15   7        296.83        319.80        26.57 o                         
  -3  15   7          2.54         45.58        20.39 o                         
  -2  15   7         47.56         73.49        19.98 o                         
  -1  15   7          0.19         19.40        16.18 o                         
   0  15   7         37.80         60.54        16.81 o                         
   1  15   7         19.63         27.22        17.84 o                         
   2  15   7          5.90          3.18        18.81 o                         
   3  15   7         56.79         70.99        20.48 o                         
   4  15   7        136.87        155.04        29.49 o                         
   5  15   7         39.45         46.47        23.79 o                         
   6  15   7          0.04         50.02        25.25 o                         
  -7  16   7         73.51         58.42        26.96 o                         
  -6  16   7         25.85         55.69        23.77 o                         
  -5  16   7         50.12         51.70        24.68 o                         
  -4  16   7         97.57        111.64        24.53 o                         
  -3  16   7          2.12         54.01        24.23 o                         
  -2  16   7        209.64        241.75        29.15 o                         
  -1  16   7         78.66         79.65        19.45 o                         
   0  16   7         15.29         34.04        17.73 o                         
   1  16   7         10.39         33.12        21.54 o                         
   2  16   7        332.72        313.55        27.20 o                         
   3  16   7         16.71         11.49        21.88 o                         
   4  16   7         18.11         51.23        23.47 o                         
   5  16   7        130.50        176.83        27.69 o                         
  -5  17   7          4.75         35.68        25.26 o                         
  -4  17   7         24.19         36.84        22.28 o                         
  -3  17   7         46.99         98.63        25.66 o                         
  -2  17   7         51.08         49.33        25.85 o                         
  -1  17   7          4.67         13.24        20.03 o                         
   0  17   7         24.12         32.96        20.59 o                         
   1  17   7          0.76         61.47        24.89 o                         
   2  17   7        230.30        243.65        29.15 o                         
   3  17   7         24.48         24.78        24.78 o                         
  -3  18   7         15.40         10.30        28.89 o                         
  -2  18   7         24.29         59.91        24.59 o                         
  -1  18   7         42.72         60.25        21.34 o                         
   0  18   7          2.49        -17.26        20.04 o                         
   1  18   7         26.25         32.33        25.49 o                         
 -13   0   8         21.00         23.46        37.80 o                         
 -12   0   8        132.70        144.47        33.05 o                         
 -11   0   8        214.98        190.55        35.59 o                         
 -10   0   8        742.00        676.26        45.19 o                         
  -9   0   8          1.88         32.52        16.20 o                         
  -8   0   8          0.68         12.16        15.43 o                         
  -7   0   8         21.23         25.56        14.41 o                         
  -6   0   8        290.90        302.93        24.62 o                         
  -5   0   8        208.81        290.85        26.32 o                         
  -4   0   8         15.64         -0.15        13.97 o                         
  -3   0   8        576.35        695.58        51.24 o                         
  -2   0   8       1161.62       1241.31        31.48 o                         
  -1   0   8         95.30        224.16        32.07 o                         
   0   0   8         12.36         17.87        25.80 o                         
   1   0   8       2251.44       2131.66       121.45 o                         
   2   0   8        778.73        845.44        85.78 o                         
   3   0   8        106.77        133.69        25.01 o                         
   4   0   8         87.77         79.24        24.85 o                         
   5   0   8        720.09        617.90        42.20 o                         
   6   0   8        601.36        548.13        42.91 o                         
   7   0   8       1021.44        936.35        55.00 o                         
   8   0   8        742.00        635.73        91.09 o                         
   9   0   8         73.93         75.88        24.09 o                         
  10   0   8         56.37         55.67        29.86 o                         
  11   0   8        104.48        113.32        29.94 o                         
 -13   1   8          7.61         -1.19        23.90 o                         
 -12   1   8        463.46        418.67        29.03 o                         
 -11   1   8        795.48        726.90        35.79 o                         
 -10   1   8         25.58         17.03        15.70 o                         
  -9   1   8         77.64         78.13        14.67 o                         
  -8   1   8        477.28        491.64        18.68 o                         
  -7   1   8         18.26         21.15        10.34 o                         
  -6   1   8        100.62        130.50        12.46 o                         
  -5   1   8        696.85        720.02        23.24 o                         
  -4   1   8       2027.54       1902.59        26.98 o                         
  -3   1   8        759.04        787.01        18.86 o                         
  -2   1   8       3035.03       2935.43        50.45 o                         
  -1   1   8          4.74         45.80        17.89 o                         
   0   1   8        746.72        952.49        78.86 o                         
   1   1   8         43.28         39.57        12.99 o                         
   2   1   8          8.87         17.23        11.33 o                         
   3   1   8         47.13         63.87        15.64 o                         
   4   1   8        868.36        777.74        39.99 o                         
   5   1   8        275.36        284.27        21.94 o                         
   6   1   8        346.93        309.38        24.07 o                         
   7   1   8         43.81         56.41        20.20 o                         
   8   1   8        102.15        131.68        15.23 o                         
   9   1   8         22.43         40.23        15.25 o                         
  10   1   8         68.47         84.75        17.98 o                         
  11   1   8          1.14         31.77        19.61 o                         
 -13   2   8         25.92         88.30        26.18 o                         
 -12   2   8         16.88         20.24        16.35 o                         
 -11   2   8         49.27         62.28        20.12 o                         
 -10   2   8         89.70         83.80        18.96 o                         
  -9   2   8        605.85        560.10        25.01 o                         
  -8   2   8         17.94         22.85        14.03 o                         
  -7   2   8        333.13        356.89        17.06 o                         
  -6   2   8          0.02          1.86         9.11 o                         
  -5   2   8          0.05         -7.58         8.33 o                         
  -4   2   8        222.92        234.11        15.26 o                         
  -3   2   8        415.77        411.12        16.56 o                         
  -2   2   8         62.89         79.88        10.84 o                         
  -1   2   8        201.00        179.72        15.61 o                         
   0   2   8        224.01        187.18        15.37 o                         
   1   2   8        291.11        442.21        27.52 o                         
   2   2   8        280.34        354.49        22.61 o                         
   3   2   8        440.93        451.12        25.72 o                         
   4   2   8         85.21         73.80        16.04 o                         
   5   2   8        198.45        224.88        26.24 o                         
   6   2   8         74.84         75.54        18.74 o                         
   7   2   8        344.14        315.13        30.66 o                         
   8   2   8         33.99         41.57        14.58 o                         
   9   2   8         19.18         40.74        14.15 o                         
  10   2   8          2.07         41.33        17.24 o                         
  11   2   8          0.10         22.87        22.49 o                         
 -13   3   8        111.33         93.95        19.88 o                         
 -12   3   8        224.40        205.91        27.42 o                         
 -11   3   8         15.79         22.49        19.54 o                         
 -10   3   8        106.63         89.84        18.49 o                         
  -9   3   8        132.08        149.07        17.50 o                         
  -8   3   8        959.96        878.95        38.03 o                         
  -7   3   8        112.84        101.69        14.42 o                         
  -6   3   8         78.34        102.43        11.32 o                         
  -5   3   8         60.37         79.94        11.43 o                         
  -4   3   8        744.52        716.76        26.31 o                         
  -3   3   8         23.19         17.52        10.66 o                         
  -2   3   8        196.81        203.98        13.25 o                         
  -1   3   8        361.68        339.85        20.91 o                         
   0   3   8       3146.44       3079.60        45.59 o                         
   1   3   8        245.94        279.46        15.25 o                         
   2   3   8        215.53        230.28        17.65 o                         
   3   3   8        235.06        241.22        20.33 o                         
   4   3   8         27.46         18.89        15.49 o                         
   5   3   8        679.19        711.94        36.03 o                         
   6   3   8        122.70        113.89        23.42 o                         
   7   3   8        555.99        456.69        24.21 o                         
   8   3   8         32.31         77.50        15.26 o                         
   9   3   8        121.05        149.84        17.86 o                         
  10   3   8         38.12         42.17        18.26 o                         
 -13   4   8         54.06         89.00        28.62 o                         
 -12   4   8         18.91         57.27        21.81 o                         
 -11   4   8         63.17        100.26        19.49 o                         
 -10   4   8        968.51        875.95        33.44 o                         
  -9   4   8        464.00        487.13        24.01 o                         
  -8   4   8        918.42        817.77        26.70 o                         
  -7   4   8        584.70        606.38        22.29 o                         
  -6   4   8         42.91         40.03        12.17 o                         
  -5   4   8        171.88        177.46        16.34 o                         
  -4   4   8        484.57        424.61        14.85 o                         
  -3   4   8         16.01         23.18        11.00 o                         
  -2   4   8          4.74         20.89        10.65 o                         
  -1   4   8        469.94        577.39        27.36 o                         
   0   4   8       1243.32       1133.87        24.74 o                         
   1   4   8        116.70        127.57        13.83 o                         
   2   4   8        154.26        171.29        16.14 o                         
   3   4   8        350.53        387.77        21.44 o                         
   4   4   8        452.60        437.57        24.41 o                         
   5   4   8        178.78        227.97        32.64 o                         
   6   4   8          5.88         19.10        14.95 o                         
   7   4   8          2.54         19.29        14.36 o                         
   8   4   8        116.15        130.56        14.79 o                         
   9   4   8          5.25         23.68        13.92 o                         
  10   4   8         72.37         87.88        18.58 o                         
 -13   5   8          0.90        -19.64        33.37 o                         
 -12   5   8         13.49         22.17        21.35 o                         
 -11   5   8          5.14         40.79        22.71 o                         
 -10   5   8        180.83        174.93        21.27 o                         
  -9   5   8         87.79        120.27        20.78 o                         
  -8   5   8          9.47         22.54        14.22 o                         
  -7   5   8         72.30        100.02        17.69 o                         
  -6   5   8        550.84        537.86        18.47 o                         
  -5   5   8        145.06        175.65        17.36 o                         
  -4   5   8        345.79        391.01        20.54 o                         
  -3   5   8        313.31        379.85        18.39 o                         
  -2   5   8        206.98        270.26        19.20 o                         
  -1   5   8         31.64         20.22        11.66 o                         
   0   5   8         63.99         42.64        13.40 o                         
   1   5   8        180.87        226.59        18.70 o                         
   2   5   8        250.54        269.43        18.90 o                         
   3   5   8          2.12         -3.89        12.02 o                         
   4   5   8         84.90         91.11        16.94 o                         
   5   5   8         42.97         43.33        13.54 o                         
   6   5   8         62.61         60.02        14.65 o                         
   7   5   8        365.86        358.64        28.23 o                         
   8   5   8        151.75        122.79        26.23 o                         
   9   5   8          7.61          7.04        19.63 o                         
  10   5   8          5.89         -4.10        19.49 o                         
 -12   6   8          5.52         -3.92        20.62 o                         
 -11   6   8          0.32         -4.52        22.00 o                         
 -10   6   8         98.85         88.48        19.79 o                         
  -9   6   8         18.97         30.29        16.30 o                         
  -8   6   8          2.48          6.17        15.40 o                         
  -7   6   8          8.84         29.50        15.91 o                         
  -6   6   8        149.27        195.14        16.72 o                         
  -5   6   8        106.03        126.74        16.24 o                         
  -4   6   8          4.48         15.17        12.96 o                         
  -3   6   8        536.12        527.41        21.62 o                         
  -2   6   8        235.92        191.21        11.90 o                         
  -1   6   8        279.73        293.43        18.99 o                         
   0   6   8         11.22          2.35        14.11 o                         
   1   6   8         88.71         62.82        15.42 o                         
   2   6   8          4.80         15.10        13.05 o                         
   3   6   8        248.29        268.24        24.87 o                         
   4   6   8          0.72         13.78        15.43 o                         
   5   6   8          0.31          2.31        18.41 o                         
   6   6   8        109.63        119.09        19.14 o                         
   7   6   8          0.15         18.72        13.27 o                         
   8   6   8         15.75         36.79        14.12 o                         
   9   6   8          3.76         28.23        15.33 o                         
  10   6   8          8.81         44.19        19.69 o                         
 -12   7   8         45.98         79.47        23.10 o                         
 -11   7   8         25.79         27.61        19.19 o                         
 -10   7   8         37.32         61.41        23.23 o                         
  -9   7   8         53.10         70.19        20.35 o                         
  -8   7   8         32.92         34.57        16.76 o                         
  -7   7   8        106.49        142.58        21.62 o                         
  -6   7   8        821.54        776.43        26.98 o                         
  -5   7   8        439.65        449.84        17.98 o                         
  -4   7   8         29.27         13.10        14.43 o                         
  -3   7   8        130.41        160.85        15.72 o                         
  -2   7   8          0.59         23.46         9.86 o                         
  -1   7   8          4.65         -7.62        10.21 o                         
   0   7   8         15.79         34.74        15.25 o                         
   1   7   8         27.58         38.15        11.92 o                         
   2   7   8          7.13         10.29        15.55 o                         
   3   7   8          0.10         22.69        14.33 o                         
   4   7   8         30.29         58.94        16.81 o                         
   5   7   8         18.92         32.75        17.56 o                         
   6   7   8          6.89         16.42        18.33 o                         
   7   7   8        172.40        149.35        22.92 o                         
   8   7   8          4.05         60.15        16.24 o                         
   9   7   8          0.40         31.71        17.91 o                         
  10   7   8          7.12         29.10        17.59 o                         
 -12   8   8          3.45         51.67        23.50 o                         
 -11   8   8          0.12          8.77        20.78 o                         
 -10   8   8        395.00        357.39        25.30 o                         
  -9   8   8         15.47         14.81        19.31 o                         
  -8   8   8        152.85        135.76        19.77 o                         
  -7   8   8        109.73         86.75        17.44 o                         
  -6   8   8         78.04        105.40        16.37 o                         
  -5   8   8        258.65        273.90        17.19 o                         
  -4   8   8         96.82         71.30        15.43 o                         
  -3   8   8         31.60         24.39        13.39 o                         
  -2   8   8       1977.37       1638.49        30.81 o                         
  -1   8   8          7.50         28.62        13.89 o                         
   0   8   8         20.60         10.60        11.67 o                         
   1   8   8        623.70        624.00        24.85 o                         
   2   8   8        420.23        483.82        24.64 o                         
   3   8   8         53.64         44.69        16.59 o                         
   4   8   8         16.46        -11.53        16.81 o                         
   5   8   8        663.55        652.20        31.57 o                         
   6   8   8        106.31         83.16        21.46 o                         
   7   8   8         92.04        111.13        20.74 o                         
   8   8   8        292.17        285.64        31.00 o                         
   9   8   8          0.01        -13.80        21.13 o                         
 -11   9   8         54.91         45.99        16.87 o                         
 -10   9   8        233.82        236.62        27.98 o                         
  -9   9   8        315.72        274.11        27.97 o                         
  -8   9   8        303.38        302.54        25.16 o                         
  -7   9   8        520.09        467.54        28.47 o                         
  -6   9   8          3.28         10.44        15.52 o                         
  -5   9   8          8.04         19.06        13.12 o                         
  -4   9   8        117.86        120.41        14.19 o                         
  -3   9   8       1041.02        879.52        33.51 o                         
  -2   9   8        821.28        869.75        29.02 o                         
  -1   9   8          3.58          2.47        11.84 o                         
   0   9   8         10.04         26.81        12.49 o                         
   1   9   8         38.61         65.55        17.91 o                         
   2   9   8         39.38         55.84        17.55 o                         
   3   9   8         11.93         57.94        19.93 o                         
   4   9   8         14.06          5.54        18.07 o                         
   5   9   8         56.79         60.50        20.46 o                         
   6   9   8         42.44         34.89        19.42 o                         
   7   9   8          0.29         18.02        19.59 o                         
   8   9   8          0.28         50.82        20.40 o                         
   9   9   8          3.09         37.90        20.56 o                         
 -11  10   8          5.86         14.97        22.30 o                         
 -10  10   8         41.55         59.32        24.35 o                         
  -9  10   8        128.71        104.02        22.77 o                         
  -8  10   8         21.15         12.06        19.13 o                         
  -7  10   8         28.22         13.75        14.95 o                         
  -6  10   8         67.17         67.37        17.37 o                         
  -5  10   8         22.52         27.44        15.25 o                         
  -4  10   8         19.84         15.47        12.95 o                         
  -3  10   8        108.24        140.41        13.07 o                         
  -2  10   8        584.42        573.52        30.26 o                         
  -1  10   8          4.42        -11.58        12.49 o                         
   0  10   8        311.26        291.54        22.08 o                         
   1  10   8        418.05        441.16        27.86 o                         
   2  10   8         18.05          1.45        17.31 o                         
   3  10   8         14.48         41.52        18.97 o                         
   4  10   8         61.13         75.26        24.42 o                         
   5  10   8          3.08         12.64        22.90 o                         
   6  10   8        186.92        189.88        25.74 o                         
   7  10   8         70.46         83.52        20.78 o                         
   8  10   8          4.05         36.18        17.16 o                         
 -10  11   8          4.52         25.13        22.36 o                         
  -9  11   8          0.01        -21.22        27.67 o                         
  -8  11   8         94.75         66.01        16.89 o                         
  -7  11   8        203.90        202.72        21.80 o                         
  -6  11   8        637.28        697.04        33.41 o                         
  -5  11   8        137.10        165.59        21.00 o                         
  -4  11   8          6.91         10.34        13.48 o                         
  -3  11   8        138.79        149.90        16.32 o                         
  -2  11   8        310.26        310.85        18.47 o                         
  -1  11   8         17.65         43.74        14.61 o                         
   0  11   8         48.69         64.06        17.69 o                         
   1  11   8          6.74        -14.16        17.02 o                         
   2  11   8        244.09        201.36        25.08 o                         
   3  11   8        360.39        377.05        29.85 o                         
   4  11   8         22.44         29.13        20.84 o                         
   5  11   8         41.90         37.65        21.82 o                         
   6  11   8        183.17        205.85        26.40 o                         
   7  11   8          0.29          2.76        18.30 o                         
   8  11   8          8.67         48.31        19.30 o                         
 -10  12   8         40.14         54.52        30.82 o                         
  -9  12   8          0.02         25.55        26.11 o                         
  -8  12   8          3.73          5.50        18.22 o                         
  -7  12   8        155.39        153.00        20.63 o                         
  -6  12   8        342.27        347.88        25.70 o                         
  -5  12   8        453.89        443.68        28.93 o                         
  -4  12   8          0.24         21.80        16.03 o                         
  -3  12   8          0.57         15.49        14.24 o                         
  -2  12   8         64.22         98.45        18.84 o                         
  -1  12   8        242.22        250.10        17.82 o                         
   0  12   8        106.57         74.46        20.71 o                         
   1  12   8         40.81         36.88        20.53 o                         
   2  12   8          2.76        -12.14        18.14 o                         
   3  12   8        170.30        304.85        31.12 o                         
   4  12   8          0.78         56.18        22.69 o                         
   5  12   8          9.91         40.53        17.79 o                         
   6  12   8          7.02         61.27        21.51 o                         
   7  12   8         14.36         54.05        22.23 o                         
  -9  13   8         35.71         14.31        20.09 o                         
  -8  13   8         38.77         57.61        20.80 o                         
  -7  13   8         40.52         55.00        20.42 o                         
  -6  13   8          8.38         37.00        18.21 o                         
  -5  13   8         98.35        128.22        19.30 o                         
  -4  13   8         29.81         50.24        20.64 o                         
  -3  13   8        178.73        156.91        23.86 o                         
  -2  13   8        172.10        184.34        24.10 o                         
  -1  13   8        381.51        313.81        19.09 o                         
   0  13   8         37.03         39.99        16.06 o                         
   1  13   8          5.94         40.60        16.24 o                         
   2  13   8        297.21        316.80        23.57 o                         
   3  13   8        174.12        212.41        25.49 o                         
   4  13   8        161.97        195.66        23.12 o                         
   5  13   8         71.78         88.01        25.89 o                         
   6  13   8         51.62         51.34        17.82 o                         
   7  13   8          4.85         46.05        21.68 o                         
  -8  14   8          3.38         67.02        21.36 o                         
  -7  14   8          2.17          6.05        22.89 o                         
  -6  14   8         26.17         39.43        19.95 o                         
  -5  14   8          1.11         39.21        18.98 o                         
  -4  14   8          5.03         37.34        17.89 o                         
  -3  14   8         54.56         50.56        18.34 o                         
  -2  14   8        226.54        241.06        24.32 o                         
  -1  14   8        221.80        215.87        18.49 o                         
   0  14   8        288.33        255.10        20.49 o                         
   1  14   8         42.00         48.88        20.62 o                         
   2  14   8         44.53         24.93        19.80 o                         
   3  14   8         18.03         21.71        16.48 o                         
   4  14   8          4.93         37.92        17.93 o                         
   5  14   8         63.26         94.17        19.76 o                         
   6  14   8          0.01         45.73        22.50 o                         
  -7  15   8         58.50         36.52        24.15 o                         
  -6  15   8         52.00         60.85        22.40 o                         
  -5  15   8        248.24        246.08        24.09 o                         
  -4  15   8         37.79         56.75        20.37 o                         
  -3  15   8        104.91        124.81        21.09 o                         
  -2  15   8         83.68         79.22        21.19 o                         
  -1  15   8          0.27         26.86        15.39 o                         
   0  15   8         61.51         77.00        20.89 o                         
   1  15   8          0.73         47.45        20.05 o                         
   2  15   8         64.65         53.48        20.92 o                         
   3  15   8          0.00         36.19        20.48 o                         
   4  15   8         16.52         38.26        21.57 o                         
   5  15   8        208.33        270.92        29.53 o                         
  -6  16   8        137.78        177.77        29.08 o                         
  -5  16   8        171.85        148.27        24.97 o                         
  -4  16   8         94.06         62.65        22.10 o                         
  -3  16   8          1.23          2.08        19.74 o                         
  -2  16   8         23.53         69.18        20.15 o                         
  -1  16   8         15.76         22.78        16.19 o                         
   0  16   8          2.38         59.70        21.18 o                         
   1  16   8         14.09          8.47        18.75 o                         
   2  16   8        157.30        193.83        23.19 o                         
   3  16   8          9.52         -9.85        20.34 o                         
  -4  17   8          0.56         -1.43        23.53 o                         
  -3  17   8         17.02         65.21        24.26 o                         
  -2  17   8          5.53         79.24        30.84 o                         
  -1  17   8         12.32         77.36        25.28 o                         
   0  17   8         12.74         41.25        23.82 o                         
   1  17   8          4.48         65.15        22.49 o                         
   2  17   8          9.28         22.99        24.83 o                         
 -13   1   9         55.31         46.08        24.15 o                         
 -12   1   9         18.93         52.84        20.33 o                         
 -11   1   9        241.64        233.36        22.97 o                         
 -10   1   9          9.88         39.85        15.53 o                         
  -9   1   9        428.73        486.47        20.50 o                         
  -8   1   9          2.52         -2.20        11.57 o                         
  -7   1   9         21.78         33.01        10.56 o                         
  -6   1   9        299.07        299.96        17.91 o                         
  -5   1   9        971.63        863.41        31.03 o                         
  -4   1   9         12.65         31.89        10.81 o                         
  -3   1   9        276.94        307.08        16.33 o                         
  -2   1   9        123.60        204.10        16.28 o                         
  -1   1   9        114.13        110.08        21.26 o                         
   0   1   9        602.19        587.59        38.49 o                         
   1   1   9        413.77        367.57        23.61 o                         
   2   1   9         35.54         78.06        13.79 o                         
   3   1   9        211.57        201.92        19.53 o                         
   4   1   9        174.07        146.76        21.49 o                         
   5   1   9          9.83         36.87        16.31 o                         
   6   1   9        282.12        231.25        22.40 o                         
   7   1   9        102.56         80.42        28.52 o                         
   8   1   9          0.66         25.84        21.75 o                         
   9   1   9          6.49         11.16        27.65 o                         
  10   1   9          0.22        -10.30        23.32 o                         
 -13   2   9         22.90         62.06        27.70 o                         
 -12   2   9          2.60         -6.23        17.39 o                         
 -11   2   9          1.32         25.04        16.55 o                         
 -10   2   9        136.94        191.67        18.73 o                         
  -9   2   9        214.79        238.01        20.35 o                         
  -8   2   9        234.84        255.44        17.62 o                         
  -7   2   9         27.30         57.60        11.89 o                         
  -6   2   9         83.81        100.65        15.08 o                         
  -5   2   9        190.75        197.52        16.41 o                         
  -4   2   9          2.67          7.40        11.28 o                         
  -3   2   9        558.39        470.09        19.18 o                         
  -2   2   9        154.93        201.06        17.35 o                         
  -1   2   9         61.21         56.04        13.33 o                         
   0   2   9        152.27        112.70        16.33 o                         
   1   2   9         57.56         50.29        16.95 o                         
   2   2   9        159.50        190.59        17.99 o                         
   3   2   9        130.87        126.96        16.98 o                         
   4   2   9          6.78          9.22        18.00 o                         
   5   2   9          8.02          8.05        17.41 o                         
   6   2   9          0.61         22.31        17.41 o                         
   7   2   9         96.25         77.57        21.05 o                         
   8   2   9         80.54         40.00        29.28 o                         
   9   2   9         70.17        128.80        25.49 o                         
  10   2   9          0.94         14.12        17.97 o                         
 -12   3   9        100.25         90.32        23.30 o                         
 -11   3   9          5.39         19.37        19.97 o                         
 -10   3   9          3.51          4.40        16.31 o                         
  -9   3   9         84.06        103.32        18.65 o                         
  -8   3   9        314.47        377.54        20.46 o                         
  -7   3   9        368.34        399.30        18.22 o                         
  -6   3   9        160.65        176.34        14.25 o                         
  -5   3   9         27.88         27.81        12.11 o                         
  -4   3   9        412.23        428.48        21.45 o                         
  -3   3   9          6.87         -9.88        10.46 o                         
  -2   3   9        332.34        286.27        14.06 o                         
  -1   3   9        695.58        699.32        44.40 o                         
   0   3   9        617.92        591.54        43.64 o                         
   1   3   9         68.57         64.52        10.46 o                         
   2   3   9        278.79        298.67        18.61 o                         
   3   3   9        105.43        128.87        20.32 o                         
   4   3   9        450.26        511.04        30.90 o                         
   5   3   9          9.64        -14.27        16.09 o                         
   6   3   9         92.50        101.17        19.48 o                         
   7   3   9        117.09         87.69        20.20 o                         
   8   3   9          5.67          4.05        18.57 o                         
   9   3   9         44.04         69.59        18.33 o                         
  10   3   9          0.33         41.09        30.61 o                         
 -12   4   9         82.56         57.42        22.52 o                         
 -11   4   9        115.50        134.06        22.81 o                         
 -10   4   9          0.03         24.35        17.36 o                         
  -9   4   9          9.38          7.33        15.18 o                         
  -8   4   9         20.28         16.03        13.53 o                         
  -7   4   9         73.25         80.30        15.19 o                         
  -6   4   9         56.11         58.13        13.49 o                         
  -5   4   9        719.41        794.67        27.86 o                         
  -4   4   9          4.04         15.57        11.71 o                         
  -3   4   9         31.53         18.03        11.32 o                         
  -2   4   9          9.40         11.52        11.60 o                         
  -1   4   9         32.34         17.23         9.70 o                         
   0   4   9        261.13        258.09        14.54 o                         
   1   4   9        343.17        360.51        20.23 o                         
   2   4   9        283.40        370.12        20.76 o                         
   3   4   9        151.96        169.68        18.36 o                         
   4   4   9         90.11        121.46        23.40 o                         
   5   4   9         66.82         99.93        19.92 o                         
   6   4   9          4.07         51.33        23.06 o                         
   7   4   9         41.19         32.75        17.70 o                         
   8   4   9         34.89         62.60        18.98 o                         
   9   4   9         25.74         66.53        19.05 o                         
  10   4   9          3.64          9.05        19.70 o                         
 -12   5   9        278.03        258.94        25.18 o                         
 -11   5   9         40.04         47.95        19.84 o                         
 -10   5   9          0.34         21.53        19.85 o                         
  -9   5   9         42.77         71.72        16.41 o                         
  -8   5   9         26.40         27.04        13.16 o                         
  -7   5   9        237.33        283.96        17.91 o                         
  -6   5   9         93.79        118.97        18.26 o                         
  -5   5   9          1.32          4.29        13.75 o                         
  -4   5   9        346.00        308.69        17.70 o                         
  -3   5   9        397.96        404.61        19.58 o                         
  -2   5   9         22.70          8.47        12.24 o                         
  -1   5   9         27.30         30.35        13.95 o                         
   0   5   9        436.16        382.34        21.42 o                         
   1   5   9        399.88        454.07        24.25 o                         
   2   5   9         22.20         21.13        16.27 o                         
   3   5   9        833.21        819.25        39.16 o                         
   4   5   9         19.27         34.03        13.35 o                         
   5   5   9          9.70         10.24        16.13 o                         
   6   5   9         59.56         93.27        22.57 o                         
   7   5   9         15.36        -14.56        14.56 o                         
   8   5   9         17.50         46.19        15.31 o                         
   9   5   9          0.22         40.20        23.17 o                         
 -12   6   9         20.59          7.00        21.44 o                         
 -11   6   9        160.89        154.33        24.10 o                         
 -10   6   9          9.22         31.92        17.71 o                         
  -9   6   9          9.87         31.19        14.39 o                         
  -8   6   9          6.24         17.31        12.39 o                         
  -7   6   9        164.19        150.11        17.05 o                         
  -6   6   9        141.48        130.72        19.09 o                         
  -5   6   9         57.05         42.75        13.91 o                         
  -4   6   9         38.25         28.05        11.96 o                         
  -3   6   9         40.52         45.73        14.96 o                         
  -2   6   9         38.35         13.67        11.92 o                         
  -1   6   9         40.29         38.03        13.85 o                         
   0   6   9         28.14         27.93        21.09 o                         
   1   6   9         28.24         25.71        15.24 o                         
   2   6   9        338.20        356.92        21.28 o                         
   3   6   9        189.34        161.72        15.01 o                         
   4   6   9         73.45         74.56        23.82 o                         
   5   6   9          4.74         39.52        24.06 o                         
   6   6   9         41.16         59.06        23.32 o                         
   7   6   9          6.67         38.80        18.99 o                         
   8   6   9          7.58         47.90        20.82 o                         
   9   6   9         65.76         33.46        16.63 o                         
 -12   7   9         24.74         61.03        23.32 o                         
 -11   7   9        246.07        254.30        24.72 o                         
 -10   7   9        262.01        241.15        22.39 o                         
  -9   7   9        141.47        151.70        22.83 o                         
  -8   7   9         19.04         20.87        17.16 o                         
  -7   7   9        240.70        279.11        19.06 o                         
  -6   7   9        629.15        583.29        26.35 o                         
  -5   7   9        115.30        120.74        17.97 o                         
  -4   7   9         82.46        109.08        14.94 o                         
  -3   7   9        151.21        170.92        14.14 o                         
  -2   7   9         21.98          5.34        14.03 o                         
  -1   7   9         74.65        100.81        16.19 o                         
   0   7   9          2.27        -13.91        15.74 o                         
   1   7   9         19.09         15.47        14.78 o                         
   2   7   9          1.67          0.25        18.38 o                         
   3   7   9         17.40         39.11        21.33 o                         
   4   7   9          2.55         21.15        21.40 o                         
   5   7   9         14.54         46.73        15.21 o                         
   6   7   9          0.49         15.67        22.19 o                         
   7   7   9         28.85         43.71        18.45 o                         
   8   7   9         27.14          5.76        20.74 o                         
   9   7   9          3.47         30.30        21.13 o                         
 -11   8   9        162.43        177.74        24.41 o                         
 -10   8   9         84.74         84.04        21.07 o                         
  -9   8   9         13.74         59.49        20.31 o                         
  -8   8   9          2.04         -1.78        16.03 o                         
  -7   8   9        164.20        161.55        17.85 o                         
  -6   8   9        683.52        679.25        21.76 o                         
  -5   8   9       2620.28       2118.80        37.90 o                         
  -4   8   9        639.35        594.49        25.03 o                         
  -3   8   9        702.17        665.34        29.77 o                         
  -2   8   9         80.32         82.88        13.94 o                         
  -1   8   9        515.94        481.77        19.21 o                         
   0   8   9        517.53        600.23        28.54 o                         
   1   8   9        102.41        106.08        18.51 o                         
   2   8   9         87.18         86.94        22.74 o                         
   3   8   9          3.54         -8.11        17.77 o                         
   4   8   9         49.02         59.68        25.47 o                         
   5   8   9        176.62        193.27        20.24 o                         
   6   8   9         13.27         39.94        17.85 o                         
   7   8   9         69.37         65.18        21.23 o                         
   8   8   9         38.40        105.74        25.01 o                         
 -11   9   9         97.80         80.29        24.61 o                         
 -10   9   9          1.09         70.06        22.24 o                         
  -9   9   9         86.56        121.28        22.66 o                         
  -8   9   9         66.42        108.19        20.73 o                         
  -7   9   9          7.52         -2.78        15.04 o                         
  -6   9   9        304.29        314.78        25.72 o                         
  -5   9   9          0.39          6.49        15.44 o                         
  -4   9   9        309.49        307.73        21.73 o                         
  -3   9   9         74.95         67.15        15.87 o                         
  -2   9   9        388.07        384.70        21.35 o                         
  -1   9   9         77.33         77.85        12.91 o                         
   0   9   9         12.67          5.52        12.74 o                         
   1   9   9         37.84         86.40        17.08 o                         
   2   9   9         52.09         79.43        17.10 o                         
   3   9   9         80.99         99.60        17.58 o                         
   4   9   9         56.89         69.83        21.82 o                         
   5   9   9         24.64         82.28        22.24 o                         
   6   9   9          8.22         17.76        19.11 o                         
   7   9   9        101.77        133.71        24.37 o                         
   8   9   9         33.90         48.43        20.64 o                         
 -10  10   9         16.33         15.71        24.69 o                         
  -9  10   9         13.69         36.00        20.83 o                         
  -8  10   9         30.79         53.92        23.62 o                         
  -7  10   9         11.81         36.32        16.63 o                         
  -6  10   9        234.64        259.06        18.21 o                         
  -5  10   9        533.77        557.69        29.10 o                         
  -4  10   9         11.29         20.32        16.59 o                         
  -3  10   9        371.27        331.46        23.02 o                         
  -2  10   9        558.70        528.58        29.61 o                         
  -1  10   9         26.21         20.20        12.92 o                         
   0  10   9         16.07         44.14        16.42 o                         
   1  10   9        149.96        114.06        18.86 o                         
   2  10   9         28.42         36.62        16.98 o                         
   3  10   9         30.80          6.54        20.06 o                         
   4  10   9         37.76         62.79        21.30 o                         
   5  10   9          1.95        -18.86        18.86 o                         
   6  10   9        126.94        106.48        22.16 o                         
   7  10   9          9.55         26.32        20.15 o                         
   8  10   9         24.73         64.51        23.98 o                         
 -10  11   9         96.15         81.82        23.99 o                         
  -9  11   9          4.06         36.30        20.42 o                         
  -8  11   9         22.97         26.79        17.42 o                         
  -7  11   9        240.25        255.79        24.29 o                         
  -6  11   9        450.20        366.59        30.50 o                         
  -5  11   9         22.71         38.81        15.96 o                         
  -4  11   9          0.72         19.21        17.37 o                         
  -3  11   9         95.26         75.54        18.60 o                         
  -2  11   9         11.62         33.51        17.61 o                         
  -1  11   9          1.34          9.41        13.72 o                         
   0  11   9        387.77        397.34        29.35 o                         
   1  11   9        480.24        553.60        32.66 o                         
   2  11   9        866.97        765.51        36.26 o                         
   3  11   9        794.43        751.58        34.77 o                         
   4  11   9          2.15         11.33        22.84 o                         
   5  11   9        462.48        457.47        30.60 o                         
   6  11   9        124.48         80.62        21.09 o                         
   7  11   9          0.04          7.72        21.41 o                         
  -9  12   9          6.33         27.62        22.09 o                         
  -8  12   9         57.32         34.38        22.50 o                         
  -7  12   9         95.43         67.11        18.73 o                         
  -6  12   9        499.88        411.30        25.01 o                         
  -5  12   9        377.50        389.62        22.13 o                         
  -4  12   9        100.65        128.25        20.78 o                         
  -3  12   9          2.58         18.60        17.57 o                         
  -2  12   9        444.17        411.00        29.60 o                         
  -1  12   9         79.82         85.34        17.98 o                         
   0  12   9        209.31        223.10        22.88 o                         
   1  12   9         43.12         34.29        17.97 o                         
   2  12   9          4.24         67.88        24.58 o                         
   3  12   9          4.72         28.03        21.51 o                         
   4  12   9         41.00        115.70        23.76 o                         
   5  12   9          9.38         28.21        21.97 o                         
   6  12   9         27.22         56.48        23.72 o                         
  -8  13   9         85.43         57.53        22.70 o                         
  -7  13   9        168.49        163.58        22.79 o                         
  -6  13   9          5.61         44.47        16.81 o                         
  -5  13   9          2.31         27.08        16.18 o                         
  -4  13   9        104.04        108.32        18.13 o                         
  -3  13   9       1040.04       1002.51        44.04 o                         
  -2  13   9         41.64         44.28        21.01 o                         
  -1  13   9         39.99         29.13        19.16 o                         
   0  13   9          1.24         -2.10        18.67 o                         
   1  13   9        316.97        265.76        26.54 o                         
   2  13   9        149.59        142.19        22.49 o                         
   3  13   9        380.99        371.44        32.77 o                         
   4  13   9         18.06        140.33        31.68 o                         
   5  13   9         14.09         13.68        24.41 o                         
   6  13   9         42.64         35.98        29.01 o                         
  -7  14   9        135.73        176.31        23.17 o                         
  -6  14   9        269.37        260.20        22.55 o                         
  -5  14   9        347.46        358.60        26.26 o                         
  -4  14   9          0.09         -0.77        18.17 o                         
  -3  14   9        117.88        188.02        25.34 o                         
  -2  14   9         31.59         41.44        29.28 o                         
  -1  14   9        216.52        232.72        30.17 o                         
   0  14   9          3.71         76.23        27.38 o                         
   1  14   9          9.06         45.51        20.95 o                         
   2  14   9         66.58         64.62        23.86 o                         
   3  14   9         65.11         40.69        29.83 o                         
   4  14   9         79.36        107.32        29.37 o                         
   5  14   9          0.81          0.57        26.99 o                         
  -6  15   9        153.51        163.72        23.62 o                         
  -5  15   9         17.48         67.77        19.09 o                         
  -4  15   9          0.21         41.22        19.66 o                         
  -3  15   9        235.20        185.68        20.58 o                         
  -2  15   9         48.83         62.53        22.58 o                         
  -1  15   9         37.62         24.41        22.83 o                         
   0  15   9          2.58         17.28        29.41 o                         
   1  15   9         11.70         23.67        22.74 o                         
   2  15   9          9.15         17.94        22.48 o                         
   3  15   9         15.49          1.60        24.96 o                         
  -5  16   9        155.19        142.63        24.88 o                         
  -4  16   9        147.37        114.87        22.04 o                         
  -3  16   9        165.20        180.28        31.09 o                         
  -2  16   9         85.10         66.58        19.56 o                         
  -1  16   9         75.28        109.57        24.18 o                         
   0  16   9          3.76         33.15        21.98 o                         
   1  16   9        229.02        202.21        28.40 o                         
   2  16   9         24.66         46.19        25.70 o                         
 -12   0  10         97.61        146.34        31.78 o                         
 -11   0  10        268.64        265.82        32.63 o                         
 -10   0  10         25.63         10.52        16.74 o                         
  -9   0  10        323.82        367.18        33.28 o                         
  -8   0  10          4.03          5.02        15.58 o                         
  -7   0  10         62.04        103.27        22.14 o                         
  -6   0  10         42.39         60.40        20.35 o                         
  -5   0  10        442.91        327.73        31.21 o                         
  -4   0  10        231.26        213.27        22.04 o                         
  -3   0  10        395.36        422.99        26.19 o                         
  -2   0  10         44.59         46.72        21.19 o                         
  -1   0  10        456.35        452.76        47.04 o                         
   0   0  10       1749.62       1537.22        71.08 o                         
   1   0  10        265.40        282.28        16.46 o                         
   2   0  10        100.40         95.17        22.63 o                         
   3   0  10       1913.79       1607.69        52.24 o                         
   4   0  10        206.00        200.22        54.96 o                         
   5   0  10        428.79        302.32        98.47 o                         
   6   0  10         24.08         56.67        40.97 o                         
   7   0  10         15.88         57.79        39.45 o                         
   8   0  10        277.31        194.68        43.94 o                         
   9   0  10        186.99         99.32        35.21 o                         
 -12   1  10         70.43         80.00        21.40 o                         
 -11   1  10         41.33         76.81        16.69 o                         
 -10   1  10          1.72         29.30        14.37 o                         
  -9   1  10        534.20        514.87        22.29 o                         
  -8   1  10        891.75        716.35        24.48 o                         
  -7   1  10        677.98        693.78        26.09 o                         
  -6   1  10         68.82         50.04        14.03 o                         
  -5   1  10        118.98        145.89        18.59 o                         
  -4   1  10        105.31         79.22        14.38 o                         
  -3   1  10       1575.66       1342.26        30.66 o                         
  -2   1  10        891.60        815.52        37.35 o                         
  -1   1  10        125.31        111.95        12.24 o                         
   0   1  10        501.24        419.79        19.93 o                         
   1   1  10        754.42        646.93        51.58 o                         
   2   1  10        146.44        163.86        17.30 o                         
   3   1  10        107.91        110.98        18.47 o                         
   4   1  10        755.04        639.74        41.52 o                         
   5   1  10        186.19        124.32        26.83 o                         
   6   1  10        307.56        271.16        34.99 o                         
   7   1  10         47.68         15.44        24.25 o                         
   8   1  10         47.88         57.90        19.65 o                         
   9   1  10          0.21          3.67        23.29 o                         
 -12   2  10         16.87         32.39        16.65 o                         
 -11   2  10         55.05         95.93        17.46 o                         
 -10   2  10         36.06         79.06        16.23 o                         
  -9   2  10         48.51         43.32        14.04 o                         
  -8   2  10         29.40         32.01        12.54 o                         
  -7   2  10        359.82        347.23        21.04 o                         
  -6   2  10        216.87        225.29        17.85 o                         
  -5   2  10         89.87         73.65        14.02 o                         
  -4   2  10        188.97        188.88        17.63 o                         
  -3   2  10          7.96          8.87        10.84 o                         
  -2   2  10         11.03         25.42        12.97 o                         
  -1   2  10        144.85        119.27        26.04 o                         
   0   2  10         15.00         -1.85        16.25 o                         
   1   2  10          7.41          5.77        14.61 o                         
   2   2  10        362.98        385.09        24.15 o                         
   3   2  10        148.67        149.91        19.04 o                         
   4   2  10        323.98        338.92        29.39 o                         
   5   2  10        341.65        405.33        32.44 o                         
   6   2  10        136.29        165.51        25.21 o                         
   7   2  10          0.13         -0.28        18.03 o                         
   8   2  10          2.16         11.90        18.90 o                         
   9   2  10          4.77         23.29        27.43 o                         
 -12   3  10         63.51         69.69        20.86 o                         
 -11   3  10        236.44        242.27        21.71 o                         
 -10   3  10         55.06         95.68        18.62 o                         
  -9   3  10          0.14         54.24        19.87 o                         
  -8   3  10        102.56        124.52        18.24 o                         
  -7   3  10          8.09         -5.73        13.53 o                         
  -6   3  10        332.31        369.13        20.91 o                         
  -5   3  10         70.78         72.85        14.43 o                         
  -4   3  10        388.36        410.33        20.47 o                         
  -3   3  10        631.69        657.14        23.26 o                         
  -2   3  10         18.98         32.99        10.08 o                         
  -1   3  10         29.30         53.61        14.61 o                         
   0   3  10        292.81        350.00        23.21 o                         
   1   3  10        383.21        368.86        17.49 o                         
   2   3  10       1480.18       1189.67        35.82 o                         
   3   3  10         35.58         45.88        20.52 o                         
   4   3  10          0.04         -1.31        16.10 o                         
   5   3  10         48.79         50.19        22.48 o                         
   6   3  10        226.47        158.46        28.57 o                         
   7   3  10          2.02         26.21        25.73 o                         
   8   3  10          7.66          4.34        19.63 o                         
   9   3  10          7.21         35.53        29.11 o                         
 -12   4  10        173.99        194.53        26.49 o                         
 -11   4  10        426.20        384.07        29.63 o                         
 -10   4  10          2.06         -4.48        15.34 o                         
  -9   4  10          0.78         12.15        14.18 o                         
  -8   4  10        190.55        171.71        18.50 o                         
  -7   4  10       1209.78       1066.88        34.79 o                         
  -6   4  10       1494.62       1218.67        39.70 o                         
  -5   4  10          0.01          8.77        13.54 o                         
  -4   4  10          3.12         10.46        12.73 o                         
  -3   4  10          2.96         93.14        14.90 o                         
  -2   4  10         35.55         61.82        13.13 o                         
  -1   4  10         41.25         55.58        11.49 o                         
   0   4  10        778.88        726.17        44.58 o                         
   1   4  10         37.29         50.82        14.94 o                         
   2   4  10         16.97         13.70        14.54 o                         
   3   4  10        690.74        644.74        27.14 o                         
   4   4  10          3.51         -2.03        13.34 o                         
   5   4  10         12.28        104.58        24.10 o                         
   6   4  10          4.82          3.75        16.36 o                         
   7   4  10         34.42          9.60        14.70 o                         
   8   4  10          1.38         87.00        23.68 o                         
   9   4  10         42.02         20.77        27.62 o                         
 -12   5  10          5.57         40.90        24.90 o                         
 -11   5  10        179.16        183.74        25.02 o                         
 -10   5  10        381.70        376.72        23.48 o                         
  -9   5  10        313.51        290.23        21.45 o                         
  -8   5  10        250.78        254.71        21.83 o                         
  -7   5  10        245.47        260.66        21.64 o                         
  -6   5  10        308.70        353.04        27.56 o                         
  -5   5  10       1172.80       1010.19        45.45 o                         
  -4   5  10         69.45         68.85        15.39 o                         
  -3   5  10         25.58         49.10        13.49 o                         
  -2   5  10        646.83        634.26        24.36 o                         
  -1   5  10        856.57        738.90        45.41 o                         
   0   5  10        799.27        637.59        30.02 o                         
   1   5  10         40.88         48.54        14.70 o                         
   2   5  10        324.43        358.97        22.76 o                         
   3   5  10        316.14        289.07        25.13 o                         
   4   5  10          1.51         11.63        12.15 o                         
   5   5  10         36.95         25.07        14.16 o                         
   6   5  10         36.49         34.03        13.69 o                         
   7   5  10          1.20          5.31        14.36 o                         
   8   5  10          0.99        -18.49        18.49 o                         
   9   5  10         17.59         16.14        19.97 o                         
 -11   6  10          1.11         10.36        18.15 o                         
 -10   6  10          0.84          7.37        16.05 o                         
  -9   6  10        119.84        122.91        22.20 o                         
  -8   6  10        294.66        288.05        23.74 o                         
  -7   6  10        272.87        282.15        23.01 o                         
  -6   6  10        197.46        161.01        19.83 o                         
  -5   6  10        151.90        163.43        22.93 o                         
  -4   6  10         19.82         30.84        16.42 o                         
  -3   6  10        228.87        225.37        17.11 o                         
  -2   6  10        448.44        414.51        21.59 o                         
  -1   6  10         71.75         96.01        16.03 o                         
   0   6  10         27.30         35.97        16.06 o                         
   1   6  10         29.94         15.98        15.37 o                         
   2   6  10         78.32         74.02        16.81 o                         
   3   6  10         11.66         -2.26         9.98 o                         
   4   6  10          8.47         28.14        21.40 o                         
   5   6  10         41.81         70.23        27.05 o                         
   6   6  10         12.45         61.65        24.77 o                         
   7   6  10          6.13         24.13        27.89 o                         
   8   6  10          1.81         43.49        24.45 o                         
 -11   7  10         10.24         44.92        21.10 o                         
 -10   7  10         71.69         62.79        21.26 o                         
  -9   7  10        400.37        405.65        29.60 o                         
  -8   7  10         46.69         69.86        20.43 o                         
  -7   7  10        302.97        334.87        24.56 o                         
  -6   7  10         88.16         81.51        16.97 o                         
  -5   7  10        112.60        124.15        19.69 o                         
  -4   7  10          1.28         46.69        17.05 o                         
  -3   7  10        416.79        465.93        26.19 o                         
  -2   7  10          0.94        -13.28        13.28 o                         
  -1   7  10         21.00         13.48        16.15 o                         
   0   7  10         38.81         45.33        19.74 o                         
   1   7  10       1086.39        958.13        42.98 o                         
   2   7  10        184.94        200.06        26.86 o                         
   3   7  10        501.04        489.90        35.54 o                         
   4   7  10         75.66        104.24        33.56 o                         
   5   7  10        367.99        365.50        36.18 o                         
   6   7  10        206.73        224.70        29.28 o                         
   7   7  10         58.04         84.44        27.27 o                         
   8   7  10          1.99         48.67        32.67 o                         
 -11   8  10         33.67        101.34        22.21 o                         
 -10   8  10        145.06        174.27        24.77 o                         
  -9   8  10         13.17         27.30        20.73 o                         
  -8   8  10         15.47         48.92        21.79 o                         
  -7   8  10          5.86         -7.62        18.12 o                         
  -6   8  10        279.35        240.00        22.75 o                         
  -5   8  10        205.80        210.22        18.13 o                         
  -4   8  10         42.52         51.66        16.42 o                         
  -3   8  10          0.31         16.99        16.60 o                         
  -2   8  10        626.41        603.44        31.67 o                         
  -1   8  10         61.50         79.92        18.42 o                         
   0   8  10          0.66         -5.66        15.32 o                         
   1   8  10         10.71          5.05        16.08 o                         
   2   8  10        313.75        308.95        31.31 o                         
   3   8  10         74.04         56.20        26.35 o                         
   4   8  10         15.54         15.59        30.84 o                         
   5   8  10          5.13         53.43        26.20 o                         
   6   8  10          0.55         13.61        22.34 o                         
   7   8  10          8.24         55.02        26.96 o                         
   8   8  10         11.25         38.22        26.66 o                         
 -10   9  10        101.72        132.86        22.51 o                         
  -9   9  10         27.99         50.48        22.76 o                         
  -8   9  10          2.27         34.42        20.81 o                         
  -7   9  10         16.52         40.68        19.78 o                         
  -6   9  10        366.84        385.73        24.57 o                         
  -5   9  10        343.86        350.28        25.15 o                         
  -4   9  10         36.91         77.21        15.80 o                         
  -3   9  10       1517.76       1231.48        30.75 o                         
  -2   9  10        594.51        528.82        30.31 o                         
  -1   9  10          0.97          5.05        13.30 o                         
   0   9  10         23.28         -5.13        15.08 o                         
   1   9  10        247.93        218.45        31.07 o                         
   2   9  10        468.51        508.43        35.48 o                         
   3   9  10          2.93         12.45        23.29 o                         
   4   9  10        109.04        113.65        27.36 o                         
   5   9  10          0.01         29.93        24.42 o                         
   6   9  10         98.12        119.02        30.08 o                         
   7   9  10        208.80        243.01        27.31 o                         
 -10  10  10         46.51        100.04        21.94 o                         
  -9  10  10         79.78         84.16        19.58 o                         
  -8  10  10         91.07        103.07        22.35 o                         
  -7  10  10          9.57         69.45        21.00 o                         
  -6  10  10          0.99         20.11        17.43 o                         
  -5  10  10          1.23         24.47        16.82 o                         
  -4  10  10        346.28        353.06        25.33 o                         
  -3  10  10        495.71        495.93        24.66 o                         
  -2  10  10         53.17         40.18        14.54 o                         
  -1  10  10         24.83         22.09        12.58 o                         
   0  10  10         58.21         79.01        16.01 o                         
   1  10  10         91.93        110.18        23.02 o                         
   2  10  10        118.01        135.36        26.10 o                         
   3  10  10         10.90         11.64        24.55 o                         
   4  10  10          1.53         40.08        19.74 o                         
   5  10  10         96.43         82.62        30.74 o                         
   6  10  10          0.00         39.28        17.66 o                         
   7  10  10         24.47         60.36        25.73 o                         
  -9  11  10         10.75         33.13        23.59 o                         
  -8  11  10          0.02         39.91        18.78 o                         
  -7  11  10         19.02         41.25        19.55 o                         
  -6  11  10         48.14         60.83        18.96 o                         
  -5  11  10         16.30         42.98        17.73 o                         
  -4  11  10         43.23         58.57        18.09 o                         
  -3  11  10         50.68         45.08        18.22 o                         
  -2  11  10         12.89         35.39        17.08 o                         
  -1  11  10          0.26         22.24        17.34 o                         
   0  11  10         42.10         46.44        17.58 o                         
   1  11  10          6.59         37.85        16.07 o                         
   2  11  10        217.27        233.53        22.81 o                         
   3  11  10        176.70        160.25        21.11 o                         
   4  11  10         37.21         91.62        19.98 o                         
   5  11  10          3.76         51.39        22.44 o                         
   6  11  10        149.06        198.53        30.45 o                         
  -8  12  10          2.31         10.41        20.16 o                         
  -7  12  10        199.28        173.53        25.77 o                         
  -6  12  10        517.91        474.00        28.96 o                         
  -5  12  10        507.21        477.44        28.81 o                         
  -4  12  10        156.26        126.88        20.46 o                         
  -3  12  10        670.96        599.26        34.69 o                         
  -2  12  10        421.78        472.84        35.20 o                         
  -1  12  10        147.85        208.29        23.89 o                         
   0  12  10          2.30         27.85        18.85 o                         
   1  12  10          4.52         39.28        20.61 o                         
   2  12  10          2.67          1.92        20.73 o                         
   3  12  10         59.98        106.41        25.58 o                         
   4  12  10          4.59          0.50        22.27 o                         
   5  12  10         17.66         19.17        23.13 o                         
  -8  13  10          1.13         30.33        19.15 o                         
  -7  13  10         22.45         33.86        16.89 o                         
  -6  13  10          2.45         30.42        21.09 o                         
  -5  13  10          4.90          7.91        19.51 o                         
  -4  13  10         23.15         84.38        22.29 o                         
  -3  13  10         12.67          8.00        26.52 o                         
  -2  13  10        128.08         95.55        21.57 o                         
  -1  13  10        631.03        531.22        27.94 o                         
   0  13  10        130.44        224.48        33.37 o                         
   1  13  10          2.50         64.24        20.57 o                         
   2  13  10         81.62         51.39        22.41 o                         
   3  13  10         39.31         48.08        22.20 o                         
   4  13  10         17.61         44.29        30.55 o                         
  -6  14  10          0.66         29.61        21.65 o                         
  -5  14  10          0.22         23.17        19.69 o                         
  -4  14  10         14.60         59.22        25.22 o                         
  -3  14  10        193.19        162.06        24.85 o                         
  -2  14  10        262.40        244.29        24.29 o                         
  -1  14  10         67.94         53.97        24.45 o                         
   0  14  10          6.64          9.60        19.14 o                         
   1  14  10          2.82         30.21        21.84 o                         
   2  14  10          7.38         16.84        22.98 o                         
   3  14  10         45.97         30.59        26.05 o                         
  -5  15  10         11.01         78.24        26.74 o                         
  -4  15  10         15.46         31.05        26.39 o                         
  -3  15  10         20.04         56.73        23.63 o                         
  -2  15  10         68.24         85.24        26.20 o                         
  -1  15  10         88.79         70.55        27.76 o                         
   0  15  10          0.38          0.25        21.40 o                         
   1  15  10         11.29         55.06        23.03 o                         
   2  15  10          6.13         20.13        23.42 o                         
 -12   1  11         23.37         54.44        21.13 o                         
 -11   1  11          0.01         32.14        16.64 o                         
 -10   1  11        185.84        206.32        17.93 o                         
  -9   1  11        523.72        464.51        25.75 o                         
  -8   1  11        148.57        132.64        17.91 o                         
  -7   1  11        217.45        252.23        19.90 o                         
  -6   1  11          0.23          4.41        13.40 o                         
  -5   1  11        664.60        620.96        33.93 o                         
  -4   1  11        305.33        282.42        21.11 o                         
  -3   1  11        100.39        108.75        13.52 o                         
  -2   1  11        614.61        681.61        51.91 o                         
  -1   1  11        295.17        357.73        18.27 o                         
   0   1  11          1.46         37.38        12.14 o                         
   1   1  11         21.46        -17.71        17.71 o                         
   2   1  11         95.66        110.66        14.76 o                         
   3   1  11         22.61         16.94        16.27 o                         
   4   1  11         72.06         77.01        27.12 o                         
   5   1  11         11.25          8.21        20.32 o                         
   6   1  11          4.06          5.89        18.18 o                         
   7   1  11          0.02         -7.80        18.34 o                         
   8   1  11         18.14         -3.18        24.47 o                         
 -12   2  11         64.71         91.74        20.04 o                         
 -11   2  11         80.20         50.65        16.56 o                         
 -10   2  11        221.74        199.07        19.85 o                         
  -9   2  11         27.54         33.52        15.01 o                         
  -8   2  11         63.16         60.77        17.53 o                         
  -7   2  11        253.94        269.89        19.64 o                         
  -6   2  11         38.02         52.39        14.14 o                         
  -5   2  11        299.31        321.71        22.07 o                         
  -4   2  11         17.93         35.73        13.42 o                         
  -3   2  11         77.20         86.57        13.72 o                         
  -2   2  11        480.47        486.61        25.03 o                         
  -1   2  11          3.13         -6.77        13.56 o                         
   0   2  11          9.54        -14.09        14.09 o                         
   1   2  11        169.52        184.86        20.61 o                         
   2   2  11        710.80        614.88        22.59 o                         
   3   2  11         15.18         23.08        18.07 o                         
   4   2  11        274.65        309.61        37.29 o                         
   5   2  11         51.54         52.22        22.99 o                         
   6   2  11          8.49         21.08        17.40 o                         
   7   2  11        141.73        160.05        30.55 o                         
   8   2  11          8.07        -19.73        19.73 o                         
 -11   3  11          0.41         43.52        16.45 o                         
 -10   3  11         25.07         39.04        15.13 o                         
  -9   3  11         77.86         93.20        16.40 o                         
  -8   3  11        124.83        172.01        22.10 o                         
  -7   3  11         56.45         77.07        15.03 o                         
  -6   3  11         52.86         72.16        15.87 o                         
  -5   3  11        111.58        102.42        15.94 o                         
  -4   3  11         42.91         24.12        13.61 o                         
  -3   3  11          3.53          5.41        14.09 o                         
  -2   3  11        416.18        343.57        16.08 o                         
  -1   3  11        733.01        643.77        28.60 o                         
   0   3  11         25.75         38.42        16.79 o                         
   1   3  11        224.28        187.23        18.90 o                         
   2   3  11          0.16         16.70        14.02 o                         
   3   3  11        364.63        331.50        27.37 o                         
   4   3  11          0.45         14.50        17.83 o                         
   5   3  11          0.13         17.43        17.70 o                         
   6   3  11          7.25         -1.40        17.00 o                         
   7   3  11         34.85          9.88        17.62 o                         
   8   3  11          2.17         15.07        26.49 o                         
 -11   4  11          0.07         62.19        21.09 o                         
 -10   4  11         12.51         27.15        14.89 o                         
  -9   4  11         24.77         24.27        15.87 o                         
  -8   4  11        303.87        305.86        25.82 o                         
  -7   4  11        282.90        249.35        26.53 o                         
  -6   4  11        225.87        225.50        21.32 o                         
  -5   4  11         70.27         92.22        15.34 o                         
  -4   4  11          0.10          1.04        13.43 o                         
  -3   4  11        129.41        148.34        16.25 o                         
  -2   4  11         47.68         38.10        19.55 o                         
  -1   4  11        729.15        706.32        41.61 o                         
   0   4  11        823.29        727.51        29.38 o                         
   1   4  11          1.84         19.07        15.05 o                         
   2   4  11         99.34         84.06        18.07 o                         
   3   4  11         48.20         54.93        17.71 o                         
   4   4  11         93.76        155.63        22.19 o                         
   5   4  11        281.84        280.80        26.96 o                         
   6   4  11          1.84         -4.52        15.29 o                         
   7   4  11        107.43         88.93        24.66 o                         
   8   4  11         73.20         62.87        30.62 o                         
 -11   5  11         81.31        103.12        20.79 o                         
 -10   5  11          2.02         27.43        15.46 o                         
  -9   5  11        424.93        426.04        28.01 o                         
  -8   5  11        488.19        468.76        27.19 o                         
  -7   5  11         42.75        112.82        22.33 o                         
  -6   5  11         14.19         32.69        20.33 o                         
  -5   5  11         23.63         31.17        14.49 o                         
  -4   5  11       1150.94        940.56        57.44 o                         
  -3   5  11        939.89        738.09        35.75 o                         
  -2   5  11        645.18        591.91        32.72 o                         
  -1   5  11        210.25        207.91        19.76 o                         
   0   5  11          1.21         27.64        13.26 o                         
   1   5  11         84.00        123.15        18.03 o                         
   2   5  11          4.03          0.31        16.04 o                         
   3   5  11         66.69         69.12        21.41 o                         
   4   5  11          7.71         18.57        18.88 o                         
   5   5  11          9.79         19.52        13.19 o                         
   6   5  11         13.71         42.56        23.14 o                         
   7   5  11          6.44         13.55        14.79 o                         
   8   5  11          4.07         10.32        20.92 o                         
 -11   6  11          8.40         26.22        20.59 o                         
 -10   6  11         20.93         24.46        17.70 o                         
  -9   6  11          0.35         23.53        23.01 o                         
  -8   6  11         99.01        128.44        19.05 o                         
  -7   6  11          5.19         38.78        21.82 o                         
  -6   6  11        122.73        132.66        25.01 o                         
  -5   6  11        610.30        654.18        34.48 o                         
  -4   6  11        137.69        167.11        19.85 o                         
  -3   6  11         95.40        111.27        16.27 o                         
  -2   6  11         18.11          5.44        14.82 o                         
  -1   6  11         70.24        111.52        17.23 o                         
   0   6  11          0.73          6.54        15.26 o                         
   1   6  11          0.00        -11.89        17.37 o                         
   2   6  11          0.08          4.17        16.58 o                         
   3   6  11          1.68         14.56        15.60 o                         
   4   6  11         17.90          7.45        20.91 o                         
   5   6  11          0.11         18.24        30.84 o                         
   6   6  11         43.97         49.73        24.09 o                         
   7   6  11          1.30          6.54        27.99 o                         
 -10   7  11          0.00         20.41        22.80 o                         
  -9   7  11         10.35         34.05        20.20 o                         
  -8   7  11          2.00          6.35        21.78 o                         
  -7   7  11         16.06         34.12        17.90 o                         
  -6   7  11        427.46        385.80        31.06 o                         
  -5   7  11        813.13        788.45        40.66 o                         
  -4   7  11       1135.39        954.28        36.39 o                         
  -3   7  11        397.87        340.38        25.09 o                         
  -2   7  11          1.96         18.07        15.16 o                         
  -1   7  11        605.01        551.26        26.18 o                         
   0   7  11        768.84        721.25        34.25 o                         
   1   7  11         61.61         77.84        19.53 o                         
   2   7  11         67.13        117.49        25.49 o                         
   3   7  11        592.02        600.03        40.67 o                         
   4   7  11        193.48        333.46        32.76 o                         
   5   7  11         39.78         40.11        28.93 o                         
   6   7  11          0.31         19.79        22.64 o                         
   7   7  11          0.18         54.69        33.57 o                         
 -10   8  11         17.00         30.97        30.92 o                         
  -9   8  11         87.85        132.72        22.77 o                         
  -8   8  11        221.20        243.37        28.14 o                         
  -7   8  11          0.02         23.44        17.14 o                         
  -6   8  11          1.49         40.46        16.13 o                         
  -5   8  11          3.77         29.82        19.05 o                         
  -4   8  11        154.94        192.88        22.86 o                         
  -3   8  11         34.30         66.25        18.39 o                         
  -2   8  11         88.89         68.35        16.72 o                         
  -1   8  11         73.19         75.34        15.80 o                         
   0   8  11        171.95        162.48        20.02 o                         
   1   8  11          9.80         13.00        15.43 o                         
   2   8  11         12.11         34.97        24.01 o                         
   3   8  11          3.91         12.01        23.80 o                         
   4   8  11          2.70         14.13        23.76 o                         
   5   8  11        182.01        139.72        29.31 o                         
   6   8  11        117.34        209.74        36.02 o                         
   7   8  11        188.97        194.24        33.43 o                         
  -9   9  11         55.41         14.78        22.44 o                         
  -8   9  11        130.47        131.95        23.86 o                         
  -7   9  11        125.19        128.67        24.58 o                         
  -6   9  11        205.81        196.93        19.19 o                         
  -5   9  11         85.70        130.77        23.97 o                         
  -4   9  11         16.30         20.11        19.74 o                         
  -3   9  11        121.55        123.85        21.35 o                         
  -2   9  11        242.79        191.02        24.37 o                         
  -1   9  11        173.68        210.10        20.73 o                         
   0   9  11        357.48        294.01        30.74 o                         
   1   9  11          0.23         -3.07        23.35 o                         
   2   9  11         93.60        136.40        26.67 o                         
   3   9  11        161.76        214.99        28.05 o                         
   4   9  11          3.65        133.23        32.02 o                         
   5   9  11         16.20          5.91        24.05 o                         
   6   9  11         22.90         40.93        29.19 o                         
  -9  10  11          0.38        -11.80        23.08 o                         
  -8  10  11          1.36         43.42        29.82 o                         
  -7  10  11         27.62         19.11        20.07 o                         
  -6  10  11         59.50         70.86        22.06 o                         
  -5  10  11        132.24        138.67        18.07 o                         
  -4  10  11        178.62        217.31        27.98 o                         
  -3  10  11         58.84         61.21        20.77 o                         
  -2  10  11          0.45         10.39        22.20 o                         
  -1  10  11        103.11        108.93        16.62 o                         
   0  10  11          1.45         11.24        18.84 o                         
   1  10  11        429.94        358.04        32.38 o                         
   2  10  11        271.05        276.47        29.34 o                         
   3  10  11         15.39          4.68        24.75 o                         
   4  10  11         38.61         79.64        26.29 o                         
   5  10  11         19.87         -2.56        27.10 o                         
   6  10  11        101.15         53.11        31.28 o                         
  -8  11  11          1.00         43.15        23.19 o                         
  -7  11  11        149.78        148.69        25.90 o                         
  -6  11  11        192.61        219.32        24.69 o                         
  -5  11  11          0.19         -6.28        19.55 o                         
  -4  11  11        235.09        237.47        20.16 o                         
  -3  11  11        216.11        186.43        22.26 o                         
  -2  11  11         60.21        104.63        31.33 o                         
  -1  11  11          5.51         22.06        17.54 o                         
   0  11  11         19.20         41.14        23.66 o                         
   1  11  11         11.39         34.00        26.14 o                         
   2  11  11         16.18        -10.57        26.14 o                         
   3  11  11         87.57        131.90        36.63 o                         
   4  11  11          2.12         31.83        26.90 o                         
   5  11  11         98.09         56.55        31.34 o                         
  -7  12  11         73.09        113.82        23.33 o                         
  -6  12  11          4.52         19.08        19.80 o                         
  -5  12  11          3.91         29.80        20.03 o                         
  -4  12  11          3.96         23.97        18.51 o                         
  -3  12  11         21.51         32.65        16.87 o                         
  -2  12  11        123.05        110.05        17.85 o                         
  -1  12  11        124.67        120.33        22.67 o                         
   0  12  11          3.33         25.99        21.39 o                         
   1  12  11         96.50        113.73        26.82 o                         
   2  12  11        146.16        165.19        29.67 o                         
   3  12  11          1.77         46.66        30.66 o                         
   4  12  11         99.70        127.05        31.96 o                         
  -6  13  11         47.42         59.44        22.15 o                         
  -5  13  11         26.96         35.56        21.26 o                         
  -4  13  11         77.17        115.57        20.79 o                         
  -3  13  11        220.42        198.73        23.20 o                         
  -2  13  11         40.53         51.97        20.37 o                         
  -1  13  11         28.87         41.27        29.46 o                         
   0  13  11          1.45         12.65        16.95 o                         
   1  13  11         32.26         59.02        21.64 o                         
   2  13  11         11.64         14.66        18.25 o                         
   3  13  11          8.28        105.17        31.77 o                         
  -5  14  11         51.81         55.22        22.16 o                         
  -4  14  11          2.32        -18.08        26.62 o                         
  -3  14  11         42.41        103.46        23.93 o                         
  -2  14  11          0.32         64.62        22.15 o                         
  -1  14  11          9.52         52.94        27.37 o                         
   0  14  11          0.96         -7.96        25.99 o                         
   1  14  11          2.27         43.96        23.85 o                         
 -11   0  12         73.67        135.93        41.19 o                         
 -10   0  12         10.88         53.90        34.64 o                         
  -9   0  12         28.02          1.92        21.98 o                         
  -8   0  12        249.07        180.16        26.86 o                         
  -7   0  12          0.18          8.79        27.29 o                         
  -6   0  12        243.91        256.53        30.99 o                         
  -5   0  12        218.25        194.33        27.28 o                         
  -4   0  12         28.34          3.28        19.83 o                         
  -3   0  12        463.90        485.25        28.29 o                         
  -2   0  12        113.46        193.98        22.58 o                         
  -1   0  12          2.95        -24.15        29.38 o                         
   0   0  12          0.38        -14.67        31.98 o                         
   1   0  12        503.18        460.34        40.77 o                         
   2   0  12       1128.36       1027.55        65.67 o                         
   3   0  12        444.73        399.33        38.10 o                         
   4   0  12        102.18        102.67        36.23 o                         
   5   0  12         19.00         -3.09        23.34 o                         
   6   0  12          6.90          6.08        44.62 o                         
   7   0  12          2.91          3.34        31.52 o                         
 -11   1  12          0.38         40.40        22.65 o                         
 -10   1  12         61.42        105.26        20.07 o                         
  -9   1  12         18.27         42.43        19.10 o                         
  -8   1  12        121.60        136.89        18.26 o                         
  -7   1  12         45.02         45.84        16.28 o                         
  -6   1  12        322.13        339.02        21.36 o                         
  -5   1  12        223.31        255.49        20.00 o                         
  -4   1  12        125.18        150.87        17.12 o                         
  -3   1  12         32.66         36.75        12.33 o                         
  -2   1  12        328.22        306.82        34.27 o                         
  -1   1  12         22.60         16.96        12.43 o                         
   0   1  12         84.68         95.48        15.50 o                         
   1   1  12        139.72        116.43        17.51 o                         
   2   1  12         54.18         42.55        14.24 o                         
   3   1  12         98.82         65.03        19.29 o                         
   4   1  12          2.22         27.54        20.50 o                         
   5   1  12          8.10         13.36        16.93 o                         
   6   1  12         82.22         30.68        24.43 o                         
   7   1  12          7.45         15.79        28.81 o                         
 -11   2  12          6.92         18.26        19.39 o                         
 -10   2  12        180.85        173.64        24.72 o                         
  -9   2  12          0.44         16.49        18.75 o                         
  -8   2  12         86.07        102.48        17.59 o                         
  -7   2  12        228.99        223.33        25.35 o                         
  -6   2  12         43.66         36.36        16.12 o                         
  -5   2  12        225.12        252.09        20.47 o                         
  -4   2  12          1.07         13.47        14.73 o                         
  -3   2  12         75.37         79.73        13.96 o                         
  -2   2  12         99.36        111.94        18.60 o                         
  -1   2  12         23.70         69.24        16.21 o                         
   0   2  12         92.45         85.76        20.27 o                         
   1   2  12        142.09        130.51        20.52 o                         
   2   2  12          7.63         22.17        17.02 o                         
   3   2  12         27.21         39.94        16.68 o                         
   4   2  12         74.48         86.75        21.11 o                         
   5   2  12          6.22         23.93        19.18 o                         
   6   2  12          4.46          4.29        18.80 o                         
   7   2  12          8.55         48.95        20.17 o                         
 -11   3  12        106.00        112.84        28.45 o                         
 -10   3  12         78.44        110.52        22.68 o                         
  -9   3  12         32.07         51.25        22.74 o                         
  -8   3  12        261.01        294.31        25.00 o                         
  -7   3  12        147.16        128.68        21.67 o                         
  -6   3  12        121.04        107.99        19.34 o                         
  -5   3  12         16.08          0.30        16.51 o                         
  -4   3  12         44.26         71.02        14.54 o                         
  -3   3  12        429.01        439.03        21.65 o                         
  -2   3  12       1364.77       1065.79        26.94 o                         
  -1   3  12       1363.33       1043.70        33.20 o                         
   0   3  12        255.52        247.56        22.83 o                         
   1   3  12          9.00         -2.27        11.80 o                         
   2   3  12          4.62         10.34        19.43 o                         
   3   3  12        389.15        390.15        26.35 o                         
   4   3  12        154.84        185.58        26.68 o                         
   5   3  12         20.75         37.82        18.30 o                         
   6   3  12          4.20         26.94        19.05 o                         
   7   3  12         17.53         54.28        30.87 o                         
 -10   4  12          3.30         37.55        20.77 o                         
  -9   4  12          4.61         40.99        18.61 o                         
  -8   4  12         14.56         17.69        21.49 o                         
  -7   4  12        274.39        232.57        25.69 o                         
  -6   4  12        271.21        280.16        21.19 o                         
  -5   4  12        162.79        139.04        18.20 o                         
  -4   4  12        188.38        227.47        18.64 o                         
  -3   4  12        515.12        449.13        23.92 o                         
  -2   4  12        920.35        769.48        41.89 o                         
  -1   4  12        549.03        509.02        28.92 o                         
   0   4  12        150.50        174.14        14.84 o                         
   1   4  12        188.53        162.98        16.68 o                         
   2   4  12        197.90        206.08        19.58 o                         
   3   4  12         63.04         92.00        20.46 o                         
   4   4  12          0.02         22.73        13.93 o                         
   5   4  12         73.70         31.50        18.67 o                         
   6   4  12         22.69         31.46        24.82 o                         
   7   4  12         75.59         57.67        21.74 o                         
 -10   5  12        182.45        191.65        24.43 o                         
  -9   5  12         33.54          0.81        30.31 o                         
  -8   5  12         49.90         14.81        22.91 o                         
  -7   5  12         42.50         37.06        22.93 o                         
  -6   5  12        397.50        351.34        30.36 o                         
  -5   5  12         68.51         79.64        22.32 o                         
  -4   5  12          5.81          4.89        20.59 o                         
  -3   5  12        124.26        136.37        17.37 o                         
  -2   5  12        562.92        520.30        28.15 o                         
  -1   5  12        815.34        661.10        44.59 o                         
   0   5  12        361.96        416.19        23.68 o                         
   1   5  12        171.86        181.25        18.97 o                         
   2   5  12          0.01          2.88        24.00 o                         
   3   5  12         64.65         83.53        20.99 o                         
   4   5  12         18.15         14.46        37.58 o                         
   5   5  12         93.53        132.42        26.22 o                         
   6   5  12         33.63         82.02        23.59 o                         
 -10   6  12         43.16         31.84        26.50 o                         
  -9   6  12         74.06        102.33        29.34 o                         
  -8   6  12         61.73         49.76        28.51 o                         
  -7   6  12         50.24         69.37        26.40 o                         
  -6   6  12          1.69         -6.71        19.48 o                         
  -5   6  12         12.13         47.15        20.24 o                         
  -4   6  12          2.96         28.58        18.98 o                         
  -3   6  12        286.57        316.56        21.10 o                         
  -2   6  12         30.83        103.18        16.13 o                         
  -1   6  12        118.98        130.17        16.84 o                         
   0   6  12         41.48         72.76        16.20 o                         
   1   6  12          5.31          3.61        16.22 o                         
   2   6  12        778.31        659.00        55.47 o                         
   3   6  12        102.74         87.26        20.39 o                         
   4   6  12         40.51         32.09        16.30 o                         
   5   6  12          5.55         47.68        26.56 o                         
   6   6  12        125.68        105.42        27.93 o                         
 -10   7  12         21.48         33.56        28.25 o                         
  -9   7  12          0.37        -18.78        18.78 o                         
  -8   7  12          1.99        -23.94        26.97 o                         
  -7   7  12         27.47         46.15        24.08 o                         
  -6   7  12        251.15        237.22        27.44 o                         
  -5   7  12        139.50        141.60        23.81 o                         
  -4   7  12          7.34         25.39        18.26 o                         
  -3   7  12        164.61        152.27        21.50 o                         
  -2   7  12         94.27         36.97        18.00 o                         
  -1   7  12         43.89         58.88        16.28 o                         
   0   7  12         38.99         57.80        23.84 o                         
   1   7  12        442.85        359.72        38.82 o                         
   2   7  12          9.56          9.09        18.10 o                         
   3   7  12          9.28         56.03        23.05 o                         
   4   7  12          0.02         20.59        29.26 o                         
   5   7  12         99.22         63.70        28.38 o                         
   6   7  12          0.41         -1.51        22.74 o                         
  -9   8  12         62.78        117.51        24.00 o                         
  -8   8  12         66.07         58.26        26.12 o                         
  -7   8  12          4.79         76.55        24.76 o                         
  -6   8  12         35.45         48.17        24.13 o                         
  -5   8  12        501.82        424.33        30.30 o                         
  -4   8  12         66.05         73.89        20.52 o                         
  -3   8  12         50.61         87.63        22.64 o                         
  -2   8  12          2.20         31.18        15.89 o                         
  -1   8  12        247.69        230.47        22.23 o                         
   0   8  12        118.68        135.22        19.56 o                         
   1   8  12          2.20         -5.80        18.35 o                         
   2   8  12        263.33        282.45        30.75 o                         
   3   8  12          9.66         42.15        26.24 o                         
   4   8  12          0.01         56.53        26.90 o                         
   5   8  12          0.70          0.60        28.15 o                         
  -8   9  12          7.55         55.22        19.34 o                         
  -7   9  12         92.20        122.60        28.00 o                         
  -6   9  12        236.98        217.34        27.77 o                         
  -5   9  12          0.05         59.25        22.04 o                         
  -4   9  12        253.21        228.63        27.64 o                         
  -3   9  12          2.66         42.63        22.60 o                         
  -2   9  12          0.01          5.71        15.20 o                         
  -1   9  12         33.29         41.25        17.59 o                         
   0   9  12        231.22        170.39        18.87 o                         
   1   9  12         28.96         42.77        23.25 o                         
   2   9  12          0.06         76.24        25.78 o                         
   3   9  12        128.48        263.10        52.65 o                         
   4   9  12         37.30        119.27        28.39 o                         
   5   9  12          6.63         37.07        28.96 o                         
  -8  10  12          1.23          0.19        29.35 o                         
  -7  10  12        247.49        194.81        24.16 o                         
  -6  10  12         67.98         83.66        22.90 o                         
  -5  10  12          1.08         47.89        23.72 o                         
  -4  10  12          3.74         59.57        21.56 o                         
  -3  10  12         29.81         73.13        20.67 o                         
  -2  10  12        156.53        182.31        29.64 o                         
  -1  10  12         30.10         30.98        15.35 o                         
   0  10  12          2.61         30.43        13.29 o                         
   1  10  12          8.24         -5.78        21.27 o                         
   2  10  12          0.02         55.00        26.94 o                         
   3  10  12         16.33         55.02        26.16 o                         
   4  10  12         64.99         52.98        30.97 o                         
  -7  11  12        117.73         95.11        23.75 o                         
  -6  11  12          1.47         -1.67        17.06 o                         
  -5  11  12        104.43        140.62        24.31 o                         
  -4  11  12          0.02          3.77        20.70 o                         
  -3  11  12          0.41         13.69        21.06 o                         
  -2  11  12         73.23         69.12        33.01 o                         
  -1  11  12         43.27         81.44        23.67 o                         
   0  11  12         19.00         36.88        21.93 o                         
   1  11  12          1.26         33.33        24.57 o                         
   2  11  12          0.00         30.23        29.73 o                         
   3  11  12         47.24         84.71        44.03 o                         
  -6  12  12          1.91         23.61        19.84 o                         
  -5  12  12          4.61         29.02        17.88 o                         
  -4  12  12          0.55          8.70        21.90 o                         
  -3  12  12         16.54          7.95        21.32 o                         
  -2  12  12         93.89         99.47        27.24 o                         
  -1  12  12         42.52        103.96        37.93 o                         
   0  12  12          0.20         55.39        27.53 o                         
   1  12  12        105.94        103.21        30.70 o                         
   2  12  12         16.83         61.53        28.18 o                         
  -4  13  12        124.85        104.74        20.84 o                         
  -3  13  12        106.24        113.40        24.17 o                         
  -2  13  12         11.35         73.08        30.37 o                         
  -1  13  12         63.04         70.57        31.04 o                         
   0  13  12        135.32        197.52        38.75 o                         
 -10   1  13        106.60        130.01        21.45 o                         
  -9   1  13         14.72         38.17        17.64 o                         
  -8   1  13          4.79         35.45        16.84 o                         
  -7   1  13         14.48         48.12        21.26 o                         
  -6   1  13          0.39         20.77        16.06 o                         
  -5   1  13         24.52         32.32        16.20 o                         
  -4   1  13          7.93         44.66        15.02 o                         
  -3   1  13         68.88         84.64        13.71 o                         
  -2   1  13        444.11        423.30        29.22 o                         
  -1   1  13         63.45         81.94        18.63 o                         
   0   1  13          4.69          4.35        17.56 o                         
   1   1  13        335.76        310.41        21.90 o                         
   2   1  13        399.63        430.43        21.85 o                         
   3   1  13        175.23        212.22        20.25 o                         
   4   1  13          1.77         30.79        18.75 o                         
   5   1  13         53.10         54.56        20.15 o                         
   6   1  13          1.68         15.95        23.52 o                         
 -10   2  13         68.58         59.39        21.42 o                         
  -9   2  13         14.32         54.40        20.23 o                         
  -8   2  13         42.59         72.39        17.16 o                         
  -7   2  13         19.80         20.62        17.89 o                         
  -6   2  13        332.47        288.81        22.25 o                         
  -5   2  13        101.75         98.75        19.03 o                         
  -4   2  13          1.83         34.77        14.61 o                         
  -3   2  13         10.74         12.00        12.81 o                         
  -2   2  13        177.34        168.29        26.97 o                         
  -1   2  13         45.01         40.20        19.57 o                         
   0   2  13          3.06          1.38        16.01 o                         
   1   2  13          4.49         18.88        26.32 o                         
   2   2  13        180.12        166.58        22.93 o                         
   3   2  13         17.44         16.00        16.96 o                         
   4   2  13          1.52         25.31        20.05 o                         
   5   2  13          0.34         21.55        19.08 o                         
   6   2  13         14.25          8.76        17.95 o                         
 -10   3  13        264.22        201.02        26.16 o                         
  -9   3  13          8.93         28.16        23.05 o                         
  -8   3  13         32.84         65.06        23.40 o                         
  -7   3  13        158.49        149.69        19.36 o                         
  -6   3  13         47.08         61.30        16.82 o                         
  -5   3  13          1.74         51.08        15.30 o                         
  -4   3  13         13.76         10.39        16.40 o                         
  -3   3  13        199.28        171.16        17.51 o                         
  -2   3  13        181.80        207.74        15.55 o                         
  -1   3  13          4.16         -1.96        16.69 o                         
   0   3  13          6.83          5.31        17.31 o                         
   1   3  13        208.05        210.62        16.69 o                         
   2   3  13         30.13         38.24        22.91 o                         
   3   3  13          4.66         -2.58        30.83 o                         
   4   3  13          0.46         48.22        19.65 o                         
   5   3  13         34.63         32.87        21.75 o                         
   6   3  13         12.97         68.43        25.76 o                         
  -9   4  13         24.32         61.15        25.64 o                         
  -8   4  13          2.58         36.35        20.73 o                         
  -7   4  13         45.39         85.00        18.83 o                         
  -6   4  13          6.26         54.67        17.26 o                         
  -5   4  13        182.32        159.23        17.95 o                         
  -4   4  13        173.36        188.27        19.36 o                         
  -3   4  13         73.40         47.37        14.94 o                         
  -2   4  13         14.53         23.94        12.81 o                         
  -1   4  13         23.97         11.31        10.90 o                         
   0   4  13         28.99         46.61        16.13 o                         
   1   4  13         24.61         51.94        14.45 o                         
   2   4  13         62.17         61.02        16.60 o                         
   3   4  13          6.32         16.61        20.70 o                         
   4   4  13          0.25         33.20        23.52 o                         
   5   4  13          9.34         28.02        17.07 o                         
  -9   5  13          0.34         51.37        23.39 o                         
  -8   5  13          0.71         35.91        21.67 o                         
  -7   5  13         52.49         87.84        22.54 o                         
  -6   5  13         20.58         37.05        18.61 o                         
  -5   5  13         17.06         55.24        17.14 o                         
  -4   5  13        106.39        126.31        20.43 o                         
  -3   5  13         64.97        100.49        32.21 o                         
  -2   5  13         47.39         63.96        15.78 o                         
  -1   5  13         32.65         40.30        13.47 o                         
   0   5  13          0.02         10.20        13.58 o                         
   1   5  13         15.40         39.28        15.87 o                         
   2   5  13          0.00          6.36        17.01 o                         
   3   5  13          9.86         33.26        22.88 o                         
   4   5  13        122.98         97.66        26.50 o                         
   5   5  13          8.43         17.61        14.68 o                         
  -9   6  13         25.60         70.96        30.15 o                         
  -8   6  13         84.50         59.16        26.28 o                         
  -7   6  13          0.09         16.67        23.21 o                         
  -6   6  13          0.76         -9.83        20.01 o                         
  -5   6  13        161.09        118.51        23.78 o                         
  -4   6  13        368.22        304.20        21.40 o                         
  -3   6  13        241.39        240.67        23.12 o                         
  -2   6  13         27.93         78.08        19.75 o                         
  -1   6  13         51.28         74.55        16.54 o                         
   0   6  13         22.08         17.66        23.44 o                         
   1   6  13          1.74         29.80        16.00 o                         
   2   6  13        183.14        202.99        21.54 o                         
   3   6  13         69.92         31.34        13.11 o                         
   4   6  13         26.70          9.96        20.60 o                         
   5   6  13          8.35         30.40        30.99 o                         
  -8   7  13         40.28         88.18        32.26 o                         
  -7   7  13          8.55         14.36        23.67 o                         
  -6   7  13        150.88         80.90        27.12 o                         
  -5   7  13         85.65        124.08        25.37 o                         
  -4   7  13          0.08         10.75        20.64 o                         
  -3   7  13         58.49         42.68        15.98 o                         
  -2   7  13        251.64        273.76        25.18 o                         
  -1   7  13          5.16         24.25        15.63 o                         
   0   7  13          6.47         11.92        16.06 o                         
   1   7  13         10.97         20.82        16.51 o                         
   2   7  13         37.06         40.46        19.52 o                         
   3   7  13        118.37         85.97        26.56 o                         
   4   7  13        143.42        134.54        30.74 o                         
  -8   8  13         34.09         34.05        25.77 o                         
  -7   8  13         13.23         21.60        27.79 o                         
  -6   8  13         47.86         91.56        24.12 o                         
  -5   8  13          4.09         13.84        21.53 o                         
  -4   8  13          0.00         59.75        26.82 o                         
  -3   8  13         36.77         53.45        21.41 o                         
  -2   8  13        251.09        250.13        20.95 o                         
  -1   8  13        118.52         68.48        18.21 o                         
   0   8  13         25.74         80.62        21.76 o                         
   1   8  13          8.54         36.62        21.76 o                         
   2   8  13        271.62        198.09        35.06 o                         
   3   8  13        198.31        219.12        44.27 o                         
   4   8  13         26.76         25.69        33.99 o                         
  -7   9  13        159.61        145.56        28.91 o                         
  -6   9  13        154.89        119.08        26.88 o                         
  -5   9  13         18.07         24.03        23.27 o                         
  -4   9  13         28.12         -8.59        21.21 o                         
  -3   9  13          5.94         57.41        23.98 o                         
  -2   9  13          0.55         17.58        16.48 o                         
  -1   9  13        117.55        118.25        18.05 o                         
   0   9  13         64.92         52.64        19.04 o                         
   1   9  13        290.53        278.56        26.89 o                         
   2   9  13        239.16        156.22        29.04 o                         
   3   9  13         24.50         53.72        27.95 o                         
  -6  10  13          0.65         59.28        27.48 o                         
  -5  10  13        261.50        220.82        27.72 o                         
  -4  10  13        143.51        150.28        26.75 o                         
  -3  10  13         14.23         53.07        22.76 o                         
  -2  10  13         23.94         42.88        27.38 o                         
  -1  10  13          5.37         66.78        25.31 o                         
   0  10  13          8.71         37.26        13.73 o                         
   1  10  13          1.35         28.88        20.83 o                         
   2  10  13          4.15         11.49        28.02 o                         
  -5  11  13          9.12         17.18        22.20 o                         
  -4  11  13         10.94         42.39        23.15 o                         
  -3  11  13          1.50         22.75        25.30 o                         
  -2  11  13          0.15          7.14        27.49 o                         
  -1  11  13        110.41         98.36        18.21 o                         
   0  11  13          1.22         37.11        21.18 o                         
   1  11  13          0.12         15.78        24.05 o                         
  -3  12  13        159.97        140.78        29.03 o                         
  -2  12  13         49.74         32.51        21.66 o                         
  -1  12  13          5.10         78.97        30.96 o                         
  -9   0  14        121.09         66.92        29.82 o                         
  -8   0  14          0.00        -25.17        25.17 o                         
  -7   0  14        132.02        166.67        35.76 o                         
  -6   0  14         53.64         71.57        25.47 o                         
  -5   0  14          1.52         41.13        22.48 o                         
  -4   0  14        176.60        185.83        29.03 o                         
  -3   0  14        134.07        138.23        21.56 o                         
  -2   0  14          0.21         35.01        16.78 o                         
  -1   0  14        114.32         73.57        39.59 o                         
   0   0  14         33.44         15.15        35.59 o                         
   1   0  14          6.52         34.78        38.08 o                         
   2   0  14         20.29         35.11        20.59 o                         
   3   0  14          0.31         14.96        24.05 o                         
   4   0  14          1.93         26.80        25.56 o                         
  -9   1  14        290.66        248.57        23.12 o                         
  -8   1  14         38.05        108.75        23.51 o                         
  -7   1  14          2.34         24.61        18.47 o                         
  -6   1  14         97.84        155.57        20.10 o                         
  -5   1  14         85.26        128.48        18.52 o                         
  -4   1  14        149.77        168.89        18.96 o                         
  -3   1  14        250.73        269.38        17.85 o                         
  -2   1  14         57.81         99.52        12.08 o                         
  -1   1  14        147.04        137.85        17.79 o                         
   0   1  14         52.59         73.88        16.84 o                         
   1   1  14          1.60         17.84        16.83 o                         
   2   1  14          0.22         20.84        15.24 o                         
   3   1  14          5.36         27.94        19.85 o                         
   4   1  14          0.23         48.99        29.55 o                         
  -9   2  14        184.96        173.05        27.18 o                         
  -8   2  14        167.74        164.11        21.95 o                         
  -7   2  14          8.25         38.10        18.56 o                         
  -6   2  14         89.69        110.17        20.74 o                         
  -5   2  14          4.84         50.23        16.23 o                         
  -4   2  14         28.80         56.69        17.85 o                         
  -3   2  14         14.39         36.38        13.68 o                         
  -2   2  14          7.81          0.10        19.08 o                         
  -1   2  14         12.25          2.58        16.34 o                         
   0   2  14         60.74         54.96        24.80 o                         
   1   2  14         29.48         46.49        18.01 o                         
   2   2  14          2.03          9.32        15.68 o                         
   3   2  14         36.65         57.42        21.46 o                         
   4   2  14          7.46         55.58        21.70 o                         
  -8   3  14          5.87          5.58        20.29 o                         
  -7   3  14          1.06          2.75        18.87 o                         
  -6   3  14         73.78         59.70        18.28 o                         
  -5   3  14          0.56         53.17        17.52 o                         
  -4   3  14          0.14         10.34        15.02 o                         
  -3   3  14          9.02         26.09        20.28 o                         
  -2   3  14         97.18         70.42        13.22 o                         
  -1   3  14          0.73         -4.05        17.37 o                         
   0   3  14        106.92        118.76        22.26 o                         
   1   3  14         48.59         -3.08        20.33 o                         
   2   3  14         13.07         51.39        21.28 o                         
   3   3  14         13.86          8.00        24.24 o                         
   4   3  14          3.05          2.22        21.88 o                         
  -8   4  14        440.86        426.87        36.17 o                         
  -7   4  14         55.90         86.99        20.12 o                         
  -6   4  14          1.71         27.44        17.85 o                         
  -5   4  14         30.56         38.57        17.66 o                         
  -4   4  14          4.84          3.10        16.84 o                         
  -3   4  14         80.14         79.17        23.16 o                         
  -2   4  14         42.74         51.91        21.36 o                         
  -1   4  14         26.31         58.84        15.80 o                         
   0   4  14         60.07         61.99        20.78 o                         
   1   4  14         60.54         56.10        20.74 o                         
   2   4  14         68.27        103.22        19.26 o                         
   3   4  14          2.23         84.30        20.76 o                         
   4   4  14          7.55          6.48        16.54 o                         
  -8   5  14         87.08        108.76        25.99 o                         
  -7   5  14          2.13         57.34        27.26 o                         
  -6   5  14         30.98         39.72        17.38 o                         
  -5   5  14        190.15        134.65        19.53 o                         
  -4   5  14         43.21         50.67        17.98 o                         
  -3   5  14          9.25         27.25        19.22 o                         
  -2   5  14          0.95         24.34        15.66 o                         
  -1   5  14          0.89         72.70        29.50 o                         
   0   5  14          4.65         28.60        17.41 o                         
   1   5  14         50.10         33.13        16.26 o                         
   2   5  14         13.21         27.78        26.52 o                         
   3   5  14         51.60         94.54        29.35 o                         
   4   5  14          3.92        -25.32        25.78 o                         
  -7   6  14         25.01         30.26        22.38 o                         
  -6   6  14          6.58         81.05        23.59 o                         
  -5   6  14          6.94         53.25        22.66 o                         
  -4   6  14          5.88         -3.81        17.11 o                         
  -3   6  14          0.48         10.60        18.95 o                         
  -2   6  14          2.36         19.28        16.38 o                         
  -1   6  14          0.45         42.82        21.11 o                         
   0   6  14        203.35        168.94        22.13 o                         
   1   6  14         45.54         50.88        17.93 o                         
   2   6  14         24.54         49.75        22.30 o                         
   3   6  14         90.59         93.12        20.92 o                         
  -7   7  14          2.58         38.89        27.50 o                         
  -6   7  14         46.19         83.97        24.35 o                         
  -5   7  14        143.45        119.20        24.03 o                         
  -4   7  14        120.22        104.17        27.56 o                         
  -3   7  14         62.64         49.90        17.47 o                         
  -2   7  14         44.53         40.84        19.18 o                         
  -1   7  14          0.09         14.71        23.57 o                         
   0   7  14        153.33        123.97        23.88 o                         
   1   7  14          3.05         43.72        21.36 o                         
   2   7  14          0.14         52.86        17.16 o                         
   3   7  14         19.97         81.42        30.13 o                         
  -6   8  14         20.20         64.20        25.83 o                         
  -5   8  14         27.33         51.91        22.97 o                         
  -4   8  14         58.86         74.70        22.75 o                         
  -3   8  14          0.01         10.39        21.05 o                         
  -2   8  14         26.45         46.51        16.51 o                         
  -1   8  14         85.89         84.09        18.55 o                         
   0   8  14          6.42         40.49        22.98 o                         
   1   8  14          3.02        112.78        42.59 o                         
   2   8  14         26.44         59.30        23.87 o                         
  -5   9  14          0.29         15.79        23.60 o                         
  -4   9  14         18.08         61.35        26.10 o                         
  -3   9  14         15.59         27.14        28.26 o                         
  -2   9  14         44.53         88.58        32.28 o                         
  -1   9  14         45.61         46.20        20.57 o                         
   0   9  14        108.27        120.53        22.57 o                         
   1   9  14         16.38         51.84        21.59 o                         
  -3  10  14         30.38         57.78        26.25 o                         
  -2  10  14          0.66          0.97        23.38 o                         
  -1  10  14        118.22        140.97        23.21 o                         
  -7   1  15         77.56         49.81        20.34 o                         
  -6   1  15        198.18        196.47        22.29 o                         
  -5   1  15         42.97         63.95        18.17 o                         
  -4   1  15          4.78          9.82        15.62 o                         
  -3   1  15         19.75         37.47        14.29 o                         
  -2   1  15        100.55        110.97        15.52 o                         
  -1   1  15         84.97         73.52        16.95 o                         
   0   1  15         23.00         47.62        17.12 o                         
   1   1  15         20.32         58.88        16.33 o                         
   2   1  15         12.36         35.21        17.91 o                         
  -7   2  15          6.86         35.73        19.65 o                         
  -6   2  15          6.27         51.07        19.10 o                         
  -5   2  15          0.32         48.74        18.47 o                         
  -4   2  15         91.25        127.01        17.85 o                         
  -3   2  15          5.24         10.97        16.23 o                         
  -2   2  15          2.79         18.82        18.23 o                         
  -1   2  15          0.14         23.11        29.99 o                         
   0   2  15         32.14         45.33        18.40 o                         
   1   2  15         53.13         75.34        21.14 o                         
   2   2  15          0.14         19.52        17.26 o                         
  -7   3  15          2.09         49.01        19.25 o                         
  -6   3  15          3.44         88.13        29.94 o                         
  -5   3  15          2.45         19.62        17.50 o                         
  -4   3  15         32.19         39.45        17.59 o                         
  -3   3  15         73.12         64.66        19.45 o                         
  -2   3  15         20.84          6.84        20.84 o                         
  -1   3  15         83.68        114.09        37.34 o                         
   0   3  15        134.27        166.57        32.64 o                         
   1   3  15          5.41         71.52        15.82 o                         
   2   3  15         54.48         50.70        19.59 o                         
  -6   4  15          7.17         31.27        22.39 o                         
  -5   4  15          0.45         37.96        17.51 o                         
  -4   4  15         26.24         31.54        18.54 o                         
  -3   4  15          1.31         34.23        16.38 o                         
  -2   4  15          6.05        119.57        30.13 o                         
  -1   4  15         10.44         36.00        20.51 o                         
   0   4  15         59.21         96.26        28.92 o                         
   1   4  15          0.89         34.03        15.59 o                         
   2   4  15          0.01         19.62        32.95 o                         
  -6   5  15         97.40         53.08        18.22 o                         
  -5   5  15        211.57        196.58        21.25 o                         
  -4   5  15         79.06        107.46        19.23 o                         
  -3   5  15          0.00         -0.73        17.28 o                         
  -2   5  15         42.40         57.48        15.97 o                         
  -1   5  15        186.58        163.84        17.27 o                         
   0   5  15         87.45         78.21        20.19 o                         
   1   5  15         14.14         48.50        32.30 o                         
  -5   6  15          0.31         72.08        28.01 o                         
  -4   6  15         13.78         27.48        26.64 o                         
  -3   6  15         48.45         49.15        18.77 o                         
  -2   6  15         19.05         40.33        19.01 o                         
  -1   6  15          6.82         42.12        20.08 o                         
   0   6  15          6.00        -11.74        16.67 o                         
  -4   7  15         49.01         34.85        34.50 o                         
  -3   7  15          6.95         41.79        19.82 o                         
  -2   7  15         33.89         73.24        20.05 o                         
  -1   7  15          0.01         -6.85        22.15 o                         
  -4   0  16          5.80         77.57        34.67 o                         
  -3   0  16          1.70         74.29        29.38 o                         
  -2   0  16         25.96         73.64        31.36 o                         
  -1   0  16         17.02         84.47        60.81 o                         
  -4   1  16         72.83         75.00        20.84 o                         
  -3   1  16         16.23         41.41        15.17 o                         
  -2   1  16          5.80         55.84        19.56 o                         
  -1   1  16        148.62        216.24        45.70 o                         
  -4   2  16         31.36         73.00        18.37 o                         
  -3   2  16         15.44         76.50        24.16 o                         
  -2   2  16          0.36         74.13        32.32 o                         
  -1   2  16         16.59          2.02        38.59 o                         
                                                                                
